# Supplementary material for: Analysis of Urinary Proteome Modifications in Patients with Different Glycated Hemoglobin A1c Levels
Source: Int J Mol Sci. 2026 Mar 28;27(7):3100. doi: 10.3390/ijms27073100 (PMC13073592; doi:10.3390/ijms27073100)
Supplement: Supplementary file 1 [file ijms-27-03100-s001.zip]

Archive with 4 entries (4 files):
- Table S1. Differentially modified peptides identified by comparing subjects in Group A with the healthy control group..xlsx
- Table S2. Differentially modified peptides identified by comparing subjects in Group B with the healthy control group..xlsx
- Table S3. Differentially modified peptides with consistent presence-to-absence or absence-to-presence changes in both Group A and Group B..xlsx
- Table S4. Differential modifications and their frequencies of identification..xlsx
