# Supplementary material for: Analysis of Urinary Proteome Modifications in Patients with Different Glycated Hemoglobin A1c Levels
Source: Int J Mol Sci. 2026 Mar 28;27(7):3100. doi: 10.3390/ijms27073100 (PMC13073592; doi:10.3390/ijms27073100)
Supplement: Supplementary file 1 [file ijms-27-03100-s001.zip › Table S1. Differentially modified peptides identified by comparing subjects in Group A with the healthy control group..xlsx]

## Sheet: Sheet1
UniProt ID	Peptide	Modification	A-H1	A-H2	A-H3	A-H4	A-H5	Mean (healthy individual group)	A-P1	A-P2	A-P3	A-P4	A-P5	Mean (mildly elevated HbA1c group)	FC	p-Value
A0A075B6H7	LLIYGASTR	4,Tyr->Phe[Y]	3	1	2	3	4	2.6	0	1	0	0	1	0.4	0.153846	0.00877809
	FSGSGSGTDFTLTIS	15,Ser->Arg[S]	2	4	2	2	3	2.6	0	2	2	0	0	0.8	0.307692	0.0224963
	EIVMTQSPPTLSLSPGER	7,azole[S]	1	0	1	1	2	1	0	0	0	0	0	0	0	0.0341094
A0A075B6P5	DIVMTQSPLSLPVTPGEPASISCR	4,Oxidation[M]	4	6	5	4	7	5.2	0	2	0	0	0	0.4	0.0769231	0.000242948
	FSGSGSGTDFTLK	7,Gly->Asp[G]	3	1	2	3	3	2.4	0	0	0	0	0	0	0	0.00388254
	DIVMTQSPLSLPVTPGEPASISCR	0,Carbamyl[AnyN-term];4,Oxidation[M];23,Carbamidomethyl[C]	4	8	2	7	2	4.6	0	2	1	1	0	0.8	0.173913	0.0356671
	DIVMTQSPLSLPVTPGEPASISCR	4,Oxidation[M];23,Carbamidomethyl[C]	17	21	13	28	18	19.4	6	19	11	11	10	11.4	0.587629	0.04117
	FSGSGSGTDFTLK	13,Lys->Arg[K]	10	9	6	14	12	10.2	6	5	7	7	7	6.4	0.627451	0.0464068
A0A075B6S2	FSGSGSGTDFTLK	7,Gly->Asp[G]	3	1	2	3	3	2.4	0	0	0	0	0	0	0	0.00388254
	FSGSGSGTDFTLK	13,Lys->Arg[K]	10	9	6	14	12	10.2	6	5	7	7	7	6.4	0.627451	0.0464068
A0A075B6S5	DIQMTQSPSSLSASVGDRVTITCR	23,Carbamidomethyl[C]	0	0	6	0	0	1.2	0	19	17	15	20	14.2	11.8333	0.0205675
	FSGSGSGTDFTLTIS	15,Ser->Arg[S]	2	4	2	2	3	2.6	0	2	2	0	0	0.8	0.307692	0.0224963
	DIQMTQSPSSLSASVGDR	9,Ser->Pro[S]	1	0	2	1	1	1	0	0	0	0	0	0	0	0.0341094
A0A075B6S6	DVVMTQSPLSLPVTLGQPASISCR	4,Oxidation[M];23,Carbamidomethyl[C]	14	16	20	15	15	16	3	5	6	0	2	3.2	0.2	2.69742e-05
	FSGSGSGTDFTLK	7,Gly->Asp[G]	3	1	2	3	3	2.4	0	0	0	0	0	0	0	0.00388254
	SSQSLVYSDGNTYLNWFQQRPGQSPR	7,Tyr->His[Y]	3	7	3	4	2	3.8	0	0	0	0	0	0	0	0.011534
	FSGSGSGTDFTLK	13,Lys->Arg[K]	10	9	6	14	12	10.2	6	5	7	7	7	6.4	0.627451	0.0464068
	DVVMTQSPLSLPVTLGQPASISCR	0,Carbamyl[AnyN-term];4,Oxidation[M];23,Carbamidomethyl[C]	3	1	0	2	2	1.6	0	1	0	0	0	0.2	0.125	0.0490606
A0A075B6S9	LLIYSASNLQSGVPSR	5,Deoxy[S](Ser->Ala[S])	0	0	0	0	0	0	0	1	1	1	1	0.8	∞	0.0161301
	FSGSGSGTDFTLTIS	15,Ser->Arg[S]	2	4	2	2	3	2.6	0	2	2	0	0	0.8	0.307692	0.0224963
A0A075B7D8	TEDLAVYYCAR	9,Carbamidomethyl[C]	4	3	6	3	3	3.8	0	0	0	1	0	0.2	0.0526316	0.00218595
A0A087WSY6	ASQSVSSNLAWYQQKPGQAPR	7,Ser->Asn[S]	3	2	2	2	3	2.4	0	0	0	2	0	0.4	0.166667	0.00422044
	ASQSVSSNLAWYQQKPGQAPR	6,Deoxy[S](Ser->Ala[S])	3	5	3	4	0	3	0	0	0	0	0	0	0	0.0230504
	EIVMTQSPATLSVSPGER	4,Met->Val[M]	2	2	0	3	2	1.8	0	0	1	0	0	0.2	0.111111	0.0272207
	ASQSVSSNLAWYQQKPGQAPR	5,Val->Xle[V]	0	2	2	3	1	1.6	0	0	0	0	0	0	0	0.0349197
	ASQSVSSNLAWYQQKPGQAPR	6,Ser->Asn[S]	2	4	0	1	3	2	0	0	0	0	0	0	0	0.0474207
A0A087WW87	FSGSGSGTDFTLK	7,Gly->Asp[G]	3	1	2	3	3	2.4	0	0	0	0	0	0	0	0.00388254
	VEAEDVGVYYCMQR	11,Carbamidomethyl[C]	1	7	3	6	2	3.8	0	0	0	0	0	0	0	0.0304234
	FSGSGSGTDFTLK	13,Lys->Arg[K]	10	9	6	14	12	10.2	6	5	7	7	7	6.4	0.627451	0.0464068
A0A087X215	AAGTVFTTVEDLGSK	0,Carbamyl[AnyN-term]	3	2	0	2	1	1.6	0	0	0	0	0	0	0	0.0349197
A0A0A0MRZ7	FSGSGSGTDFTLK	7,Gly->Asp[G]	3	1	2	3	3	2.4	0	0	0	0	0	0	0	0.00388254
	FSGSGSGTDFTLK	13,Lys->Arg[K]	10	9	6	14	12	10.2	6	5	7	7	7	6.4	0.627451	0.0464068
A0A0A0MRZ8	ASQSVSSYLAWYQQKPGQAPR	7,Ser->Asn[S]	4	4	6	5	5	4.8	0	0	0	0	0	0	0	0.000212839
	EIVLTQSPATLSLSPGER	2,Xle->Val[I]	9	10	9	6	11	9	0	3	0	2	4	1.8	0.2	0.00025599
	ASQSVSSYLAWYQQKPGQAPR	7,Methyl[S](Ser->Thr[S])	2	4	2	2	5	3	0	0	1	0	1	0.4	0.133333	0.0114383
	ASQSVSSYLAWYQQKPGQAPR	0,Carbamyl[AnyN-term]	1	1	1	2	3	1.6	0	0	1	0	0	0.2	0.125	0.0208533
	ASQSVSSYLAWYQQKPGQAPR	8,Tyr->Phe[Y]	2	1	1	4	2	2	0	0	0	1	0	0.2	0.1	0.0269108
	ASQSVSSYLAWYQQKPGQAPR	6,Ser->Gly[S]	1	2	1	0	2	1.2	0	0	0	0	0	0	0	0.0326779
	ASQSVSSYLAWYQQKPGQAPR	6,Ser->Gln[S]	0	3	1	2	2	1.6	0	0	0	0	0	0	0	0.0349197
A0A0B4J1V1	NSLYLQMNSLR	1,Asn->Thr[N]	4	0	3	2	3	2.4	0	0	0	0	1	0.2	0.0833333	0.0288901
A0A0B4J1X5	EVQLVESGGGLVQPGGSLR	5,Val->Xle[V]	6	5	4	6	5	5.2	0	0	0	0	0	0	0	0.000155436
	EVQLVESGGGLVQPGGSLR	1,Glu->Gln[E]	1	1	2	0	2	1.2	0	0	0	0	0	0	0	0.0326779
	NTLYLQMNSLR	4,Tyr->Phe[Y]	2	1	3	0	2	1.6	0	0	0	0	0	0	0	0.0349197
	EVQLVESGGGLVQPGGSLR	0,Glu->pyro-Glu[AnyN-termE]	6	3	5	2	2	3.6	0	2	0	3	0	1	0.277778	0.0371797
	LVESGGGLVQPGGSLR	8,Xle->Ser[L]	2	1	2	2	1	1.6	0	2	0	0	0	0.4	0.25	0.0394157
A0A0B4J1X8	NSLYLQMNSLR	1,Asn->Thr[N]	4	0	3	2	3	2.4	0	0	0	0	1	0.2	0.0833333	0.0288901
A0A0B4J1Y9	EVQLVESGGGLVQPGGSLR	5,Val->Xle[V]	6	5	4	6	5	5.2	0	0	0	0	0	0	0	0.000155436
	EVQLVESGGGLVQPGGSLR	1,Glu->Gln[E]	1	1	2	0	2	1.2	0	0	0	0	0	0	0	0.0326779
	EVQLVESGGGLVQPGGSLR	0,Glu->pyro-Glu[AnyN-termE]	6	3	5	2	2	3.6	0	2	0	3	0	1	0.277778	0.0371797
	LVESGGGLVQPGGSLR	8,Xle->Ser[L]	2	1	2	2	1	1.6	0	2	0	0	0	0.4	0.25	0.0394157
A0A0C4DH25	EIVLTQSPATLSLSPGER	2,Xle->Val[I]	9	10	9	6	11	9	0	3	0	2	4	1.8	0.2	0.00025599
	FSGSGSGTDFTLTISR	15,Methyl[S](Ser->Thr[S])	4	6	5	5	3	4.6	0	2	1	1	0	0.8	0.173913	0.000448369
	ATGIPDRFSGSGSGTDFTLTISR	3,Gly->Asp[G]	3	5	4	4	3	3.8	0	0	0	0	0	0	0	0.000529311
	FSGSGSGTDFTLTISR	13,Thr->Ser[T]	2	4	2	2	4	2.8	0	0	0	0	1	0.2	0.0714286	0.00377815
	ATGIPDRFSGSGSGTDFTLTISR	22,Methyl[S](Ser->Thr[S])	3	2	2	1	1	1.8	0	0	0	1	0	0.2	0.111111	0.00895901
	FSGSGSGTDFTLTISR	9,Methyl[D](Asp->Glu[D])	1	5	3	4	2	3	0	0	0	0	0	0	0	0.0132356
	FSGSGSGTDFTLTISR	13,Thr->Ala[T]	2	3	3	2	0	2	0	0	0	0	0	0	0	0.021743
	FSGSGSGTDFTLTISR	11,Thr->Ser[T]	1	6	3	3	4	3.4	0	1	1	0	1	0.6	0.176471	0.023391
	FSGSGSGTDFTLTISR	13,Thr->Xle[T]	3	2	0	4	4	2.6	0	0	0	0	0	0	0	0.0254815
	FSGSGSGTDFTLTISR	2,Methyl[S](Ser->Thr[S])	2	2	3	3	2	2.4	0	2	0	0	2	0.8	0.333333	0.0272094
	FSGSGSGTDFTLTISR	15,Ser->Asn[S]	2	3	3	8	4	4	0	1	0	0	2	0.6	0.15	0.0281115
A0A0C4DH30	EVQLVESGGGLVQPGGSLR	5,Val->Xle[V]	6	5	4	6	5	5.2	0	0	0	0	0	0	0	0.000155436
	EVQLVESGGGLVQPGGSLR	1,Glu->Gln[E]	1	1	2	0	2	1.2	0	0	0	0	0	0	0	0.0326779
	EVQLVESGGGLVQPGGSLR	0,Glu->pyro-Glu[AnyN-termE]	6	3	5	2	2	3.6	0	2	0	3	0	1	0.277778	0.0371797
	LVESGGGLVQPGGSLR	8,Xle->Ser[L]	2	1	2	2	1	1.6	0	2	0	0	0	0.4	0.25	0.0394157
A0A0C4DH32	NSLYLQMNSLR	1,Asn->Thr[N]	4	0	3	2	3	2.4	0	0	0	0	1	0.2	0.0833333	0.0288901
A0A0C4DH35	EVQLVESGGGLVQPGGSLR	5,Val->Xle[V]	6	5	4	6	5	5.2	0	0	0	0	0	0	0	0.000155436
	EVQLVESGGGLVQPGGSLR	1,Glu->Gln[E]	1	1	2	0	2	1.2	0	0	0	0	0	0	0	0.0326779
	EVQLVESGGGLVQPGGSLR	0,Glu->pyro-Glu[AnyN-termE]	6	3	5	2	2	3.6	0	2	0	3	0	1	0.277778	0.0371797
	LVESGGGLVQPGGSLR	8,Xle->Ser[L]	2	1	2	2	1	1.6	0	2	0	0	0	0.4	0.25	0.0394157
A0A0C4DH42	NTLYLQMNSLR	4,Tyr->Phe[Y]	2	1	3	0	2	1.6	0	0	0	0	0	0	0	0.0349197
A0A0C4DH55	LLIYGASTR	4,Tyr->Phe[Y]	3	1	2	3	4	2.6	0	1	0	0	1	0.4	0.153846	0.00877809
A0A0C4DH68	DIVMTQTPLSSPVTLGQPASISCR	4,Oxidation[M];23,Carbamidomethyl[C]	4	1	3	1	4	2.6	0	1	0	0	1	0.4	0.153846	0.0282066
A0A0C4DH72	AIQMTQSPSSLSASVGDR	0,Carbamyl[AnyN-term];4,Oxidation[M]	2	1	2	1	0	1.2	0	0	0	0	0	0	0	0.0326779
A0A0J9YX35	EVQLVESGGGLVQPGGSLR	5,Val->Xle[V]	6	5	4	6	5	5.2	0	0	0	0	0	0	0	0.000155436
	EVQLVESGGGLVQPGGSLR	1,Glu->Gln[E]	1	1	2	0	2	1.2	0	0	0	0	0	0	0	0.0326779
	EVQLVESGGGLVQPGGSLR	0,Glu->pyro-Glu[AnyN-termE]	6	3	5	2	2	3.6	0	2	0	3	0	1	0.277778	0.0371797
	LVESGGGLVQPGGSLR	8,Xle->Ser[L]	2	1	2	2	1	1.6	0	2	0	0	0	0.4	0.25	0.0394157
A0A494C018	AEDDTWEPDVNECAFWNHGCTLGCK	13,Carbamidomethyl[C];20,Carbamidomethyl[C];24,Carbamidomethyl[C]	4	5	4	4	3	4	0	0	0	0	0	0	0	0.00022492
A0M8Q6	YAASSYLSLTPEQWK	14,Trp->Kynurenin[W]	5	2	4	3	4	3.6	0	0	0	0	0	0	0	0.00212288
	AAPSVTLFPPSSEELQANK	9,Pro->HAVA[P]	1	2	1	1	2	1.4	0	0	0	0	0	0	0	0.00463584
	YAASSYLSLTPEQWK	14,Oxidation[W]	6	3	5	1	3	3.6	0	0	0	0	2	0.4	0.111111	0.0173347
	AAPSVTLFPPSSEELQANK	3,Pro->HAVA[P]	9	7	13	5	2	7.2	0	0	0	0	0	0	0	0.0178113
	AAPSVTLFPPSSEELQANK	14,Cation_Na[E]	3	3	1	1	1	1.8	0	0	0	0	1	0.2	0.111111	0.0272207
	PSVTLFPPSSEELQANK	4,Diisopropylphosphate[T]	7	2	5	5	0	3.8	0	0	0	0	0	0	0	0.0375804
A2NJV5	FSGSGSGTDFTLK	7,Gly->Asp[G]	3	1	2	3	3	2.4	0	0	0	0	0	0	0	0.00388254
	FSGSGSGTDFTLK	13,Lys->Arg[K]	10	9	6	14	12	10.2	6	5	7	7	7	6.4	0.627451	0.0464068
A5A3E0	QEYDESGPSIVHRK	0,Gln->pyro-Glu[AnyN-termQ]	2	3	1	2	2	2	2	0	0	0	0	0.4	0.2	0.0147907
	FRCPEALFQPCFLGMESCGIHETTFNSIMK	3,Carbamidomethyl[C];11,Carbamidomethyl[C];26,Deamidated[N]	1	1	1	0	1	0.8	0	0	0	0	0	0	0	0.0161301
	QEYDESGPSIVHR	0,Gln->pyro-Glu[AnyN-termQ]	3	7	2	6	10	5.6	2	2	1	0	0	1	0.178571	0.0298905
	FRCPEALFQPCFLGMESCGIHETTFNSIMK	3,Carbamidomethyl[C];18,Carbamidomethyl[C];29,Oxidation[M]	6	6	4	0	2	3.6	0	0	0	0	0	0	0	0.036682
A6NGU5	TVIEQQPVLCEVFCR	10,Carbamidomethyl[C];14,Carbamidomethyl[C]	7	9	8	8	5	7.4	6	1	0	0	0	1.4	0.189189	0.00367136
B9A064	YAASSYLSLTPEQWK	14,Trp->Kynurenin[W]	5	2	4	3	4	3.6	0	0	0	0	0	0	0	0.00212288
	YAASSYLSLTPEQWK	14,Oxidation[W]	6	3	5	1	3	3.6	0	0	0	0	2	0.4	0.111111	0.0173347
E7ET40	HLRTRYEQANCDCLNGGTCVSNK	0,Carbamyl[AnyN-term];13,Carbamidomethyl[C];19,Carbamidomethyl[C]	0	2	1	1	1	1	0	0	0	0	0	0	0	0.0341094
E7ETH0	HPTIQGFASVTQEETEILTADMDAER	11,Thr->Ala[T]	1	2	2	3	0	1.6	0	0	0	0	0	0	0	0.0349197
G8JL96	SGALQIESSEETDQGKYECVATNSAGVR	19,Carbamidomethyl[C]	3	3	1	2	0	1.8	0	0	0	0	0	0	0	0.036682
K7EKE8	ALEDDMESQLDGSLISR	6,Oxidation[M]	6	5	3	3	1	3.6	0	0	0	0	0	0	0	0.0145
O00115	GGGTLCAQLPALWK	6,Carbamidomethyl[C]	2	2	2	3	1	2	0	0	0	0	0	0	0	0.0031982
	LTCYGDSGQPVDWFVVYK	3,Carbamidomethyl[C]	5	4	4	1	0	2.8	0	0	0	0	0	0	0	0.0446534
O00187	TPLGPKWPEPVFGR	0,Carbamyl[AnyN-term]	0	0	2	0	0	0.4	2	2	1	2	2	1.8	4.5	0.0208533
O00241	CAMTSLIPVGPIMWFR	0,Pyro-carbamidomethyl[AnyN-termC]	1	2	2	1	0	1.2	0	0	0	0	0	0	0	0.0326779
	CAMTSLIPVGPIMWFR	1,Carbamidomethyl[C]	5	6	9	4	2	5.2	0	2	3	3	2	2	0.384615	0.0486393
O00299	LHIVQVVCKK	8,Carbamidomethyl[C]	4	4	2	2	0	2.4	0	0	0	0	0	0	0	0.0326779
O00391	KFGVTDFPSCYLLFR	10,Carbamidomethyl[C]	6	5	7	8	3	5.8	1	0	2	1	0	0.8	0.137931	0.00238191
	GYVHYFFGCR	9,Carbamidomethyl[C]	5	3	6	4	2	4	0	2	2	0	2	1.2	0.3	0.0136324
	KVNWIGCQGSEPHFR	7,Carbamidomethyl[C]	3	2	3	2	0	2	0	0	0	0	0	0	0	0.021743
	LIDALESHHDTWPPACPPLEPAKLEEIDGFFAR	16,Carbamidomethyl[C]	15	4	6	14	3	8.4	0	0	0	0	0	0	0	0.0297953
O00468	REEEANVVLTGTVEEILNVDPVQHTYSCK	28,Carbamidomethyl[C]	2	1	1	2	2	1.6	0	0	0	0	0	0	0	0.00283785
	KSPCPSVVAPVCGSDASTYSNECELQR	4,Carbamidomethyl[C];12,Carbamidomethyl[C];23,Carbamidomethyl[C]	2	3	1	4	2	2.4	1	0	0	0	0	0.2	0.0833333	0.00936467
	HPLHLLEDAVTKPELRPCPTP	18,Carbamidomethyl[C]	7	5	6	8	11	7.4	1	2	4	0	7	2.8	0.378378	0.0221375
	GLYVAAQGACR	10,Carbamidomethyl[C]	3	2	3	3	0	2.2	0	0	1	0	1	0.4	0.181818	0.0331991
O00533	NDYCCFAAFPR	4,Carbamidomethyl[C];5,Carbamidomethyl[C]	1	2	2	3	3	2.2	0	0	0	0	1	0.2	0.0909091	0.00311994
	EKIDPLEVEEGDPIVLPCNPPK	18,Carbamidomethyl[C]	2	4	4	5	2	3.4	0	0	0	0	0	0	0	0.00478251
	CTASNFLGTATHDFHVIVEEPPR	0,Pyro-carbamidomethyl[AnyN-termC]	4	3	1	4	3	3	0	0	0	0	0	0	0	0.00540848
	KPQSAVYSTGSNGILLCEAEGEPQPTIK	17,Carbamidomethyl[C]	0	3	4	4	2	2.6	0	0	0	0	0	0	0	0.0254815
	VQVAFPFDEYFQIECEAK	15,Carbamidomethyl[C]	0	4	3	6	2	3	0	0	0	0	0	0	0	0.039942
O00560	NGLLTEHNICEINGQNVIGLK	10,Carbamidomethyl[C]	4	3	1	5	5	3.6	0	0	0	0	0	0	0	0.00858092
	NGLLTEHNICEINGQNVIGLK	1,Deamidated[N];10,Carbamidomethyl[C]	4	4	0	4	2	2.8	0	0	0	0	0	0	0	0.0248962
	SIDNGIFVQLVQANSPASLVGLR	4,Deamidated[N]	5	4	1	5	1	3.2	0	0	0	0	0	0	0	0.025089
	ANVAVVSGAPLQGQLVARPSSINYMVAPVTGNDVGIR	25,Oxidation[M]	1	2	2	1	0	1.2	0	0	0	0	0	0	0	0.0326779
	LYPELSQYMGLSLNEEEIR	9,Oxidation[M]	9	5	4	5	0	4.6	0	0	0	0	0	0	0	0.0327453
	FGDQVLQINGENCAGWSSDK	13,Carbamidomethyl[C]	1	0	1	2	1	1	0	0	0	0	0	0	0	0.0341094
O00584	SWPFNLEEIKDLLPEMR	16,Oxidation[M]	2	3	2	3	0	2	0	0	2	0	0	0.4	0.2	0.0488603
O00592	LISLICR	6,Carbamidomethyl[C]	2	2	2	4	3	2.6	1	1	1	0	0	0.6	0.230769	0.00422044
	KVVSLNGELGDSWIVPLDNLTKDDLDEEEDTHL	6,Deamidated[N]	3	7	5	2	0	3.4	0	0	0	0	0	0	0	0.0481276
O14498	LHTLAEGTFTPLTALSHLQINENPFDCTCGIVWLK	21,Deamidated[N];27,Carbamidomethyl[C];29,Carbamidomethyl[C]	1	1	1	0	1	0.8	0	0	0	0	0	0	0	0.0161301
	LHTLAEGTFTPLTALSHLQINENPFDCTCGIVWLK	27,Carbamidomethyl[C];29,Carbamidomethyl[C]	1	3	2	2	0	1.6	0	1	0	0	0	0.2	0.125	0.0490606
O14773	GCHESCLDEEVEGQGFCSGPGWDPVTGWGTPNFPALLK	2,Carbamidomethyl[C];6,Carbamidomethyl[C];17,Carbamidomethyl[C]	5	6	2	7	6	5.2	0	0	0	0	1	0.2	0.0384615	0.00350738
	LYQQHGAGLFDVTR	0,Carbamyl[AnyN-term]	5	5	1	2	2	3	0	1	1	0	1	0.6	0.2	0.0431255
	ILSGRPPLGFLNPR	0,Carbamyl[AnyN-term]	3	4	2	1	0	2	0	0	0	0	0	0	0	0.0474207
O15197	SHAPNPAAPVCPCLEGFYR	11,Carbamidomethyl[C];13,Carbamidomethyl[C]	5	6	4	4	4	4.6	0	4	3	1	2	2	0.434783	0.017298
O43278	NNYLREEECILACR	9,Carbamidomethyl[C];13,Carbamidomethyl[C]	1	2	2	1	2	1.6	0	0	0	0	0	0	0	0.00283785
	WYYDPTEQICK	10,Carbamidomethyl[C]	2	2	2	4	2	2.4	0	0	3	0	0	0.6	0.25	0.0413696
O43405	ADVLCPGGCPLEEFSVYGNIVYASVSSICGAAVHR	5,Carbamidomethyl[C];9,Carbamidomethyl[C];29,Carbamidomethyl[C]	5	5	4	4	5	4.6	0	4	1	3	2	2	0.434783	0.0180783
	EKADVLCPGGCPLEEFSVYGNIVYASVSSICGAAVHR	7,Carbamidomethyl[C];11,Carbamidomethyl[C];31,Carbamidomethyl[C]	6	3	2	4	1	3.2	0	0	0	0	1	0.2	0.0625	0.0233242
O43451	TLCMESQQILPDGSLVQHYNVHNLYGWSQTRPTYEAVQEVTGQR	3,Carbamidomethyl[C];20,Deamidated[N]	1	1	1	1	2	1.2	0	0	0	0	0	0	0	0.00388254
	NSYGVHPYYMGLEEDGSAHGVLLLNSNAMDVTFQPLPALTYR	27,Deamidated[N];29,Oxidation[M]	1	1	1	1	0	0.8	0	0	0	0	0	0	0	0.0161301
	TLCMESQQILPDGSPVQHYNVHNLYGWSQTRPTYEAVQEVTGQR	3,Carbamidomethyl[C]	1	2	2	3	0	1.6	0	0	0	0	0	0	0	0.0349197
O43490	LTFEQVYSDCKK	10,Carbamidomethyl[C]	3	5	0	4	3	3	1	0	0	0	0	0.2	0.0666667	0.0266898
O43505	TTMDPNDVILATHASVDNLLHLSGLLER	3,Oxidation[M]	3	3	3	4	3	3.2	0	0	0	0	0	0	0	8.92165e-05
	EEAQLATVLAYALSSHCPDMR	17,Carbamidomethyl[C]	3	3	1	3	1	2.2	0	0	0	0	0	0	0	0.0108997
	ISQACELHVAGFDFEVLNEGFLVHK	5,Carbamidomethyl[C]	3	9	4	7	2	5	0	0	0	0	0	0	0	0.0185414
O43895	EVGTTPIVTWLLTEIPAGGR	1,Ammonium[E]	2	1	1	2	1	1.4	0	0	0	0	0	0	0	0.00463584
O60494	LESMDNCPHEFLQVYDGDSSSAFQLGR	4,Oxidation[M];7,Carbamidomethyl[C]	5	5	4	3	4	4.2	2	0	0	0	0	0.4	0.0952381	0.000122434
	NGGSPESPIIGQYCGNSNPR	1,Deamidated[N];14,Carbamidomethyl[C]	12	16	12	10	6	11.2	5	1	1	0	1	1.6	0.142857	0.00187886
	QACGGHILTSSFDTVSSPR	3,Carbamidomethyl[C]	7	7	5	7	5	6.2	2	4	3	4	1	2.8	0.451613	0.00225676
	FCGSSLPHELLSSDNALYFHLYSEHLR	2,Carbamidomethyl[C]	10	15	9	7	9	10	0	4	3	3	2	2.4	0.24	0.00241485
	ILEMDIEEIQNCYYDK	12,Carbamidomethyl[C]	5	4	2	5	3	3.8	0	0	0	0	0	0	0	0.00286221
	FISDGSGSGTGFQATFMK	17,Oxidation[M]	6	6	4	4	2	4.4	0	0	0	0	0	0	0	0.00418107
	YCGTDMPHPITSFSSALTLR	2,Carbamidomethyl[C];6,Oxidation[M]	6	6	4	4	2	4.4	0	3	0	0	0	0.6	0.136364	0.00457088
	LRFESSMEECGGDLQGSIGTFTSPNYPNPNPHGR	7,Oxidation[M];10,Carbamidomethyl[C]	3	7	5	5	2	4.4	0	0	0	0	0	0	0	0.00724559
	CNFDVLEIYGGPDFHSPR	0,Pyro-carbamidomethyl[AnyN-termC]	8	5	5	8	2	5.6	0	0	0	0	0	0	0	0.00754966
	SLACGGNVYIHDADSAGYVTSPNHPHNYPPHADCIWILAAPPETR	4,Carbamidomethyl[C];34,Carbamidomethyl[C]	5	6	6	6	1	4.8	0	0	0	0	0	0	0	0.00775666
	FCGTSLPSSQWSSGEVMYLR	2,Carbamidomethyl[C]	5	4	9	11	10	7.8	1	3	2	2	0	1.6	0.205128	0.00845848
	TCAYDSLVIR	2,Carbamidomethyl[C]	6	7	3	6	2	4.8	0	3	2	0	0	1	0.208333	0.0137647
	DGDNNLAQQLAVLCGR	14,Carbamidomethyl[C]	11	7	6	7	3	6.8	3	5	0	1	0	1.8	0.264706	0.0157167
	YCGNTIPDSIDTSSNTAVVR	2,Carbamidomethyl[C]	7	10	11	14	8	10	6	7	6	3	5	5.4	0.54	0.0157709
	QACGGHILTSSFDTVSSPR	0,Gln->pyro-Glu[AnyN-termQ];3,Carbamidomethyl[C]	11	9	7	6	1	6.8	0	3	0	0	0	0.6	0.0882353	0.0179394
	LESMDNCPHEFLQVYDGDSSSAFQLGR	7,Carbamidomethyl[C]	1	4	2	5	3	3	1	1	0	0	0	0.4	0.133333	0.0180783
	HLEISFDNNFLIPSGDGQCQNSFVK	19,Carbamidomethyl[C]	4	9	4	7	4	5.6	0	5	0	2	0	1.4	0.25	0.0183319
	LCGPSKPTLPLVIPYSQVWIHFVTNER	2,Carbamidomethyl[C]	3	6	5	3	1	3.6	0	0	0	1	1	0.4	0.111111	0.0189644
	RITLMFNNLR	5,Oxidation[M]	4	5	4	5	0	3.6	1	0	0	0	0	0.2	0.0555556	0.0198695
	LATHPSCNNEHVIVFNGIR	7,Carbamidomethyl[C]	13	13	15	8	6	11	6	3	7	5	4	5	0.454545	0.0205479
	YCGTLLPNPVFSQNNELYLR	2,Propionamide_2H(3)[C]	2	2	3	2	0	1.8	0	0	0	0	0	0	0	0.0213116
	NLNCVWIIIAPVNK	4,Carbamidomethyl[C]	4	4	0	4	2	2.8	0	0	0	0	0	0	0	0.0248962
	FCGTSLPSSQWSSGEVMYLR	2,Carbamidomethyl[C];17,Oxidation[M]	8	8	8	5	0	5.8	3	0	0	0	0	0.6	0.103448	0.0255583
	SKHLEISFDNNFLIPSGDGQCQNSFVK	21,Carbamidomethyl[C]	7	8	5	2	1	4.6	0	0	0	0	0	0	0	0.027969
	NGGSPESPIIGQYCGNSNPR	14,Carbamidomethyl[C]	8	6	9	9	5	7.4	7	3	4	5	4	4.6	0.621622	0.0302639
	LATHPSCNNEHVIVFNGIR	7,Carbamidomethyl[C];16,Deamidated[N]	7	3	6	2	1	3.8	0	0	0	0	0	0	0	0.0304234
	LNDEDLSECLHQIQK	9,Carbamidomethyl[C]	2	1	0	2	1	1.2	0	0	0	0	0	0	0	0.0326779
	LRFESSMEECGGDLQGSIGTFTSPNYPNPNPHGR	10,Carbamidomethyl[C]	3	5	3	2	0	2.6	0	0	0	0	0	0	0	0.0328889
	ILEMDIEEIQNCYYDKLR	4,Oxidation[M];12,Carbamidomethyl[C]	7	7	4	3	0	4.2	0	0	0	0	0	0	0	0.0334068
	LESMDNCPHEFLQVYDGDSSSAFQLGR	6,Deamidated[N];7,Carbamidomethyl[C]	2	1	1	0	1	1	0	0	0	0	0	0	0	0.0341094
	LRFESSMEECGGDLQGSIGTFTSPNYPNPNPHGR	10,Carbamidomethyl[C];25,Deamidated[N]	1	2	1	1	0	1	0	0	0	0	0	0	0	0.0341094
	IKLNDEDLSECLHQIQK	11,Carbamidomethyl[C]	6	2	1	2	6	3.4	0	0	0	0	0	0	0	0.0342886
	SLACGGNVYIHDADSAGYVTSPNHPHNYPPHADCIWILAAPPETR	4,Carbamidomethyl[C];27,Deamidated[N];34,Carbamidomethyl[C]	4	2	1	1	1	1.8	0	0	0	0	0	0	0	0.036682
	FCTTFSVPPLQTTGPFAR	2,Carbamidomethyl[C]	8	7	1	12	3	6.2	0	1	0	0	1	0.4	0.0645161	0.0393331
	CNFDVLEIYGGPDFHSPR	1,Carbamidomethyl[C]	5	4	3	3	3	3.6	3	2	2	3	2	2.4	0.666667	0.0394157
	VGDADGPLMWR	9,Oxidation[M]	5	7	8	2	3	5	0	3	3	0	2	1.6	0.32	0.039761
	SLACGGNVYIHDADSAGYVTSPNHPHNYPPHADCIWILAAPPETR	4,Carbamidomethyl[C];23,Deamidated[N];34,Carbamidomethyl[C]	3	4	3	1	0	2.2	0	0	0	0	0	0	0	0.0401862
	WETQQPECGGILTGPYGSIK	8,Carbamidomethyl[C]	5	5	2	5	4	4.2	0	4	2	3	1	2	0.47619	0.0442317
	MSFTYQIADCNR	1,Oxidation[M];10,Carbamidomethyl[C]	5	7	0	9	6	5.4	3	3	0	0	0	1.2	0.222222	0.0471966
	YCGNTIPDSIDTSSNTAVVR	2,Propionamide_2H(3)[C]	2	3	4	0	1	2	0	0	0	0	0	0	0	0.0474207
	SPDVGYVHDVNCFWVIK	12,Carbamidomethyl[C]	1	3	2	3	3	2.4	2	2	0	1	0	1	0.416667	0.0482932
O60635	AHDQKVEGCFNQLLYDIR	9,Carbamidomethyl[C]	6	12	6	10	11	9	0	3	2	0	0	1	0.111111	0.00140168
	VEGCFNQLLYDIR	4,Carbamidomethyl[C]	10	8	2	11	10	8.2	0	5	2	0	0	1.4	0.170732	0.00993777
	AHDQKVEGCFNQLLYDIR	0,Carbamyl[AnyN-term];9,Carbamidomethyl[C]	2	3	0	1	2	1.6	0	0	0	0	0	0	0	0.0349197
O60888	LAACVNLIPQITSIYEWK	4,Carbamidomethyl[C]	6	4	6	5	4	5	0	2	0	0	0	0.4	0.08	6.32766e-05
O75015	WVFKEEDPIHLR	0,Carbamyl[AnyN-term]	4	6	3	2	4	3.8	2	0	0	0	0	0.4	0.105263	0.00372323
O75144	AMVGSDVELSCACPEGSR	2,Oxidation[M];11,Carbamidomethyl[C];13,Carbamidomethyl[C]	5	2	3	5	2	3.4	1	2	0	0	0	0.6	0.176471	0.0105314
	ALMSPAGMLR	3,Oxidation[M];8,Oxidation[M]	3	0	3	4	4	2.8	0	0	0	0	0	0	0	0.018935
O75339	FLPSEQIQGVVISVINLEPR	5,Ammonium[E]	3	2	1	1	1	1.6	0	0	0	0	0	0	0	0.0161301
O75351	ENKPSIIFIDEIDSLCGSR	16,Carbamidomethyl[C]	4	2	3	2	2	2.6	0	0	0	0	0	0	0	0.00289001
O75594	TLSPGNQLYHLIQNWPHYR	15,Trp->Kynurenin[W]	3	2	4	4	4	3.4	0	0	0	0	0	0	0	0.00105058
	TLSPGNQLYHLIQNWPHYR	0,Carbamyl[AnyN-term]	4	4	4	3	2	3.4	0	1	1	2	2	1.2	0.352941	0.00389453
	PACCSPIVPR	3,Carbamidomethyl[C];4,Carbamidomethyl[C]	12	13	9	7	7	9.6	3	2	7	4	5	4.2	0.4375	0.0090018
	PACCSPIVPR	3,Carbamidomethyl[C]	3	1	4	2	2	2.4	0	0	0	0	0	0	0	0.0092617
	PACCSPIVPR	4,Carbamidomethyl[C]	3	1	2	1	1	1.6	0	0	0	0	0	0	0	0.0161301
	ALASECAQHLSLPLR	6,Carbamidomethyl[C]	12	9	17	12	11	12.2	6	7	9	7	9	7.6	0.622951	0.0211823
	TLSPGNQLYHLIQNWPHYR	15,Dioxidation[W]	3	1	4	1	1	2	0	0	0	0	0	0	0	0.0341094
O75882	HCETCISGFYGDPTNGGK	2,Carbamidomethyl[C];5,Carbamidomethyl[C]	13	13	14	12	10	12.4	6	6	5	4	5	5.2	0.419355	7.0435e-05
	GVKGDECQLCEVENR	0,Carbamyl[AnyN-term];7,Carbamidomethyl[C];10,Carbamidomethyl[C]	3	3	3	5	3	3.4	0	1	0	0	2	0.6	0.176471	0.00112124
	NQECIALPENICGIGWHLVGNSCLK	4,Carbamidomethyl[C];12,Carbamidomethyl[C];23,Carbamidomethyl[C]	6	9	4	6	4	5.8	2	1	1	0	1	1	0.172414	0.00442773
	CTWLIEGQPNR	0,Pyro-carbamidomethyl[AnyN-termC]	4	5	2	4	2	3.4	0	0	0	0	0	0	0	0.00478251
	YDVDTQMWTILK	7,Oxidation[M]	6	4	0	5	4	3.8	0	0	0	0	0	0	0	0.020364
	TACGDCTSGSSECMWCSNMK	6,GG[C](Dicarbamidomethyl[C]);13,Carbamidomethyl[C];16,Carbamidomethyl[C]	3	0	4	4	6	3.4	0	0	0	2	0	0.4	0.117647	0.0341747
	SEAACLAAGPGIR	5,Carbamidomethyl[C]	3	6	4	8	8	5.8	0	3	3	2	5	2.6	0.448276	0.0411156
O76076	RLGEPCDQLHVCDASQGLVCQPGAGPGGR	6,Carbamidomethyl[C];12,Carbamidomethyl[C];20,Carbamidomethyl[C]	6	6	1	5	0	3.6	0	0	0	0	0	0	0	0.049104
O94919	RLVGEEEAGFGECDKFFYAGTPPAGLAADSHVK	13,Carbamidomethyl[C]	8	7	9	9	7	8	0	0	2	0	0	0.4	0.05	1.5801e-06
	LLPFNPQLFQNNCGETEQDTEK	13,Carbamidomethyl[C]	8	10	10	13	15	11.2	5	4	3	3	4	3.8	0.339286	0.00277298
	ALTPQCGSGEDLYILTGTVPSDYR	6,Propionamide_2H(3)[C]	6	5	6	2	6	5	0	2	1	0	2	1	0.2	0.0036093
	WYVNLHSLMDR	9,Oxidation[M]	5	7	6	3	6	5.4	2	4	1	0	0	1.4	0.259259	0.00425426
	LLPFNPQLFQNNCGETEQDTEK	13,Propionamide_2H(3)[C]	5	3	2	7	5	4.4	0	0	1	0	0	0.2	0.0454545	0.00730795
	GQLYPFSLSSDVQVATFTLTNSAPMTQSFQER	25,Oxidation[M]	2	2	2	3	2	2.2	0	2	0	1	0	0.6	0.272727	0.0120738
	DKVAVPEFVWLAACCAVPGGGWAMGFVK	14,Carbamidomethyl[C];15,Carbamidomethyl[C];24,Oxidation[M]	2	4	3	0	1	2	0	0	0	0	0	0	0	0.0474207
O95336	QAFQGDSIPVFDLLILGVGPDGHTCSLFPDHPLLQER	25,Carbamidomethyl[C]	3	2	2	4	2	2.6	0	0	0	0	0	0	0	0.00289001
	AAPAPGLISVFSSSQELGAALAQLVAQR	0,Acetyl[ProteinN-term]	2	1	3	2	1	1.8	0	0	0	1	0	0.2	0.111111	0.00895901
O95865	LSDVTLVPVSCSELEK	11,Carbamidomethyl[C]	6	5	4	6	6	5.4	2	3	2	3	6	3.2	0.592593	0.0380271
O95967	CVEPYIQVSENR	1,Carbamidomethyl[C]	2	2	2	0	1	1.4	2	2	4	4	3	3	2.14286	0.0288194
O96009	GCAAILDTGTSLITGPTEEIR	2,Carbamidomethyl[C]	8	7	6	11	12	8.8	5	7	4	1	5	4.4	0.5	0.0204316
P00352	LYSNAYLNDLAGCIK	13,Carbamidomethyl[C]	3	2	2	5	3	3	0	2	0	0	0	0.4	0.133333	0.0059028
P00441	HVGDLGNVTADKDGVADVSIEDSVISLSGDHCIIGR	32,Carbamidomethyl[C]	9	8	7	6	7	7.4	0	2	0	0	0	0.4	0.0540541	7.22984e-06
	GLTEGLHGFHVHEFGDNTAGCTSAGPHFNPLSR	21,Carbamidomethyl[C]	9	9	5	6	2	6.2	0	2	2	0	3	1.4	0.225806	0.0179555
P00450	SGAGTEDSACIPWAYYSTVDQVK	10,Carbamidomethyl[C]	9	9	9	11	9	9.4	0	2	2	3	4	2.2	0.234043	5.11422e-05
	QKDVDKEFYLFPTVFDENESLLLEDNIR	0,Gln->pyro-Glu[AnyN-termQ]	2	2	4	5	2	3	0	1	0	0	0	0.2	0.0666667	0.00912866
	DLYSGLIGPLIVCR	13,Carbamidomethyl[C]	10	13	9	7	12	10.2	4	6	6	6	7	5.8	0.568627	0.0108051
	MYYSAVEPTKDIFTGLIGPMK	7,Glu->Asp[E]	2	4	6	2	2	3.2	0	0	1	0	0	0.2	0.0625	0.0179581
	DTANLFPQTSLTLHMWPDTEGTFNVECLTTDHYTGGMK	27,Carbamidomethyl[C]	0	3	3	2	2	2	0	0	0	0	0	0	0	0.021743
	GVYSSDVFDIFPGTYQTLEMFPR	20,Oxidation[M]	3	12	9	5	9	7.6	0	4	3	3	1	2.2	0.289474	0.0239785
	LISVDTEHSNIYLQNGPDR	15,Deamidated[N]	1	2	2	0	2	1.4	0	0	0	0	0	0	0	0.0248962
	ADDKVYPGEQYTYMLLATEEQSPGEGDGNCVTR	14,Oxidation[M];30,Carbamidomethyl[C]	3	4	6	0	4	3.4	0	0	0	0	0	0	0	0.025581
	NMATRPYSIHAHGVQTESSTVTPTLPGETLTYVWK	1,Deamidated[N];2,Oxidation[M]	2	1	2	0	1	1.2	0	0	0	0	0	0	0	0.0326779
	PTKDIFTGLIGPMK	13,Oxidation[M]	1	2	2	0	1	1.2	0	0	0	0	0	0	0	0.0326779
	AETGDKVYVHLK	0,Carbamyl[AnyN-term]	4	3	4	0	3	2.8	0	0	2	1	0	0.6	0.214286	0.0380271
	DTANLFPQTSLTLHMWPDTEGTFNVECLTTDHYTGGMK	15,Oxidation[M];27,Carbamidomethyl[C];37,Oxidation[M]	2	6	5	0	3	3.2	0	0	0	0	0	0	0	0.0400574
P00491	FGDRFPAMSDAYDR	8,Oxidation[M]	2	3	3	1	0	1.8	1	0	0	0	0	0.2	0.111111	0.0491857
P00558	TGQATVASGIPAGWMGLDCGPESSKK	19,Carbamidomethyl[C]	4	3	3	4	3	3.4	0	1	0	0	0	0.2	0.0588235	1.0286e-05
	ACANPAAGSVILLENLR	2,Carbamidomethyl[C]	6	7	6	4	6	5.8	3	4	3	5	0	3	0.517241	0.0255772
P00734	SIPVCGQDQVTVAMTPR	5,Carbamidomethyl[C]	12	10	16	11	13	12.4	0	5	8	4	4	4.2	0.33871	0.00121867
	QECSIPVCGQDQVTVAMTPR	0,Gln->pyro-Glu[AnyN-termQ];3,GG[C](Dicarbamidomethyl[C]);17,Oxidation[M]	3	2	1	2	2	2	0	0	0	0	0	0	0	0.0031982
	HQDFNSAVQLVENFCR	15,Carbamidomethyl[C]	10	10	5	3	7	7	0	0	0	0	0	0	0	0.00708898
	LAVTTHGLPCLAWASAQAK	10,Carbamidomethyl[C]	9	10	7	8	8	8.4	4	5	7	5	7	5.6	0.666667	0.00776219
	LKKPVAFSDYIHPVCLPDRETAASLLQAGYK	15,Carbamidomethyl[C]	2	4	3	1	4	2.8	0	0	0	0	0	0	0	0.00863579
	DKLAACLEGNCAEGLGTNYR	6,Carbamidomethyl[C];11,Carbamidomethyl[C]	33	59	35	61	47	47	19	20	19	26	18	20.4	0.434043	0.00880862
	QECSIPVCGQDQVTVAMTPR	3,Carbamidomethyl[C];8,Carbamidomethyl[C]	4	9	8	10	8	7.8	1	4	3	2	6	3.2	0.410256	0.00910513
	DKLAACLEGNCAEGLGTNYR	6,Carbamidomethyl[C];10,Deamidated[N];11,Carbamidomethyl[C]	4	2	1	2	2	2.2	0	0	0	0	0	0	0	0.0108997
	DKLAACLEGNCAEGLGTNYR	11,Carbamidomethyl[C]	6	7	5	3	4	5	0	1	2	4	2	1.8	0.36	0.0109119
	HQDFNSAVQLVENFCR	0,Carbamyl[AnyN-term];15,Carbamidomethyl[C]	2	1	0	1	2	1.2	0	0	0	0	0	0	0	0.0326779
	RQECSIPVCGQDQVTVAMTPR	4,Carbamidomethyl[C];9,Carbamidomethyl[C];18,Oxidation[M]	24	20	15	16	14	17.8	16	11	11	13	5	11.2	0.629213	0.0340071
	DKLAACLEGNCAEGLGTNYR	6,DTT[C]	1	1	2	1	0	1	0	0	0	0	0	0	0	0.0341094
	DKLAACLEGNCAEGLGTNYR	0,Carbamyl[AnyN-term];10,Deamidated[N];11,GG[C](Dicarbamidomethyl[C])	5	3	3	5	0	3.2	1	0	0	1	0	0.4	0.125	0.0355535
	QECSIPVCGQDQVTVAMTPR	3,Carbamidomethyl[C];8,Carbamidomethyl[C];17,Oxidation[M]	13	9	10	6	9	9.4	9	5	1	7	2	4.8	0.510638	0.0416585
	SEGSSVNLSPPLEQCVPDRGQQYQGR	15,Carbamidomethyl[C]	6	12	11	7	7	8.6	5	4	5	6	6	5.2	0.604651	0.0456555
	ITDNMFCAGYKPDEGKR	5,Oxidation[M];7,Carbamidomethyl[C]	3	0	1	2	4	2	0	0	0	0	0	0	0	0.0474207
	LAACLEGNCAEGLGTNYR	9,Carbamidomethyl[C]	5	4	3	0	1	2.6	0	0	0	0	0	0	0	0.0486302
P00736	WILTAAHTIYPK	9,Xle->Val[I]	3	3	2	2	0	2	0	0	0	1	1	0.4	0.2	0.0402112
P00746	VDRDVAPGTLCDVAGWGIVNHAGR	11,Carbamidomethyl[C]	6	5	5	4	6	5.2	0	0	0	0	0	0	0	0.000155436
	DSCKGDSGGPLVCGGVLEGVVTSGSR	3,Carbamidomethyl[C];13,Carbamidomethyl[C]	3	2	5	3	5	3.6	0	0	0	0	1	0.2	0.0555556	0.00323323
P00747	LYDYCDVPQCAAPSFDCGKPQVEPK	5,Carbamidomethyl[C];10,Carbamidomethyl[C];17,Carbamidomethyl[C]	1	2	2	2	2	1.8	0	0	0	0	0	0	0	0.000843833
	TMSGLECQAWDSQSPHAHGYIPSKFPNK	2,Oxidation[M];7,Carbamidomethyl[C]	7	8	6	3	6	6	0	0	1	0	0	0.2	0.0333333	0.00169624
	KLYDYCDVPQCAAPSFDCGKPQVEPK	6,Carbamidomethyl[C];11,Carbamidomethyl[C];18,Carbamidomethyl[C]	7	9	9	7	9	8.2	0	1	1	2	6	2	0.243902	0.00207642
	YDYCDILECEEECMHCSGENYDGK	4,Carbamidomethyl[C];9,GG[C](Dicarbamidomethyl[C]);16,Carbamidomethyl[C]	2	2	1	2	1	1.6	0	0	0	0	0	0	0	0.00283785
	FSPATHPSEGLEENYCRNPDNDPQGPWCYTTDPEKR	16,Carbamidomethyl[C];28,Carbamidomethyl[C]	5	7	6	12	9	7.8	0	0	0	0	0	0	0	0.00327238
	FGMHFCGGTLISPEWVLTAAHCLEK	3,Oxidation[M];6,Carbamidomethyl[C];22,Carbamidomethyl[C]	5	9	6	4	4	5.6	0	0	0	0	1	0.2	0.0357143	0.0035819
	QLGAGSIEECAAKCEEDEEFTCR	10,Carbamidomethyl[C];14,Carbamidomethyl[C];22,Carbamidomethyl[C]	2	4	4	2	4	3.2	0	0	0	1	2	0.6	0.1875	0.00368326
	VIPACLPSPNYVVADRTECFITGWGETQGTFGAGLLK	5,Carbamidomethyl[C];10,Deamidated[N];19,Carbamidomethyl[C]	0	3	2	2	2	1.8	0	0	0	0	0	0	0	0.0213116
	ELRPWCFTTDPNKR	6,Carbamidomethyl[C]	5	5	10	3	7	6	0	0	0	0	6	1.2	0.2	0.0215404
	HSIFTPETNPR	0,Carbamyl[AnyN-term]	2	4	3	4	2	3	0	2	2	2	0	1.2	0.4	0.0267107
	YILQGVTSWGLGCARPNKPGVYVR	13,Carbamidomethyl[C]	1	1	3	3	3	2.2	0	0	1	1	1	0.6	0.272727	0.0272094
	CSGTEASVVAPPPVVLLPDVETPSEEDCMFGNGK	1,Carbamidomethyl[C];28,Carbamidomethyl[C]	1	2	2	0	1	1.2	0	0	0	0	0	0	0	0.0326779
	FSPATHPSEGLEENYCRNPDNDPQGPWCYTTDPEKR	16,Carbamidomethyl[C];21,Deamidated[N];28,Carbamidomethyl[C]	2	1	1	0	1	1	0	0	0	0	0	0	0	0.0341094
	VIPACLPSPNYVVADRTECFITGWGETQGTFGAGLLK	5,Carbamidomethyl[C];19,Carbamidomethyl[C]	0	2	1	3	2	1.6	0	0	0	0	0	0	0	0.0349197
	NPDADKGPWCFTTDPSVR	10,Carbamidomethyl[C]	5	8	11	11	12	9.4	4	4	3	6	9	5.2	0.553191	0.0373351
	VVGGCVAHPHSWPWQVSLR	5,Carbamidomethyl[C]	6	11	12	8	7	8.8	0	4	6	6	7	4.6	0.522727	0.0390976
	LFLEPTRK	0,Carbamyl[AnyN-term]	0	0	1	0	0	0.2	0	1	2	2	3	1.6	8	0.0490606
P00749	IIGGEFTTIENQPWFAAIYR	0,Arg[AnyN-term]	3	4	4	5	6	4.4	0	2	0	0	0	0.4	0.0909091	0.00033453
	ASTDTMGRPCLPWNSATVLQQTYHAHR	6,Oxidation[M];10,Carbamidomethyl[C]	10	14	12	8	4	9.6	0	0	1	0	0	0.2	0.0208333	0.00517662
	YFSNIHWCNCPK	8,Carbamidomethyl[C];10,Carbamidomethyl[C]	10	9	9	6	5	7.8	4	3	4	3	3	3.4	0.435897	0.00891727
	ASTDTMGRPCLPWNSATVLQQTYHAHR	0,Carbamyl[AnyN-term];6,Oxidation[M];10,Carbamidomethyl[C]	2	3	2	2	0	1.8	0	0	0	0	0	0	0	0.0213116
	ASTDTMGRPCLPWNSATVLQQTYHAHR	10,Carbamidomethyl[C]	5	4	6	10	1	5.2	0	0	0	0	0	0	0	0.0236995
	KPSSPPEELKFQCGQK	13,Carbamidomethyl[C]	4	4	3	2	0	2.6	0	0	0	0	0	0	0	0.0254815
	LNSNTQGEMKFEVENLILHK	9,Oxidation[M]	13	8	11	6	0	7.6	0	0	0	0	0	0	0	0.0278211
	ASTDTMGRPCLPWNSATVLQQTYHAHR	10,Carbamidomethyl[C];14,Deamidated[N]	0	1	1	2	2	1.2	0	0	0	0	0	0	0	0.0326779
P00918	QSPVDIDTHTAK	0,Gln->pyro-Glu[AnyN-termQ]	2	2	0	1	2	1.4	0	0	0	0	0	0	0	0.0248962
P01008	VAEGTQVLELPFKGDDITMVLILPKPEK	19,Oxidation[M]	1	1	1	2	2	1.4	0	0	0	0	0	0	0	0.00463584
	FATTFYQHLADSKNDNDNIFLSPLSISTAFAMTK	32,Oxidation[M]	2	5	3	1	1	2.4	0	0	0	0	0	0	0	0.0326779
P01009	LSSWVLLMK	0,Carbamyl[AnyN-term]	2	2	3	2	2	2.2	0	0	0	0	0	0	0	0.000388171
	LVDKFLEDVKK	0,Carbamyl[AnyN-term]	4	7	4	6	3	4.8	0	0	2	0	2	0.8	0.166667	0.00273298
	VFSNGADLSGVTEEAPLK	4,Ammonia-loss[N]	2	2	1	2	1	1.6	0	0	0	0	0	0	0	0.00283785
	VFSNGADLSGVTEEAPLK	4,Deamidated[N]	7	10	7	11	8	8.6	3	6	5	6	6	5.2	0.604651	0.0108341
	KLSSWVLLMK	9,Oxidation[M]	9	5	6	4	7	6.2	5	1	4	1	2	2.6	0.419355	0.0160626
	LQHLENELTHDIITK	0,Carbamyl[AnyN-term]	3	2	2	2	0	1.8	0	0	0	0	0	0	0	0.0213116
	LGMFNIQHCK	0,Carbamyl[AnyN-term];9,Carbamidomethyl[C]	0	0	1	1	0	0.4	0	5	4	4	3	3.2	8	0.028678
	KLSSWVLLMK	0,Carbamyl[AnyN-term]	3	5	2	3	0	2.6	0	0	0	0	0	0	0	0.0328889
	GTEAAGAMFLEAIPMSIPPEVK	15,Oxidation[M]	18	0	13	15	6	10.4	0	1	1	0	0	0.4	0.0384615	0.037318
	LYHSEAFTVNFGDTEEAKK	0,Carbamyl[AnyN-term]	2	5	5	1	1	2.8	0	0	0	0	0	0	0	0.037841
	TLNQPDSQLQLTTGNGLFLSEGLK	15,Deamidated[N]	9	3	3	11	4	6	0	4	1	1	0	1.2	0.2	0.0427072
	FLENEDRR	0,Carbamyl[AnyN-term]	0	1	2	2	0	1	2	1	3	3	4	2.6	2.6	0.0465434
	LGMFNIQHCK	3,Oxidation[M];9,Carbamidomethyl[C]	10	13	12	7	4	9.2	1	8	7	1	3	4	0.434783	0.0478139
	LSSWVLLMK	8,Oxidation[M]	5	6	3	4	4	4.4	2	4	3	3	0	2.4	0.545455	0.0485348
P01011	HPNSPLDEENLTQENQDR	0,Carbamyl[AnyN-term]	3	2	4	2	3	2.8	0	0	0	0	1	0.2	0.0714286	0.000804325
	MEEVEAMLLPETLKR	7,Oxidation[M]	4	5	5	2	3	3.8	0	0	0	0	0	0	0	0.00286221
	DLDSQTMMVLVNYIFFK	7,Oxidation[M];8,Oxidation[M]	7	6	3	1	5	4.4	0	0	0	0	0	0	0	0.015033
	WVMVPMMSLHHLTIPYFRDEELSCTVVELK	3,Oxidation[M];24,Carbamidomethyl[C]	0	3	2	2	2	1.8	0	0	0	0	0	0	0	0.0213116
	ITDLIKDLDSQTMMVLVNYIFFK	13,Oxidation[M];14,Oxidation[M]	4	6	5	3	1	3.8	0	4	0	0	0	0.8	0.210526	0.034117
P01024	VQLSNDFDEYIMAIEQTIK	12,Oxidation[M]	4	6	2	5	3	4	0	0	0	0	0	0	0	0.00481268
	DICEEQVNSLPGSITK	3,Carbamidomethyl[C]	1	2	1	3	2	1.8	0	0	0	0	0	0	0	0.00858092
P01033	LQDGLLHITTCSFVAPWNSLSLAQR	11,Carbamidomethyl[C]	4	4	0	2	2	2.4	0	0	1	0	0	0.2	0.0833333	0.0401757
P01034	TQPNLDNCPFHDQPHLKR	8,Carbamidomethyl[C]	20	16	12	12	4	12.8	3	10	7	2	3	5	0.390625	0.0412003
P01042	ICVGCPR	2,Carbamidomethyl[C];5,Carbamidomethyl[C]	4	5	4	5	3	4.2	0	1	0	1	0	0.4	0.0952381	6.73969e-05
	QVVAGLNFR	0,Gln->pyro-Glu[AnyN-termQ]	14	11	13	11	9	11.6	4	6	4	4	4	4.4	0.37931	0.000394733
	ENFLFLTPDCK	10,Carbamidomethyl[C]	16	14	16	16	12	14.8	9	10	8	8	8	8.6	0.581081	0.000486437
	QESQSEEIDCNDKDLFK	0,Gln->pyro-Glu[AnyN-termQ];10,Carbamidomethyl[C]	37	31	34	41	27	34	22	21	22	17	16	19.6	0.576471	0.00177062
	FSVATQTCQITPAEGPVVTAQYDCLGCVHPISTQSPDLEPILR	8,Carbamidomethyl[C];24,Carbamidomethyl[C]	4	3	4	5	2	3.6	0	0	0	0	0	0	0	0.00212288
	FSVATQTCQITPAEGPVVTAQYDCLGCVHPISTQSPDLEPILR	24,Carbamidomethyl[C];27,Carbamidomethyl[C]	5	4	3	5	2	3.8	1	0	0	0	0	0.2	0.0526316	0.00218595
	EEIDCNDKDLFK	5,Carbamidomethyl[C]	4	4	3	2	2	3	0	0	0	0	0	0	0	0.00257026
	FSVATQTCQITPAEGPVVTAQYDCLGCVHPISTQSPDLEPILR	8,Carbamidomethyl[C];24,Carbamidomethyl[C];27,Carbamidomethyl[C]	21	17	21	31	13	20.6	6	5	3	2	1	3.4	0.165049	0.00318818
	IPTNSPELEETLTHTITK	5,MeMePhosphorothioate[S]	1	1	2	1	1	1.2	0	0	0	0	0	0	0	0.00388254
	FSVATQTCQITPAEGPVVTAQYDCLGCVHPISTQSPDLEPILR	0,Carbamyl[AnyN-term];8,Carbamidomethyl[C];27,GG[C](Dicarbamidomethyl[C])	3	5	6	5	2	4.2	0	0	0	0	0	0	0	0.00463584
	KLGQSLDCNAEVYVVPWEKK	8,Carbamidomethyl[C]	12	12	19	16	8	13.4	5	2	6	2	7	4.4	0.328358	0.0053876
	YFIDFVAR	0,Carbamyl[AnyN-term]	5	4	4	4	1	3.6	2	0	0	0	0	0.4	0.111111	0.00562636
	IYPTVNCQPLGMISLMK	7,Carbamidomethyl[C];16,Oxidation[M]	4	3	2	5	2	3.2	0	1	1	0	0	0.4	0.125	0.00578587
	IASFSQNCDIYPGKDFVQPPTK	8,Carbamidomethyl[C]	48	34	41	50	32	41	13	25	26	26	29	23.8	0.580488	0.00606885
	IASFSQNCDIYPGKDFVQPPTK	0,Carbamyl[AnyN-term];8,Carbamidomethyl[C]	21	17	15	19	4	15.2	2	0	0	0	0	0.4	0.0263158	0.0071639
	LGQSLDCNAEVYVVPWEK	7,Propionamide_2H(3)[C]	6	5	6	6	2	5	2	2	0	2	2	1.6	0.32	0.00800508
	KIYPTVNCQPLGMISLMK	8,Carbamidomethyl[C];13,Oxidation[M];17,Oxidation[M]	10	9	7	13	4	8.6	2	5	3	0	0	2	0.232558	0.0080357
	KLGQSLDCNAEVYVVPWEK	8,Carbamidomethyl[C]	17	11	12	16	14	14	9	11	11	7	8	9.2	0.657143	0.010352
	DIPTNSPELEETLTHTITK	0,Carbamyl[AnyN-term]	21	11	17	14	10	14.6	7	7	6	5	5	6	0.410959	0.0115559
	KIYPTVNCQPLGMISLMK	8,Carbamidomethyl[C];17,Oxidation[M]	5	6	6	5	3	5	2	2	3	4	0	2.2	0.44	0.0121859
	FSVATQTCQITPAEGPVVTAQYDCLGCVHPISTQSPDLEPILR	24,CarbamidomethylDTT[C]	1	2	4	4	2	2.6	0	0	0	0	0	0	0	0.0123174
	FSVATQTCQITPAEGPVVTAQYDCLGCVHPISTQSPDLEPILR	8,Carbamidomethyl[C];27,Carbamidomethyl[C]	2	3	5	2	1	2.6	0	0	0	0	0	0	0	0.0185626
	KYNSQNQSNNQFVLYR	0,Carbamyl[AnyN-term]	10	10	2	14	5	8.2	0	1	1	0	0	0.4	0.0487805	0.0202906
	TVGSDTFYSFK	0,Carbamyl[AnyN-term]	10	15	6	8	5	8.8	1	4	1	3	4	2.6	0.295455	0.021332
	LGQSLDCNAEVYVVPWEKK	0,Carbamyl[AnyN-term];7,Carbamidomethyl[C]	6	6	4	4	0	4	0	0	0	0	0	0	0	0.021743
	IASFSQNCDIYPGKDFVQPPTK	7,Deamidated[N];8,Carbamidomethyl[C]	3	1	2	3	6	3	0	0	0	0	0	0	0	0.0230504
	YNSQNQSNNQFVLYR	0,Carbamyl[AnyN-term]	11	6	6	11	8	8.4	5	5	3	4	6	4.6	0.547619	0.0237119
	KLGQSLDCNAEVYVVPWEK	0,Carbamyl[AnyN-term];8,Carbamidomethyl[C]	12	6	10	11	0	7.8	0	0	0	0	0	0	0	0.023896
	CNDKDLFK	1,Thiazolidine[C]	3	3	4	2	0	2.4	0	0	0	0	0	0	0	0.0240435
	LGQSLDCNAEVYVVPWEKK	7,Carbamidomethyl[C]	9	9	9	6	4	7.4	4	6	4	4	1	3.8	0.513514	0.0260779
	SLWNGDTGECTDNAYIDIQLR	4,Deamidated[N];10,Carbamidomethyl[C]	8	16	10	15	0	9.8	0	0	0	0	0	0	0	0.0269284
	SLWNGDTGECTDNAYIDIQLR	10,Propionamide_2H(3)[C]	3	6	6	6	0	4.2	0	1	0	0	0	0.2	0.047619	0.0279473
	QESQSEEIDCNDKDLFK	0,Gln->pyro-Glu[AnyN-termQ];10,Carbamidomethyl[C];11,Deamidated[N]	3	2	0	3	4	2.4	1	0	0	0	0	0.2	0.0833333	0.0288901
	CLGCVHPISTQSPDLEPILR	4,GG[C](Dicarbamidomethyl[C])	2	3	4	2	0	2.2	0	0	0	0	0	0	0	0.0294713
	IASFSQNCDIYPGKDFVQPPTK	8,DHP[C]	2	4	3	2	0	2.2	0	0	0	0	0	0	0	0.0294713
	SQNCDIYPGKDFVQPPTK	4,Carbamidomethyl[C]	4	3	2	2	0	2.2	0	0	0	0	0	0	0	0.0294713
	ENFLFLTPDCK	0,Carbamyl[AnyN-term];10,Carbamidomethyl[C]	6	4	4	6	2	4.4	2	2	2	2	2	2	0.454545	0.0326779
	IASFSQNCDIYPGKDFVQPPTK	0,Carbamyl[AnyN-term];7,Deamidated[N];8,Carbamidomethyl[C]	1	2	2	1	0	1.2	0	0	0	0	0	0	0	0.0326779
	FSVATQTCQITPAEGPVVTAQYDCLGCVHPISTQSPDLEPILR	27,Bromobimane[C]	1	2	1	1	0	1	0	0	0	0	0	0	0	0.0341094
	LGQSLDCNAEVYVVPWEK	7,Carbamidomethyl[C];8,Deamidated[N]	3	3	3	1	0	2	0	0	0	0	0	0	0	0.0341094
	YNSQNQSNNQFVLYR	9,Deamidated[N]	1	1	2	0	1	1	0	0	0	0	0	0	0	0.0341094
	DIPTNSPELEETLTHTITK	6,Ser->Phe[S]	2	1	3	2	0	1.6	0	0	0	0	0	0	0	0.0349197
	LGQSLDCNAEVYVVPWEK	7,Carbamidomethyl[C]	24	26	22	42	16	26	10	16	14	12	12	12.8	0.492308	0.0363442
	YNSQNQSNNQFVLYRI	16,Xle->Lys[I]	3	3	1	4	0	2.2	0	0	0	0	0	0	0	0.0401862
	KLGQSLDCNAEVYVVPWEK	8,Carbamidomethyl[C];9,Deamidated[N]	8	5	2	7	0	4.4	0	0	0	0	0	0	0	0.0429492
	DIPTNSPELEETLTHTITK	8,Cation_Ca[II][E]	5	4	4	1	0	2.8	0	0	0	0	0	0	0	0.0446534
	FSVATQTCQITPAEGPVVTAQYDCLGCVHPISTQSPDLEPILR	27,CarboxymethylDTT[C]	2	5	5	2	0	2.8	0	0	0	0	0	0	0	0.0446534
	YNSQNQSNNQFVLYR	3,Ser->Phe[S]	7	5	3	2	0	3.4	0	0	0	0	0	0	0	0.0481276
P01133	QSVIEMANLDGSKR	0,Gln->pyro-Glu[AnyN-termQ];6,Oxidation[M]	5	6	4	4	5	4.8	1	0	0	1	0	0.4	0.0833333	2.6265e-05
	LTQNDVGHPFAVAVFEDYVWFSDWAMPSVM	28,Decanoyl[S]	2	3	2	2	2	2.2	0	0	0	0	0	0	0	0.000388171
	EGSNSLICSCDYDGGSVHISK	8,Carbamidomethyl[C];10,Carbamidomethyl[C]	8	7	7	11	6	7.8	3	2	1	2	4	2.4	0.307692	0.00128422
	IDTEGTNYEQLVVDAGVSVIMDFHYNEK	21,Oxidation[M]	4	6	6	4	3	4.6	0	0	0	0	0	0	0	0.00155598
	HPTQHNLFAMSLFGDR	10,Oxidation[M]	10	13	10	8	5	9.2	4	1	0	2	0	1.4	0.152174	0.00181015
	HPTQHNLFAMSLFGDR	0,Carbamyl[AnyN-term]	4	3	3	4	4	3.6	1	0	0	2	2	1	0.277778	0.00201577
	HMHFDGTDYGTLLSQQMGMVYALDHDPVENK	17,Oxidation[M];19,Oxidation[M]	6	4	4	4	2	4	0	0	0	0	0	0	0	0.0031982
	HMHFDGTDYGTLLSQQMGMVYALDHDPVENK	2,Oxidation[M]	9	7	8	4	4	6.4	0	0	0	0	0	0	0	0.00340878
	KYCEDVNECAFWNHGCTLGCK	3,Carbamidomethyl[C];9,Carbamidomethyl[C];20,GG[C](Dicarbamidomethyl[C])	5	6	6	4	2	4.6	0	0	0	0	0	0	0	0.00355229
	QSVIEMANLDGSK	0,Gln->pyro-Glu[AnyN-termQ];6,Oxidation[M]	5	6	3	5	2	4.2	0	0	0	0	0	0	0	0.00463584
	HMHFDGTDYGTLLSQQMGMVYALDHDPVENK	2,Oxidation[M];17,Oxidation[M]	3	5	5	7	2	4.4	0	0	0	0	0	0	0	0.00724559
	YACNCVVGYIGER	3,Carbamidomethyl[C];5,Carbamidomethyl[C]	4	7	5	4	2	4.4	0	0	0	3	1	0.8	0.181818	0.00822304
	NTPGSYYCTCPVGFVLLPDGKR	8,2-monomethylsuccinyl[C]	4	3	3	5	1	3.2	0	0	0	0	0	0	0	0.00849714
	IDTEGTNYEQLVVDAGVSVIMDFHYNEKR	21,Oxidation[M]	14	14	11	3	5	9.4	0	0	0	0	0	0	0	0.0148701
	HMHFDGTDYGTLLSQQMGMVYALDHDPVENK	19,Oxidation[M]	8	9	11	8	0	7.2	0	1	0	1	0	0.4	0.0555556	0.0218245
	HMHFDGTDYGTLLSQQMGMVYALDHDPVENK	2,Oxidation[M];19,Oxidation[M]	9	16	7	2	6	8	0	0	0	0	0	0	0	0.025468
	YCEDVNECAFWNHGCTLGCK	2,Carbamidomethyl[C];8,Carbamidomethyl[C];19,GG[C](Dicarbamidomethyl[C])	5	4	2	4	4	3.8	3	1	1	3	2	2	0.526316	0.0267107
	LYWCDAK	4,Carbamidomethyl[C]	8	9	6	6	3	6.4	3	3	2	3	4	3	0.46875	0.0270442
	EGSNSLICSCDYDGGSVHISK	10,Carbamidomethyl[C]	2	2	3	4	0	2.2	0	0	0	0	0	0	0	0.0294713
	HMHFDGTDYGTLLSQQMGMVYALDHDPVENK	17,Oxidation[M]	6	1	7	10	5	5.8	0	0	0	5	0	1	0.172414	0.0299731
	YCEDVNECAFWNHGCTLGCK	8,GG[C](Dicarbamidomethyl[C]);15,Carbamidomethyl[C];19,Carbamidomethyl[C]	2	2	2	0	1	1.4	0	0	0	0	1	0.2	0.142857	0.0370897
	LIEEGVDVPEGLAVDWIGRR	0,Carbamyl[AnyN-term]	5	4	3	2	0	2.8	0	1	0	0	0	0.2	0.0714286	0.0372153
	SCAASGPQPFLLFANSQDIR	2,Propionamide_2H(3)[C]	3	2	1	3	0	1.8	0	0	0	1	0	0.2	0.111111	0.0491857
P01591	CYTAVVPLVYGGETK	0,Pyro-carbamidomethyl[AnyN-termC]	11	7	4	7	6	7	0	1	0	1	0	0.4	0.0571429	0.00367117
	KCDPTEVELDNQIVTATQSNICDEDSATETCYTYDR	2,Carbamidomethyl[C];22,Carbamidomethyl[C];31,Carbamidomethyl[C]	7	3	1	7	3	4.2	0	0	0	0	0	0	0	0.0248962
	KCDPTEVELDNQIVTATQSNICDEDSATETCYTYDR	2,Carbamidomethyl[C];20,Deamidated[N];22,GG[C](Dicarbamidomethyl[C])	1	2	1	1	0	1	0	0	0	0	0	0	0	0.0341094
P01593	LLIYDASNLETGVPSR	11,Thr->Ala[T]	6	4	4	3	4	4.2	0	1	2	0	0	0.6	0.142857	0.00052872
	APKLLIYDASNLETGVPSR	3,Lys->Asn[K]	2	1	3	2	3	2.2	0	0	0	0	0	0	0	0.00418107
	LLIYDASNLETGVPSR	1,Xle->Val[L]	1	2	2	1	3	1.8	0	1	0	0	1	0.4	0.222222	0.0169209
	LLIYDASNLETGVPSR	8,Asn->Thr[N]	3	6	5	3	7	4.8	0	0	0	5	0	1	0.208333	0.0189195
	LLIYDASNLETGVPSR	6,Ala->Val[A]	3	1	3	5	7	3.8	0	0	0	1	0	0.2	0.0526316	0.0228409
	LLIYDASNLETGVPSR	10,Glu->Gln[E]	2	2	6	5	7	4.4	0	0	2	0	3	1	0.227273	0.0274617
	DIQMTQSPSSLSASVGDR	9,Ser->Pro[S]	1	0	2	1	1	1	0	0	0	0	0	0	0	0.0341094
	VTITCQASQDISNYLNWYQQKPGKAPK	5,Carbamidomethyl[C];13,Deamidated[N]	1	2	1	1	0	1	0	0	0	0	0	0	0	0.0341094
P01594	LLIYDASNLETGVPSR	11,Thr->Ala[T]	6	4	4	3	4	4.2	0	1	2	0	0	0.6	0.142857	0.00052872
	APKLLIYDASNLETGVPSR	3,Lys->Asn[K]	2	1	3	2	3	2.2	0	0	0	0	0	0	0	0.00418107
	LLIYDASNLETGVPSR	1,Xle->Val[L]	1	2	2	1	3	1.8	0	1	0	0	1	0.4	0.222222	0.0169209
	LLIYDASNLETGVPSR	8,Asn->Thr[N]	3	6	5	3	7	4.8	0	0	0	5	0	1	0.208333	0.0189195
	LLIYDASNLETGVPSR	6,Ala->Val[A]	3	1	3	5	7	3.8	0	0	0	1	0	0.2	0.0526316	0.0228409
	LLIYDASNLETGVPSR	10,Glu->Gln[E]	2	2	6	5	7	4.4	0	0	2	0	3	1	0.227273	0.0274617
	DIQMTQSPSSLSASVGDR	9,Ser->Pro[S]	1	0	2	1	1	1	0	0	0	0	0	0	0	0.0341094
	VTITCQASQDISNYLNWYQQKPGKAPK	5,Carbamidomethyl[C];13,Deamidated[N]	1	2	1	1	0	1	0	0	0	0	0	0	0	0.0341094
P01597	DIQMTQSPSSLSASVGDRVTITCR	23,Carbamidomethyl[C]	0	0	6	0	0	1.2	0	19	17	15	20	14.2	11.8333	0.0205675
	FSGSGSGTDFTLTIS	15,Ser->Arg[S]	2	4	2	2	3	2.6	0	2	2	0	0	0.8	0.307692	0.0224963
	ASQSISSYLNWYQQKPGK	6,Methyl[S](Ser->Thr[S])	0	1	1	2	1	1	0	0	0	0	0	0	0	0.0341094
	DIQMTQSPSSLSASVGDR	9,Ser->Pro[S]	1	0	2	1	1	1	0	0	0	0	0	0	0	0.0341094
P01599	DIQMTQSPSSLSASVGDRVTITCR	23,Carbamidomethyl[C]	0	0	6	0	0	1.2	0	19	17	15	20	14.2	11.8333	0.0205675
	DIQMTQSPSSLSASVGDR	9,Ser->Pro[S]	1	0	2	1	1	1	0	0	0	0	0	0	0	0.0341094
P01601	DIQMTQSPSSLSASVGDRVTITCR	23,Carbamidomethyl[C]	0	0	6	0	0	1.2	0	19	17	15	20	14.2	11.8333	0.0205675
	FSGSGSGTDFTLTIS	15,Ser->Arg[S]	2	4	2	2	3	2.6	0	2	2	0	0	0.8	0.307692	0.0224963
	DIQMTQSPSSLSASVGDR	9,Ser->Pro[S]	1	0	2	1	1	1	0	0	0	0	0	0	0	0.0341094
P01602	MTQSPSTLSASVGDR	1,Oxidation[M]	8	8	9	12	5	8.4	0	6	5	0	3	2.8	0.333333	0.010277
	DIQMTQSPSTLSASVGDR	4,Oxidation[M]	20	13	11	15	11	14	11	11	2	7	1	6.4	0.457143	0.0244612
P01611	FSGSGSGTDFTLTIS	15,Ser->Arg[S]	2	4	2	2	3	2.6	0	2	2	0	0	0.8	0.307692	0.0224963
P01614	FSGSGSGTDFTLK	7,Gly->Asp[G]	3	1	2	3	3	2.4	0	0	0	0	0	0	0	0.00388254
	VEAEDVGVYYCMQR	11,Carbamidomethyl[C]	1	7	3	6	2	3.8	0	0	0	0	0	0	0	0.0304234
	FSGSGSGTDFTLK	13,Lys->Arg[K]	10	9	6	14	12	10.2	6	5	7	7	7	6.4	0.627451	0.0464068
P01615	DIVMTQSPLSLPVTPGEPASISCR	4,Oxidation[M]	4	6	5	4	7	5.2	0	2	0	0	0	0.4	0.0769231	0.000242948
	FSGSGSGTDFTLK	7,Gly->Asp[G]	3	1	2	3	3	2.4	0	0	0	0	0	0	0	0.00388254
	DIVMTQSPLSLPVTPGEPASISCR	0,Carbamyl[AnyN-term];4,Oxidation[M];23,Carbamidomethyl[C]	4	8	2	7	2	4.6	0	2	1	1	0	0.8	0.173913	0.0356671
	DIVMTQSPLSLPVTPGEPASISCR	4,Oxidation[M];23,Carbamidomethyl[C]	17	21	13	28	18	19.4	6	19	11	11	10	11.4	0.587629	0.04117
	FSGSGSGTDFTLK	13,Lys->Arg[K]	10	9	6	14	12	10.2	6	5	7	7	7	6.4	0.627451	0.0464068
P01619	EIVLTQSPGTLSLSPGER	9,Gly->Asp[G]	6	8	6	5	5	6	0	0	0	0	1	0.2	0.0333333	0.000166145
	EIVLTQSPGTLSLSPGER	17,Glu->Asp[E]	7	8	6	4	6	6.2	1	0	0	2	2	1	0.16129	0.000331385
	FSGSGSGTDFTLTISR	15,Methyl[S](Ser->Thr[S])	4	6	5	5	3	4.6	0	2	1	1	0	0.8	0.173913	0.000448369
	ATGIPDRFSGSGSGTDFTLTISR	3,Gly->Asp[G]	3	5	4	4	3	3.8	0	0	0	0	0	0	0	0.000529311
	EIVLTQSPGTLSLSPGER	2,Xle->Val[I]	15	11	10	14	8	11.6	0	1	3	3	2	1.8	0.155172	0.000613534
	ASQSVSSSYLAWYQQKPGQAPR	8,Ser->Asn[S]	4	6	5	4	3	4.4	0	2	0	2	0	0.8	0.181818	0.000944689
	ASQSVSSSYLAWYQQKPGQAPR	6,Ser->Gln[S]	6	6	5	10	7	6.8	0	1	1	0	1	0.6	0.0882353	0.00128708
	EIVLTQSPGTLSLSPGERATLSCR	18,Arg->Asn[R]	6	7	9	4	6	6.4	0	0	0	0	0	0	0	0.00140362
	ASQSVSSSYLAWYQQKPGQAPR	0,Carbamyl[AnyN-term]	4	4	3	3	5	3.8	0	1	0	2	2	1	0.263158	0.00147334
	EIVLTQSPGTLSLSPGER	2,Xle->Asn[I]	6	4	3	5	7	5	0	0	0	0	1	0.2	0.04	0.00167059
	FSGSGSGTDFTLTISR	13,Thr->Ser[T]	2	4	2	2	4	2.8	0	0	0	0	1	0.2	0.0714286	0.00377815
	ASQSVSSSYLAWYQQKPGQAPR	9,Tyr->Ser[Y]	3	7	4	4	2	4	0	0	0	0	0	0	0	0.00876966
	ATGIPDRFSGSGSGTDFTLTISR	22,Methyl[S](Ser->Thr[S])	3	2	2	1	1	1.8	0	0	0	1	0	0.2	0.111111	0.00895901
	EIVLTQSPGTLSLSPGER	2,Xle->Phe[I]	2	4	2	2	5	3	0	0	0	0	1	0.2	0.0666667	0.00912866
	FSGSGSGTDFTLTISR	9,Methyl[D](Asp->Glu[D])	1	5	3	4	2	3	0	0	0	0	0	0	0	0.0132356
	LTQSPGTLSLSPGER	14,Glu->Asp[E]	3	8	5	2	4	4.4	0	1	0	0	0	0.2	0.0454545	0.0139123
	ASQSVSSSYLAWYQQKPGQAPR	6,Didehydro[S]	1	1	1	1	0	0.8	0	0	0	0	0	0	0	0.0161301
	EIVLTQSPGTLSLSPGER	1,Ammonium[E]	4	5	3	1	2	3	0	0	2	0	0	0.4	0.133333	0.017298
	FSGSGSGTDFTLTISR	13,Thr->Ala[T]	2	3	3	2	0	2	0	0	0	0	0	0	0	0.021743
	FSGSGSGTDFTLTIS	15,Ser->Arg[S]	2	4	2	2	3	2.6	0	2	2	0	0	0.8	0.307692	0.0224963
	FSGSGSGTDFTLTISR	11,Thr->Ser[T]	1	6	3	3	4	3.4	0	1	1	0	1	0.6	0.176471	0.023391
	FSGSGSGTDFTLTISR	13,Thr->Xle[T]	3	2	0	4	4	2.6	0	0	0	0	0	0	0	0.0254815
	FSGSGSGTDFTLTISR	2,Methyl[S](Ser->Thr[S])	2	2	3	3	2	2.4	0	2	0	0	2	0.8	0.333333	0.0272094
	EIVLTQSPGTLSLSPGER	7,Ser->Phe[S]	7	6	5	3	0	4.2	0	0	0	0	0	0	0	0.0276713
	FSGSGSGTDFTLTISR	15,Ser->Asn[S]	2	3	3	8	4	4	0	1	0	0	2	0.6	0.15	0.0281115
	ASQSVSSSYLAWYQQKPGQAPR	11,Ala->Val[A]	1	2	0	1	1	1	0	0	0	0	0	0	0	0.0341094
	ASQSVSSSYLAWYQQKPGQAPR	8,Formyl[S](Ser->Asp[S])	3	1	2	2	0	1.6	0	0	0	0	0	0	0	0.0349197
	EIVLTQSPGTLSLSPGER	0,Glu->pyro-Glu[AnyN-termE]	3	6	2	5	2	3.6	2	1	0	0	3	1.2	0.333333	0.0462436
	ASQSVSSSYLAWYQQKPGQAPR	8,Ser->Gly[S]	0	2	1	3	4	2	0	0	0	0	0	0	0	0.0474207
	ASQSVSSSYLAWYQQKPGQAPR	7,Ser->Asn[S]	0	2	1	3	2	1.6	0	0	1	0	0	0.2	0.125	0.0490606
P01624	ASQSVSSNLAWYQQKPGQAPR	7,Ser->Asn[S]	3	2	2	2	3	2.4	0	0	0	2	0	0.4	0.166667	0.00422044
	LLIYGASTR	4,Tyr->Phe[Y]	3	1	2	3	4	2.6	0	1	0	0	1	0.4	0.153846	0.00877809
	ASQSVSSNLAWYQQKPGQAPR	6,Deoxy[S](Ser->Ala[S])	3	5	3	4	0	3	0	0	0	0	0	0	0	0.0230504
	EIVMTQSPATLSVSPGER	4,Met->Val[M]	2	2	0	3	2	1.8	0	0	1	0	0	0.2	0.111111	0.0272207
	ASQSVSSNLAWYQQKPGQAPR	5,Val->Xle[V]	0	2	2	3	1	1.6	0	0	0	0	0	0	0	0.0349197
	ASQSVSSNLAWYQQKPGQAPR	6,Ser->Asn[S]	2	4	0	1	3	2	0	0	0	0	0	0	0	0.0474207
P01703	VTISCTGSSSNIGAGYDVHWYQQLPGTAPK	5,Carbamidomethyl[C]	3	2	2	4	3	2.8	0	1	0	0	0	0.2	0.0714286	0.000804325
P01762	NSLYLQMNSLR	1,Asn->Thr[N]	4	0	3	2	3	2.4	0	0	0	0	1	0.2	0.0833333	0.0288901
P01763	EVQLVESGGGLVQPGGSLR	5,Val->Xle[V]	6	5	4	6	5	5.2	0	0	0	0	0	0	0	0.000155436
	NSLYLQMNSLR	1,Asn->Thr[N]	4	0	3	2	3	2.4	0	0	0	0	1	0.2	0.0833333	0.0288901
	EVQLVESGGGLVQPGGSLR	1,Glu->Gln[E]	1	1	2	0	2	1.2	0	0	0	0	0	0	0	0.0326779
	EVQLVESGGGLVQPGGSLR	0,Glu->pyro-Glu[AnyN-termE]	6	3	5	2	2	3.6	0	2	0	3	0	1	0.277778	0.0371797
	LVESGGGLVQPGGSLR	8,Xle->Ser[L]	2	1	2	2	1	1.6	0	2	0	0	0	0.4	0.25	0.0394157
P01764	EVQLVESGGGLVQPGGSLR	5,Val->Xle[V]	6	5	4	6	5	5.2	0	0	0	0	0	0	0	0.000155436
	EVQLVESGGGLVQPGGSLR	1,Glu->Gln[E]	1	1	2	0	2	1.2	0	0	0	0	0	0	0	0.0326779
	NTLYLQMNSLR	4,Tyr->Phe[Y]	2	1	3	0	2	1.6	0	0	0	0	0	0	0	0.0349197
	EVQLVESGGGLVQPGGSLR	0,Glu->pyro-Glu[AnyN-termE]	6	3	5	2	2	3.6	0	2	0	3	0	1	0.277778	0.0371797
	LVESGGGLVQPGGSLR	8,Xle->Ser[L]	2	1	2	2	1	1.6	0	2	0	0	0	0.4	0.25	0.0394157
P01766	EVQLVESGGGLVQPGGSLR	5,Val->Xle[V]	6	5	4	6	5	5.2	0	0	0	0	0	0	0	0.000155436
	NSLYLQMNSLR	1,Asn->Thr[N]	4	0	3	2	3	2.4	0	0	0	0	1	0.2	0.0833333	0.0288901
	EVQLVESGGGLVQPGGSLR	1,Glu->Gln[E]	1	1	2	0	2	1.2	0	0	0	0	0	0	0	0.0326779
	EVQLVESGGGLVQPGGSLR	0,Glu->pyro-Glu[AnyN-termE]	6	3	5	2	2	3.6	0	2	0	3	0	1	0.277778	0.0371797
	LVESGGGLVQPGGSLR	8,Xle->Ser[L]	2	1	2	2	1	1.6	0	2	0	0	0	0.4	0.25	0.0394157
P01767	NTLYLQMNSLR	4,Tyr->Phe[Y]	2	1	3	0	2	1.6	0	0	0	0	0	0	0	0.0349197
P01768	NTLYLQMNSLR	4,Tyr->Phe[Y]	2	1	3	0	2	1.6	0	0	0	0	0	0	0	0.0349197
P01772	NTLYLQMNSLR	4,Tyr->Phe[Y]	2	1	3	0	2	1.6	0	0	0	0	0	0	0	0.0349197
P01780	EVQLVESGGGLVQPGGSLR	5,Val->Xle[V]	6	5	4	6	5	5.2	0	0	0	0	0	0	0	0.000155436
	NSLYLQMNSLR	1,Asn->Thr[N]	4	0	3	2	3	2.4	0	0	0	0	1	0.2	0.0833333	0.0288901
	EVQLVESGGGLVQPGGSLR	1,Glu->Gln[E]	1	1	2	0	2	1.2	0	0	0	0	0	0	0	0.0326779
	GLEWVANIK	9,Lys->Arg[K]	2	3	2	1	0	1.6	0	0	0	0	0	0	0	0.0349197
	EVQLVESGGGLVQPGGSLR	0,Glu->pyro-Glu[AnyN-termE]	6	3	5	2	2	3.6	0	2	0	3	0	1	0.277778	0.0371797
	LVESGGGLVQPGGSLR	8,Xle->Ser[L]	2	1	2	2	1	1.6	0	2	0	0	0	0.4	0.25	0.0394157
P01782	LSCAASGFTFDDYAMHWVR	3,Carbamidomethyl[C];15,Oxidation[M]	3	3	3	3	2	2.8	0	0	0	0	0	0	0	0.000151011
	LSCAASGFTFDDYAMHWVR	3,Carbamidomethyl[C]	3	2	4	3	4	3.2	0	0	0	1	0	0.2	0.0625	0.000368908
	NSLYLQMNSLR	1,Asn->Thr[N]	4	0	3	2	3	2.4	0	0	0	0	1	0.2	0.0833333	0.0288901
P01833	KSPIFGPEEVNSVEGNSVSITCYYPPTSVNR	22,Carbamidomethyl[C]	19	17	19	27	18	20	12	4	0	0	0	3.2	0.16	0.00056574
	QSSGENCDVVVNTLGKR	0,Gln->pyro-Glu[AnyN-termQ];7,Carbamidomethyl[C]	5	5	4	4	2	4	0	0	3	0	0	0.6	0.15	0.00311437
	NADLQVLKPEPELVYEDLRGSVTFHCALGPEVANVAK	26,Carbamidomethyl[C]	13	15	12	9	7	11.2	4	3	4	3	2	3.2	0.285714	0.00386575
	QGHFYGETAAVYVAVEER	0,Gln->pyro-Glu[AnyN-termQ]	11	8	4	8	5	7.2	0	0	0	0	0	0	0	0.00438935
	CPLLVDSEGWVK	0,Pyro-carbamidomethyl[AnyN-termC]	9	9	2	10	8	7.6	0	1	1	0	0	0.4	0.0526316	0.00672277
	AFVNCDENSR	5,Carbamidomethyl[C]	3	7	2	4	3	3.8	0	0	0	0	0	0	0	0.011534
	YLCGAHSDGQLQEGSPIQAWQLFVNEESTIPR	3,Carbamidomethyl[C]	15	10	8	9	8	10	7	6	4	6	4	5.4	0.54	0.02024
	AFVNCDENSR	0,Carbamyl[AnyN-term];5,Carbamidomethyl[C]	4	4	3	4	3	3.6	4	6	6	8	5	5.8	1.61111	0.0260167
	ILLNPQDKDGSFSVVITGLR	0,Lys[AnyN-term]	7	5	3	6	0	4.2	0	0	0	0	0	0	0	0.0276713
	CPLLVDSEGWVK	1,Carbamidomethyl[C]	22	17	13	15	11	15.6	7	11	11	11	8	9.6	0.615385	0.0298846
	GSVTFHCALGPEVANVAK	7,Carbamidomethyl[C]	12	11	9	18	12	12.4	9	6	8	8	7	7.6	0.612903	0.0299906
	QSSGENCDVVVNTLGK	0,Gln->pyro-Glu[AnyN-termQ];7,Carbamidomethyl[C]	7	5	7	9	6	6.8	3	6	3	6	4	4.4	0.647059	0.0352788
	LSDAGQYLCQAGDDSNSNKK	0,Carbamyl[AnyN-term];9,Carbamidomethyl[C]	2	4	2	3	0	2.2	0	1	0	0	0	0.2	0.0909091	0.0367085
	YWCLWEGAQNGR	3,Carbamidomethyl[C];10,Deamidated[N]	11	10	5	8	5	7.8	4	5	6	4	2	4.2	0.538462	0.0422969
	GSVTFHCALGPEVANVAK	0,Carbamyl[AnyN-term];7,Carbamidomethyl[C]	4	3	1	5	0	2.6	0	0	0	0	0	0	0	0.0486302
P01834	SGTASVVCLLNNFYPR	8,Dioxidation[C]	4	5	5	5	6	5	0	2	0	1	0	0.6	0.12	3.4576e-05
	SGTASVVCLLNNFYPR	8,monomethylphosphothione[C]	12	18	14	14	12	14	0	1	0	0	0	0.2	0.0142857	0.000166153
	VDNALQSGNSQESVTEQDSKDSTYSLSSTLTLSK	12,Cation_Na[E]	10	15	12	15	14	13.2	0	0	0	0	0	0	0	0.00016852
	SGTASVVCLLNNFYPR	8,Carboxymethyl[C]	2	2	3	3	3	2.6	0	0	0	0	0	0	0	0.000445954
	VDNALQSGNSQESVTEQDSKDSTYSLSSTLTLSK	2,Dehydrated[D]	3	4	4	4	6	4.2	0	0	0	0	0	0	0	0.00101666
	VDNALQSGNSQESVTEQDSKDSTYSLSSTLTLSK	18,Dehydrated[D]	2	5	3	4	5	3.8	0	0	0	0	0	0	0	0.00286221
	SGTASVVCLLNNFYPR	14,sulfo+amino[Y]	7	15	7	14	12	11	0	0	0	0	0	0	0	0.00295792
	VQWKVDNALQSGNSQESVTEQDSK	3,Trp->Kynurenin[W]	2	3	2	2	1	2	0	0	0	0	0	0	0	0.0031982
	VDNALQSGNSQESVTEQDSKDSTYSLSSTLTLSK	12,Cation_Ca[II][E]	6	14	13	7	9	9.8	0	0	0	0	0	0	0	0.00354792
	SGTASVVCLLNNFYPR	8,Propionamide_2H(3)[C]	15	23	15	18	11	16.4	6	3	7	6	11	6.6	0.402439	0.00459016
	VDNALQSGNSQESVTEQDSK	2,Cation_Ca[II][D]	1	1	1	2	2	1.4	0	0	0	0	0	0	0	0.00463584
	VDNALQSGNSQESVTEQDSKDSTYSLSSTLTLSK	0,Carbamyl[AnyN-term]	6	11	12	19	12	12	1	1	0	0	3	1	0.0833333	0.00478926
	TVAAPSVFIFPPSDEQLK	5,Pro->HAVA[P]	10	12	10	8	3	8.6	0	1	0	0	0	0.2	0.0232558	0.00509459
	GTASVVCLLNNFYPR	7,DNPS[C]	4	3	1	3	4	3	0	0	0	0	0	0	0	0.00540848
	HKVYACEVTHQGLSSPVTK	0,Carbamyl[AnyN-term];6,Carbamidomethyl[C]	13	0	21	1	13	9.6	16	36	31	32	26	28.2	2.9375	0.00803325
	VDNALQSGNSQESVTEQDSKD	12,Ammonium[E]	2	3	1	2	1	1.8	0	0	0	0	0	0	0	0.00858092
	SGTASVVCLLNNFYPR	8,Carbamidomethyl[C]	56	92	63	81	63	71	34	39	50	38	50	42.2	0.594366	0.00878793
	TVAAPSVFIFPPSDEQLK	6,Ser->Phe[S]	22	19	15	14	4	14.8	0	0	2	0	1	0.6	0.0405405	0.00920932
	VDNALQSGNSQESVTEQDSKDSTYSLSSTLTLSK	12,Cation_Fe[II][E]	6	11	7	3	5	6.4	0	1	0	0	3	0.8	0.125	0.00987891
	HKVYACEVTHQGLSSPVTK	0,Carbamyl[AnyN-term]	0	0	8	0	2	2	5	8	9	12	9	8.6	4.3	0.0100321
	TVAAPSVFIFPPSDEQLK	14,Cation_Na[D]	11	24	11	8	11	13	0	0	0	0	1	0.2	0.0153846	0.0102336
	SGTASVVCLLNNFYPR	8,DYn-2[C]	1	1	2	3	3	2	0	0	0	0	0	0	0	0.0110565
	TVAAPSVFIFPPSDEQLK	14,Cation_Ca[II][D]	3	5	1	4	2	3	0	0	0	0	0	0	0	0.0132356
	SGTASVVCLLNNFYPR	8,Carbamyl[C]	5	10	5	3	4	5.4	0	0	2	0	2	0.8	0.148148	0.0153209
	VDNALQSGNSQESVTEQDSK	20,Xlink_EGS[115][K]	2	12	5	7	7	6.6	0	0	0	0	0	0	0	0.0155177
	HKVYACEVTHQGLSSPVTK	2,methylsulfonylethyl[K]	0	0	0	0	0	0	1	1	0	1	1	0.8	∞	0.0161301
	VDNALQSGNSQESVTEQDSK	18,Dehydrated[D]	1	4	3	7	6	4.2	0	0	0	0	1	0.2	0.047619	0.0187844
	HKVYACEVTHQGLSSPVTK	6,Carbamidomethyl[C]	31	6	45	0	57	27.8	27	100	95	95	80	79.4	2.85612	0.0189148
	DSTYSLSSTLTLSK	0,Carbamyl[AnyN-term]	5	5	1	8	3	4.4	0	0	0	0	0	0	0	0.0195542
	VDNALQSGNSQESVTEQDSKDSTYSLSSTLTLSK	9,Deamidated[N]	36	77	58	16	26	42.6	0	8	0	1	0	1.8	0.0422535	0.0203043
	VDNALQSGNSQESVTEQDSKDSTYSLSSTLTLSK	9,Ammonia-loss[N]	4	6	3	2	1	3.2	0	0	0	0	0	0	0	0.0204759
	SGTASVVCLLNNFYPR	8,HMVK[C]	2	3	5	2	1	2.6	0	1	0	0	0	0.2	0.0769231	0.0214038
	SGTASVVCLLNNFYPR	8,DHP[C]	4	5	3	4	1	3.4	0	2	0	2	1	1	0.294118	0.0215435
	SGTASVVCLLNNFYPR	5,Isopropylphospho[S]	2	5	2	4	1	2.8	0	0	0	0	1	0.2	0.0714286	0.0216993
	VDNALQSGNSQESVTEQDSK	2,Dehydrated[D]	1	3	1	4	2	2.2	0	0	0	0	1	0.2	0.0909091	0.0233174
	VDNALQSGNSQESVTEQDSK	9,Ammonia-loss[N]	1	4	2	4	1	2.4	0	0	0	0	0	0	0	0.0240435
	VDNALQSGNSQESVTEQDSK	12,Cation_Na[E]	2	6	8	4	6	5.2	1	1	1	2	4	1.8	0.346154	0.0257686
	TVAAPSVFIFPPSDEQLK	0,Carbamidomethyl[AnyN-term]	13	23	30	5	8	15.8	0	0	0	0	0	0	0	0.0279614
	SGTASVVCLLNNFYPR	11,Deamidated[N]	4	11	9	3	7	6.8	1	2	2	2	2	1.8	0.264706	0.0281036
	TVAAPSVFIFPPSDEQLKSGTASVVCLLNNFYPR	26,Carbamidomethyl[C]	18	44	46	24	27	31.8	0	18	14	18	18	13.6	0.427673	0.0292253
	VDNALQSGNSQESVTEQDSKD	12,Glu->Phe[E]	0	1	2	1	2	1.2	0	0	0	0	0	0	0	0.0326779
	SGTASVVCLLNNFYPR	8,Carbamidomethyl[C];11,Deamidated[N];12,Deamidated[N]	1	2	1	0	1	1	0	0	0	0	0	0	0	0.0341094
	VDNALQSGNSQESVTEQDSKDSTYSLSSTLTLSK	16,Cation_Ca[II][E]	3	1	1	1	4	2	0	0	0	0	0	0	0	0.0341094
	SGTASVVCLLNNFYPR	0,Carbamyl[AnyN-term];8,Carbamidomethyl[C];11,Deamidated[N]	2	2	1	4	4	2.6	0	1	2	0	1	0.8	0.307692	0.0397732
	VDNALQSGNSQESVTEQDSK	12,Cation_Ca[II][E]	2	9	3	9	5	5.6	0	1	1	3	2	1.4	0.25	0.0432447
	SGTASVVCLLNNFYPR	8,Carbamidomethyl[C];12,Deamidated[N]	8	6	5	6	8	6.6	1	3	5	6	5	4	0.606061	0.046528
	VDNALQSGNSQESVTEQDSKDSTYSLSSTLTLSK	21,Cation_Fe[II][D]	3	1	4	2	0	2	0	0	0	0	0	0	0	0.0474207
	VDNALQSGNSQESVTEQDSKDSTYSLSSTLTLSK	21,Dehydrated[D]	3	2	4	1	0	2	0	0	0	0	0	0	0	0.0474207
P01857	GFYPSDIAVEWESNGQPENNYK	14,Deamidated[N]	25	20	19	22	21	21.4	8	11	7	8	4	7.6	0.35514	1.85093e-05
	VVSVLTVLHQDWLNGK	14,Deamidated[N]	11	13	15	13	11	12.6	3	4	4	3	2	3.2	0.253968	3.39997e-05
	VVSVLTVLHQDWLNGK	0,Carbamyl[AnyN-term]	5	4	4	4	4	4.2	3	2	2	3	2	2.4	0.571429	0.00052872
	EPQVYTLPPSRDELTK	0,Carbamyl[AnyN-term]	30	25	29	46	40	34	1	2	3	18	4	5.6	0.164706	0.000540781
	TTPPVLDSDGSFFLYSK	9,Cation_Fe[II][D]	6	4	5	3	4	4.4	0	0	0	0	0	0	0	0.000991679
	FNWYVDGVEVHNAK	12,Deamidated[N]	4	6	6	7	9	6.4	0	0	2	1	2	1	0.15625	0.000992759
	TCPPCPAPELLGGPSVFLFPPKPK	2,GG[C](Dicarbamidomethyl[C])	8	10	5	7	6	7.2	0	0	0	0	0	0	0	0.00111441
	THTCPPCPAPELLGGPSVFLFPPKPK	4,Carbamidomethyl[C];7,Carbamidomethyl[C]	25	28	26	26	24	25.8	8	13	17	16	17	14.2	0.550388	0.00130074
	TTPPVLDSDGSFFLYSK	9,Dehydrated[D]	5	10	6	6	9	7.2	0	0	0	0	0	0	0	0.00175517
	CPPCPAPELLGGPSVFLFPPKPK	1,maleimide[C]	3	8	7	7	5	6	0	0	0	0	0	0	0	0.00257026
	TCPPCPAPELLGGPSVFLFPPKPK	5,GG[C](Dicarbamidomethyl[C])	4	3	4	4	3	3.6	0	2	1	2	2	1.4	0.388889	0.00258081
	WQQGNVFSCSVMHEALHNHYTQK	9,Carbamidomethyl[C]	17	13	24	17	20	18.2	6	11	10	10	8	9	0.494505	0.00433994
	VVSVLTVLHQDWLNGK	12,Trp->Kynurenin[W]	3	2	5	2	4	3.2	0	0	0	0	0	0	0	0.00537044
	CPPCPAPELLGGPSVFLFPPKPK	1,GG[C](Dicarbamidomethyl[C])	8	7	14	5	8	8.4	0	2	0	2	1	1	0.119048	0.006141
	WQQGNVFSCSVMHEALHNHYTQK	9,Carbamidomethyl[C];12,Oxidation[M]	24	31	36	16	21	25.6	15	12	8	9	2	9.2	0.359375	0.00631612
	TPEVTCVVVDVSHEDPEVK	0,Carbamyl[AnyN-term];6,Carbamidomethyl[C]	9	12	7	13	14	11	0	7	2	7	5	4.2	0.381818	0.00740824
	WQQGNVFSCSVMHEALHNHYTQK	9,Crotonaldehyde[C]	3	1	4	2	2	2.4	0	0	0	0	0	0	0	0.0092617
	VVSVLTVLHQDWLNGKEYK	14,Deamidated[N]	17	28	32	13	14	20.8	0	5	9	7	4	5	0.240385	0.0116557
	GFYPSDIAVEWESNGQPENNYK	12,Cation_Ca[II][E]	2	5	3	1	3	2.8	0	0	0	0	0	0	0	0.0134651
	TTPPVLDSDGSFFLYSK	0,Carbamyl[AnyN-term]	7	7	6	4	6	6	0	4	1	4	4	2.6	0.433333	0.013834
	GFYPSDIAVEWESNGQPENNYK	0,Carbamyl[AnyN-term]	3	6	10	10	9	7.6	0	3	1	6	1	2.2	0.289474	0.0153139
	SCDKTHTCPPCPAPELLGGPSVFLFPPKPK	2,Carbamidomethyl[C];8,Carbamidomethyl[C];11,Carbamidomethyl[C]	24	32	37	19	23	27	8	14	19	18	15	14.8	0.548148	0.0164588
	DYFPEPVTVSWNSGALTSGVHTFPAVLQSSGLYSLSSVVTVPSSSLGTQTYICNVNHKPSNTK	12,Deamidated[N];53,Carbamidomethyl[C]	1	3	2	1	4	2.2	0	0	0	0	0	0	0	0.0195542
	SCDKTHTCPPCPAPELLGGPSVFLFPPKPK	0,Carbamyl[AnyN-term];8,GG[C](Dicarbamidomethyl[C]);11,Carbamidomethyl[C]	2	2	3	0	2	1.8	0	0	0	0	0	0	0	0.0213116
	TPEVTCVVVDVSHED	6,Carbamidomethyl[C]	2	7	5	14	13	8.2	0	0	0	0	0	0	0	0.0238309
	GFYPSDIAVEWESNGQPENNYK	14,Ammonia-loss[N]	1	2	4	1	5	2.6	0	0	0	0	0	0	0	0.0328889
	TTPPVLDSDGSFFLYSK	9,Cation_Ca[II][D]	1	3	3	0	2	1.8	0	0	0	0	0	0	0	0.036682
	VVSVLTVLHQDWLNGK	0,Succinyl[AnyN-term]	2	0	2	1	2	1.4	0	0	0	1	0	0.2	0.142857	0.0370897
	WQQGNVFSCSVMHEALHNHYTQK	0,Carbamyl[AnyN-term];9,Carbamidomethyl[C];12,Oxidation[M]	3	4	12	4	4	5.4	1	0	1	0	0	0.4	0.0740741	0.0387108
	GPSVFPLAPSSKSTSGGTAALGCLVK	23,Carbamidomethyl[C]	2	5	2	2	2	2.6	0	1	2	0	1	0.8	0.307692	0.0397732
	SCSVMHEALHNHYTQK	2,Carbamidomethyl[C]	1	3	4	3	0	2.2	0	0	0	0	0	0	0	0.0401862
	WQQGNVFSCSVMHEALH	9,Carbamidomethyl[C]	1	2	7	5	5	4	0	1	1	1	1	0.8	0.2	0.0419673
	VVSVLTVLHQDWLNGK	0,Unknown_248[AnyN-term]	5	5	8	0	2	4	0	0	0	0	0	0	0	0.0440338
	GFYPSDIAVEWESNGQPENNYK	6,Ammonium[D]	2	3	4	1	0	2	0	0	0	0	0	0	0	0.0474207
P01859	VVSVLTVVHQDWLNGKEYK	14,Ammonia-loss[N]	9	9	7	7	7	7.8	0	1	0	1	0	0.4	0.0512821	1.19065e-05
	VVSVLTVVHQDWLNGKEYK	14,Deamidated[N]	19	20	19	12	15	17	0	5	4	4	1	2.8	0.164706	0.000115929
	DYFPEPVTVSWNSGALTSGVHTFPAVLQSSGLYSLSSVVTVPSSNFGTQTYTCNVDHKPSNTK	12,Deamidated[N];53,Carbamidomethyl[C]	4	5	4	3	4	4	0	0	0	0	0	0	0	0.00022492
	KCCVECPPCPAPPVAGPSVFLFPPKPK	3,GG[C](Dicarbamidomethyl[C]);6,Carbamidomethyl[C];9,Carbamidomethyl[C]	30	25	37	20	24	27.2	3	3	3	5	1	3	0.110294	0.00085996
	FNWYVDGVEVHNAK	12,Deamidated[N]	4	6	6	7	9	6.4	0	0	2	1	2	1	0.15625	0.000992759
	TPEVTCVVVDVSHEDPEVQFNWYVDGVEVHNAK	6,Carbamidomethyl[C];21,Deamidated[N]	9	16	13	6	10	10.8	0	3	0	0	0	0.6	0.0555556	0.0025351
	WQQGNVFSCSVMHEALHNHYTQK	9,Carbamidomethyl[C]	17	13	24	17	20	18.2	6	11	10	10	8	9	0.494505	0.00433994
	WQQGNVFSCSVMHEALHNHYTQK	9,Carbamidomethyl[C];12,Oxidation[M]	24	31	36	16	21	25.6	15	12	8	9	2	9.2	0.359375	0.00631612
	VVSVLTVVHQDWLNGK	14,Deamidated[N]	25	18	17	20	22	20.4	10	16	11	14	4	11	0.539216	0.0068097
	WQQGNVFSCSVMHEALHNHYTQK	9,Crotonaldehyde[C]	3	1	4	2	2	2.4	0	0	0	0	0	0	0	0.0092617
	CCVECPPCPAPPVAGPSVFLFPPKPK	1,GG[C](Dicarbamidomethyl[C]);2,Carbamidomethyl[C];8,Carbamidomethyl[C]	2	1	4	2	2	2.2	0	0	0	0	0	0	0	0.0108997
	EPQVYTLPPSREEMTK	0,Carbamyl[AnyN-term];14,Oxidation[M]	21	15	12	4	9	12.2	0	0	0	0	0	0	0	0.0128875
	VVSVLTVVHQDWLNGK	0,Carbamyl[AnyN-term]	15	9	6	9	8	9.4	2	7	3	4	2	3.6	0.382979	0.0144102
	KCCVECPPCPAPPVAGPSVFLFPPKPK	2,Carbamidomethyl[C];3,Carbamidomethyl[C];9,Carbamidomethyl[C]	12	12	17	1	12	10.8	0	0	0	0	0	0	0	0.0148576
	VVSVLTVVHQDWLNGK	14,Ammonia-loss[N]	10	4	2	10	11	7.4	0	1	2	0	0	0.6	0.0810811	0.0190514
	TPEVTCVVVDVSHED	6,Carbamidomethyl[C]	2	7	5	14	13	8.2	0	0	0	0	0	0	0	0.0238309
	CCVECPPCPAPPVAGPSVFLFPPKPK	1,Carbamidomethyl[C];2,GG[C](Dicarbamidomethyl[C]);8,Carbamidomethyl[C]	9	5	8	1	3	5.2	0	0	0	0	0	0	0	0.0254815
	CCVECPPCPAPPVAGPSVFLFPPKPK	1,Carbamidomethyl[C];5,GG[C](Dicarbamidomethyl[C]);8,Carbamidomethyl[C]	4	6	3	0	4	3.4	0	0	0	0	0	0	0	0.025581
	VVSVLTVVHQDWLNGK	0,Carbamyl[AnyN-term];14,Deamidated[N]	5	6	4	12	8	7	0	5	2	4	0	2.2	0.314286	0.0273293
	VVSVLTVVHQDWLNGKEYK	0,Carbamyl[AnyN-term];14,Deamidated[N]	6	5	0	6	6	4.6	0	2	1	2	0	1	0.217391	0.0333162
	WQQGNVFSCSVMHEALHNHYTQK	0,Carbamyl[AnyN-term];9,Carbamidomethyl[C];12,Oxidation[M]	3	4	12	4	4	5.4	1	0	1	0	0	0.4	0.0740741	0.0387108
	SCSVMHEALHNHYTQK	2,Carbamidomethyl[C]	1	3	4	3	0	2.2	0	0	0	0	0	0	0	0.0401862
	KCCVECPPCPAPPVAGPSVFLFPPKPK	2,Carbamidomethyl[C];3,Carbamidomethyl[C];6,Carbamidomethyl[C]	6	7	12	0	4	5.8	0	0	0	0	0	0	0	0.0415627
	WQQGNVFSCSVMHEALH	9,Carbamidomethyl[C]	1	2	7	5	5	4	0	1	1	1	1	0.8	0.2	0.0419673
	DYFPEPVTVSWNSGALTSGVHTFPAVLQSSGLYSLSSVVTVPSSNFGTQTYTCNVDHKPSNTK	53,Carbamidomethyl[C]	2	2	4	2	0	2	0	0	0	1	0	0.2	0.1	0.0440071
P01860	VVSVLTVLHQDWLNGK	14,Deamidated[N]	11	13	15	13	11	12.6	3	4	4	3	2	3.2	0.253968	3.39997e-05
	VVSVLTVLHQDWLNGK	0,Carbamyl[AnyN-term]	5	4	4	4	4	4.2	3	2	2	3	2	2.4	0.571429	0.00052872
	VVSVLTVLHQDWLNGK	12,Trp->Kynurenin[W]	3	2	5	2	4	3.2	0	0	0	0	0	0	0	0.00537044
	VVSVLTVLHQDWLNGKEYK	14,Deamidated[N]	17	28	32	13	14	20.8	0	5	9	7	4	5	0.240385	0.0116557
	EPQVYTLPPSREEMTK	0,Carbamyl[AnyN-term];14,Oxidation[M]	21	15	12	4	9	12.2	0	0	0	0	0	0	0	0.0128875
	TPEVTCVVVDVSHED	6,Carbamidomethyl[C]	2	7	5	14	13	8.2	0	0	0	0	0	0	0	0.0238309
	VVSVLTVLHQDWLNGK	0,Succinyl[AnyN-term]	2	0	2	1	2	1.4	0	0	0	1	0	0.2	0.142857	0.0370897
	VVSVLTVLHQDWLNGK	0,Unknown_248[AnyN-term]	5	5	8	0	2	4	0	0	0	0	0	0	0	0.0440338
P01861	GFYPSDIAVEWESNGQPENNYK	14,Deamidated[N]	25	20	19	22	21	21.4	8	11	7	8	4	7.6	0.35514	1.85093e-05
	VVSVLTVLHQDWLNGK	14,Deamidated[N]	11	13	15	13	11	12.6	3	4	4	3	2	3.2	0.253968	3.39997e-05
	VVSVLTVLHQDWLNGK	0,Carbamyl[AnyN-term]	5	4	4	4	4	4.2	3	2	2	3	2	2.4	0.571429	0.00052872
	WQEGNVFSCSVMHEALHNHYTQK	9,Carbamidomethyl[C]	7	10	14	13	10	10.8	0	2	2	2	3	1.8	0.166667	0.000917727
	FNWYVDGVEVHNAK	12,Deamidated[N]	4	6	6	7	9	6.4	0	0	2	1	2	1	0.15625	0.000992759
	VVSVLTVLHQDWLNGK	12,Trp->Kynurenin[W]	3	2	5	2	4	3.2	0	0	0	0	0	0	0	0.00537044
	VVSVLTVLHQDWLNGKEYK	14,Deamidated[N]	17	28	32	13	14	20.8	0	5	9	7	4	5	0.240385	0.0116557
	GFYPSDIAVEWESNGQPENNYK	12,Cation_Ca[II][E]	2	5	3	1	3	2.8	0	0	0	0	0	0	0	0.0134651
	GFYPSDIAVEWESNGQPENNYK	0,Carbamyl[AnyN-term]	3	6	10	10	9	7.6	0	3	1	6	1	2.2	0.289474	0.0153139
	YGPPCPSCPAPEFLGGPSVFLFPPKPK	0,Carbamyl[AnyN-term];5,Carbamidomethyl[C];8,Carbamidomethyl[C]	1	2	2	1	0	1.2	0	0	0	0	0	0	0	0.0326779
	GFYPSDIAVEWESNGQPENNYK	14,Ammonia-loss[N]	1	2	4	1	5	2.6	0	0	0	0	0	0	0	0.0328889
	WQEGNVFSCSVMHEALHNHYTQK	9,NEIAA[C]	2	1	1	0	1	1	0	0	0	0	0	0	0	0.0341094
	VVSVLTVLHQDWLNGK	0,Succinyl[AnyN-term]	2	0	2	1	2	1.4	0	0	0	1	0	0.2	0.142857	0.0370897
	SCSVMHEALHNHYTQK	2,Carbamidomethyl[C]	1	3	4	3	0	2.2	0	0	0	0	0	0	0	0.0401862
	YGPPCPSCPAPEFLGGPSVFLFPPKPK	5,Carbamidomethyl[C];8,Carbamidomethyl[C]	9	10	10	8	2	7.8	4	6	1	5	0	3.2	0.410256	0.0429814
	VVSVLTVLHQDWLNGK	0,Unknown_248[AnyN-term]	5	5	8	0	2	4	0	0	0	0	0	0	0	0.0440338
	GFYPSDIAVEWESNGQPENNYK	6,Ammonium[D]	2	3	4	1	0	2	0	0	0	0	0	0	0	0.0474207
	YGPPCPSCPAPEFLGGPSVFLFPPKPK	8,SulfurDioxide[C]	5	3	1	0	4	2.6	0	0	0	0	0	0	0	0.0486302
P01871	YAATSQVLLPSKDVMQGTDEHVVCK	0,Carbamyl[AnyN-term];15,Oxidation[M];24,Carbamidomethyl[C]	3	4	3	3	3	3.2	0	2	0	0	0	0.4	0.125	0.000831433
	YAATSQVLLPSKDVMQGTDEHVVCK	15,Oxidation[M];24,Carbamidomethyl[C]	9	8	14	10	10	10.2	4	4	5	5	2	4	0.392157	0.00162047
	YAATSQVLLPSKDVMQGTDEHVVCK	24,Carbamidomethyl[C]	8	7	8	11	11	9	6	4	7	4	5	5.2	0.577778	0.00712874
P01876	GDTFSCMVGHEALPLAFTQK	6,Carbamidomethyl[C]	5	5	6	6	3	5	2	0	0	0	1	0.6	0.12	0.000279437
	LLPPPSEELALNELVTLTCLAR	19,Carbamidomethyl[C]	4	3	2	4	3	3.2	0	2	0	0	0	0.4	0.125	0.000928762
	SGNTFRPEVHLLPPPSEELALNELVTLTCLAR	0,Carbamyl[AnyN-term];29,Carbamidomethyl[C]	9	8	5	11	7	8	1	4	3	2	0	2	0.25	0.00161925
	NFPPSQDASGDLYTTSSQLTLPATQCLAGK	26,Carbamidomethyl[C]	44	38	40	61	45	45.6	37	18	9	20	13	19.4	0.425439	0.00332728
	SAVQGPPERDLCGCYSVSSVLPGCAEPWNHGK	0,Carbamyl[AnyN-term];14,Carbamidomethyl[C];24,Carbamidomethyl[C]	10	14	11	7	5	9.4	1	0	0	0	0	0.2	0.0212766	0.00393147
	SGNTFRPEVHLLPPPSEELALNELVTLTCLAR	22,Deamidated[N];29,Carbamidomethyl[C]	9	7	3	10	5	6.8	0	0	2	1	0	0.6	0.0882353	0.00642943
	DLCGCYSVSSVLPGCAEPWNHGK	3,Carbamidomethyl[C];5,Carbamidomethyl[C];15,Carbamidomethyl[C]	13	7	7	18	10	11	5	2	0	5	0	2.4	0.218182	0.0102615
	KGDTFSCMVGHEALPLAFTQK	0,Carbamyl[AnyN-term];7,Carbamidomethyl[C]	4	4	4	4	4	4	1	1	3	3	1	1.8	0.45	0.0108997
	QEPSQGTTTFAVTSILR	0,Gln->pyro-Glu[AnyN-termQ]	9	12	8	13	7	9.8	4	8	5	6	3	5.2	0.530612	0.0142322
	SGNTFRPEVHLLPPPSEELALNELVTLTCLAR	29,Carbamidomethyl[C]	19	18	22	21	16	19.2	8	19	6	11	7	10.2	0.53125	0.0147436
	SGNTFRPEVHLLPPPSEELALNELVTLTCLAR	3,Deamidated[N];29,Carbamidomethyl[C]	4	9	5	4	2	4.8	0	2	0	1	0	0.6	0.125	0.0189993
	SGNTFRPEVHLLPPPSEELALNELVTLTCLAR	29,Propionamide_2H(3)[C]	2	3	2	3	0	2	0	0	0	0	0	0	0	0.021743
	KGDTFSCMVGHEALPLAFTQK	7,Carbamidomethyl[C];8,Oxidation[M]	17	19	12	14	6	13.6	9	8	5	5	4	6.2	0.455882	0.0264286
	DLCGCYSVSSVLPGCAEPWNHGK	3,Carbamidomethyl[C];5,Carbamidomethyl[C]	4	0	2	2	3	2.2	0	0	0	0	0	0	0	0.0294713
	SGNTFRPEVHLLPPPSEELALNELVTLTCLAR	29,monomethylphosphothione[C]	1	2	0	2	1	1.2	0	0	0	0	0	0	0	0.0326779
	DASGVTFTWTPSSGK	9,Trp->Kynurenin[W]	2	1	1	1	0	1	0	0	0	0	0	0	0	0.0341094
	SGNTFRPEVHLLPPPSEELALNELVTLTCLAR	22,Deamidated[N]	2	1	0	1	1	1	0	0	0	0	0	0	0	0.0341094
	GDTFSCMVGHEALPLAFTQK	6,Carbamidomethyl[C];7,Oxidation[M]	4	6	4	3	0	3.4	0	2	0	0	0	0.4	0.117647	0.0341747
	VFPLSLCSTQPDGNVVIACLVQGFFPQEPLSVTWSESGQGVTAR	7,Carbamidomethyl[C];19,Carbamidomethyl[C]	1	4	3	3	0	2.2	0	0	0	0	0	0	0	0.0401862
	VAAEDWK	0,Carbamyl[AnyN-term]	0	0	0	0	0	0	4	2	0	3	1	2	∞	0.0474207
	KGDTFSCMVGHEALPLAFTQK	0,Carbamyl[AnyN-term];7,Carbamidomethyl[C];8,Oxidation[M]	3	6	1	2	1	2.6	0	0	0	0	0	0	0	0.0486302
P01877	LLPPPSEELALNELVTLTCLAR	19,Carbamidomethyl[C]	4	3	2	4	3	3.2	0	2	0	0	0	0.4	0.125	0.000928762
	SGNTFRPEVHLLPPPSEELALNELVTLTCLAR	0,Carbamyl[AnyN-term];29,Carbamidomethyl[C]	9	8	5	11	7	8	1	4	3	2	0	2	0.25	0.00161925
	DLCGCYSVSSVLPGCAQPWNHGETFTCTAAHPELK	5,GG[C](Dicarbamidomethyl[C]);15,Carbamidomethyl[C];27,Carbamidomethyl[C]	9	5	5	7	4	6	0	0	0	0	0	0	0	0.00257026
	SGNTFRPEVHLLPPPSEELALNELVTLTCLAR	22,Deamidated[N];29,Carbamidomethyl[C]	9	7	3	10	5	6.8	0	0	2	1	0	0.6	0.0882353	0.00642943
	NFPPSQDASGDLYTTSSQLTLPATQCPDGK	1,Deamidated[N];26,Carbamidomethyl[C]	6	10	3	5	3	5.4	0	0	0	0	0	0	0	0.013793
	SGNTFRPEVHLLPPPSEELALNELVTLTCLAR	29,Carbamidomethyl[C]	19	18	22	21	16	19.2	8	19	6	11	7	10.2	0.53125	0.0147436
	SGNTFRPEVHLLPPPSEELALNELVTLTCLAR	3,Deamidated[N];29,Carbamidomethyl[C]	4	9	5	4	2	4.8	0	2	0	1	0	0.6	0.125	0.0189993
	SGNTFRPEVHLLPPPSEELALNELVTLTCLAR	29,Propionamide_2H(3)[C]	2	3	2	3	0	2	0	0	0	0	0	0	0	0.021743
	SGNTFRPEVHLLPPPSEELALNELVTLTCLAR	29,monomethylphosphothione[C]	1	2	0	2	1	1.2	0	0	0	0	0	0	0	0.0326779
	SGNTFRPEVHLLPPPSEELALNELVTLTCLAR	22,Deamidated[N]	2	1	0	1	1	1	0	0	0	0	0	0	0	0.0341094
	VAAEDWK	0,Carbamyl[AnyN-term]	0	0	0	0	0	0	4	2	0	3	1	2	∞	0.0474207
P02042	VHLTPEEK	0,Carbamyl[AnyN-term]	0	0	0	0	1	0.2	3	3	3	2	0	2.2	11	0.0233174
P02461	QQEAVEGGCSHLGQSYADR	0,Gln->pyro-Glu[AnyN-termQ];9,Carbamidomethyl[C]	10	5	5	9	5	6.8	1	0	2	0	0	0.6	0.0882353	0.00332384
P02511	MDIAIHHPWIR	0,Acetyl[ProteinN-term];1,Oxidation[M]	2	4	3	1	0	2	0	0	0	0	0	0	0	0.0474207
P02538	QNLEPLFEQYINNLRR	0,Gln->pyro-Glu[AnyN-termQ]	3	4	1	5	5	3.6	4	0	0	0	0	0.8	0.222222	0.0339752
P02647	QGLLPVLESFK	0,Gln->pyro-Glu[AnyN-termQ]	4	4	4	2	4	3.6	0	0	0	0	0	0	0	0.000843833
	VSFLSALEEYTK	0,Carbamyl[AnyN-term]	2	1	0	2	2	1.4	0	0	0	0	0	0	0	0.0248962
P02649	SWFEPLVEDMQR	10,Oxidation[M]	3	3	1	4	0	2.2	0	0	0	0	0	0	0	0.0401862
P02652	EPCVESLVSQYFQTVTDYGKDLMEK	3,Carbamidomethyl[C];23,Oxidation[M]	1	4	3	2	2	2.4	0	0	0	0	0	0	0	0.0092617
P02671	NNSPYEIENGVVWVSFR	9,Deamidated[N]	5	6	7	8	4	6	0	3	1	3	1	1.6	0.266667	0.00156357
	SRPVRDCDDVLQTHPSGTQSGIFNIK	0,Carbamyl[AnyN-term];7,Carbamidomethyl[C]	2	3	5	2	4	3.2	0	0	0	1	0	0.2	0.0625	0.0047874
	GFGSLNDEGEGEFWLGNDYLHLLTQR	7,Cation_Fe[II][D]	1	2	3	4	2	2.4	0	0	0	0	0	0	0	0.0092617
	SRPVRDCDDVLQTHPSGTQSGIFNIK	7,Carbamidomethyl[C]	9	14	13	8	9	10.6	4	4	10	4	4	5.2	0.490566	0.0131758
	GFGSLNDEGEGEFWLGNDYLHLLTQR	6,Deamidated[N]	4	0	4	3	4	3	0	0	0	0	0	0	0	0.0179479
	DCDDVLQTHPSGTQSGIFNIK	0,Carbamyl[AnyN-term];2,Carbamidomethyl[C]	4	1	1	4	3	2.6	0	0	0	0	0	0	0	0.0185626
	VELEDWAGNEAYAEYHFR	6,Trp->Kynurenin[W]	3	2	0	2	3	2	0	0	0	0	0	0	0	0.021743
	VELEDWAGNEAYAEYHFR	6,Oxidation[W]	2	4	3	2	0	2.2	0	0	0	0	0	0	0	0.0294713
	GFGSLNDEGEGEFWLGNDYLHLLTQR	14,Trp->Kynurenin[W]	3	2	0	5	4	2.8	0	0	0	0	0	0	0	0.0312298
	GFGSLNDEGEGEFWLGNDYLHLLTQR	7,Cation_Ca[II][D]	1	2	2	1	0	1.2	0	0	0	0	0	0	0	0.0326779
P02749	GRTCPKPDDLPFSTVVPLK	4,Carbamidomethyl[C]	8	10	10	11	9	9.6	1	3	3	2	5	2.8	0.291667	5.60593e-05
	KCSYTEDAQCIDGTIEVPK	2,Carbamidomethyl[C];10,Carbamidomethyl[C]	6	4	3	4	2	3.8	0	0	0	0	1	0.2	0.0526316	0.0041051
	ATFGCHDGYSLDGPEEIECTK	5,Carbamidomethyl[C];19,Carbamidomethyl[C]	12	12	10	15	9	11.6	5	7	9	7	5	6.6	0.568966	0.00522723
	TCPKPDDLPFSTVVPLK	2,Carbamidomethyl[C]	11	10	8	12	12	10.6	7	9	8	5	6	7	0.660377	0.00816007
	GPEEIECTK	7,Carbamidomethyl[C]	1	3	2	2	1	1.8	0	0	0	0	0	0	0	0.00858092
	KFICPLTGLWPINTLK	4,Carbamidomethyl[C]	11	14	7	17	7	11.2	0	3	9	0	5	3.4	0.303571	0.0171416
	CPFPSRPDNGFVNYPAKPTLYYK	0,Pyro-carbamidomethyl[AnyN-termC]	4	5	4	0	3	3.2	0	0	0	0	0	0	0	0.0204759
	WSPELPVCAPIICPPPSIPTFATLR	8,Carbamidomethyl[C];13,Carbamidomethyl[C]	10	9	2	10	5	7.2	1	3	0	1	3	1.6	0.222222	0.0210545
	DKATFGCHDGYSLDGPEEIECTK	7,Carbamidomethyl[C];21,Carbamidomethyl[C]	8	11	7	11	10	9.4	4	5	4	7	9	5.8	0.617021	0.0222875
	CPFPSRPDNGFVNYPAKPTLYYKDK	1,Carbamidomethyl[C]	5	8	9	3	2	5.4	0	0	2	0	2	0.8	0.148148	0.0245906
	CPFPSRPDNGFVNYPAKPTLYYK	11,AzidoF[F]	1	2	1	0	2	1.2	0	0	0	0	0	0	0	0.0326779
	CPFPSRPDNGFVNYPAKPTLYYK	3,AzidoF[F]	2	1	1	1	0	1	0	0	0	0	0	0	0	0.0341094
	CTEEGKWSPELPVCAPIICPPPSIPTFATLR	1,Carbamidomethyl[C];14,Carbamidomethyl[C]	5	7	3	3	0	3.6	1	0	0	0	0	0.2	0.0555556	0.0423413
	CPFPSRPDNGFVNYPAKPTLYYK	1,Carbamidomethyl[C];9,Deamidated[N]	6	6	4	4	0	4	0	0	0	0	4	0.8	0.2	0.0488603
P02750	DGFDISGNPWICDQNLSDLYR	12,Carbamidomethyl[C]	11	13	14	17	14	13.8	4	8	6	5	10	6.6	0.478261	0.00113116
	LQELHLSSNGLESLSPEFLRPVPQLR	0,Carbamyl[AnyN-term];9,Deamidated[N]	3	2	4	2	3	2.8	0	0	0	0	0	0	0	0.00170516
	LQELHLSSNGLESLSPEFLRPVPQLR	9,Ammonia-loss[N]	1	2	1	1	1	1.2	0	0	0	0	1	0.2	0.166667	0.00766973
P02751	VTIMWTPPESAVTGYR	4,Oxidation[M]	4	5	2	8	6	5	0	0	1	0	0	0.2	0.04	0.00766878
	GATYNVIVEALKDQQR	6,Val->Xle[V]	7	4	5	2	2	4	0	1	1	0	0	0.4	0.1	0.0171195
	QKTGLDSPTGIDFSDITANSFTVHWIAPR	0,Gln->pyro-Glu[AnyN-termQ]	3	0	2	2	2	1.8	0	0	0	0	0	0	0	0.0213116
	VTIMWTPPESAVTGYRVDVIPVNLPGEHGQR	4,Oxidation[M]	4	3	0	2	2	2.2	0	0	0	0	0	0	0	0.0294713
	YSPVKNEEDVAELSISPSDNAVVLTNLLPGTEYVVSVSSVYEQHESTPLR	26,Deamidated[N]	2	2	1	1	0	1.2	0	0	0	0	0	0	0	0.0326779
	QYNVGPSVSKYPLR	0,Gln->pyro-Glu[AnyN-termQ]	5	6	9	3	3	5.2	2	3	4	0	0	1.8	0.346154	0.0410426
P02753	YWGVASFLQK	0,Carbamyl[AnyN-term]	3	4	2	2	2	2.6	0	0	0	0	0	0	0	0.00289001
	LLNNWDVCADMVGTFTDTEDPAKFK	8,Carbamidomethyl[C];11,Oxidation[M]	4	12	4	4	4	5.6	0	2	0	0	0	0.4	0.0714286	0.0292607
	LLNLDGTCADSYSFVFSR	8,Propionamide_2H(3)[C]	3	3	1	3	0	2	0	0	0	0	0	0	0	0.0341094
	GNDDHWIVDTDYDTYAVQYSCR	21,Carbamidomethyl[C]	13	23	9	13	6	12.8	1	6	4	7	4	4.4	0.34375	0.0399909
	KDPEGLFLQDNIVAEFSVDETGQMSATAK	11,Deamidated[N]	3	2	6	5	0	3.2	0	0	0	0	0	0	0	0.0400574
	MKYWGVASFLQK	1,Oxidation[M]	7	9	3	6	6	6.2	0	4	4	4	4	3.2	0.516129	0.0451674
	FSGTWYAMAK	8,Oxidation[M]	4	5	7	2	3	4.2	0	2	3	2	2	1.8	0.428571	0.0493342
P02760	VVAQGVGIPEDSIFTMADRGECVPGEQEPEPILIPR	0,Carbamyl[AnyN-term];16,Oxidation[M];22,Carbamidomethyl[C]	19	19	16	18	17	17.8	5	6	5	4	4	4.8	0.269663	4.03138e-07
	VVAQGVGIPEDSIFTMADRGECVPGEQEPEPILIPR	0,Carbamyl[AnyN-term];16,Oxidation[M]	8	8	7	7	9	7.8	2	3	0	2	0	1.4	0.179487	5.34565e-05
	GVCEETSGAYEKTDTDGK	6,Isopropylphospho[T]	2	2	2	2	1	1.8	0	1	0	0	0	0.2	0.111111	0.000477614
	KWYNLAIGSTCPWLK	11,Carbamidomethyl[C]	9	6	7	9	8	7.8	4	4	5	3	2	3.6	0.461538	0.000667861
	GECVPGEQEPEPILIPR	3,Propionamide_2H(3)[C]	4	5	6	5	3	4.6	0	0	0	2	2	0.8	0.173913	0.000669969
	VVAQGVGIPEDSIFTMADRGECVPGEQEPEPILIPR	16,Oxidation[M]	21	17	17	10	17	16.4	7	8	6	3	2	5.2	0.317073	0.00121608
	EYCGVPGDGDEELLR	2,sulfo+amino[Y]	8	9	7	6	4	6.8	0	0	0	0	0	0	0	0.00138551
	WYNLAIGSTCPWLKK	10,Cys->Gly[C]	4	2	4	3	3	3.2	0	0	2	0	1	0.6	0.1875	0.00146876
	IYGKWYNLAIGSTCPWLK	0,Carbamyl[AnyN-term];14,Carbamidomethyl[C]	6	9	5	6	7	6.6	0	2	4	2	3	2.2	0.333333	0.00167272
	VVAQGVGIPEDSIFTMADRGECVPGEQEPEPILIPR	22,maleimide[C]	2	3	3	4	2	2.8	0	0	0	0	0	0	0	0.00170516
	EDSCQLGYSAGPCMGMTSR	13,GG[C](Dicarbamidomethyl[C]);14,Oxidation[M];16,Oxidation[M]	8	8	7	8	5	7.2	5	0	2	2	0	1.8	0.25	0.00177316
	WYNLAIGSTCPWLKK	10,Carboxymethyl[C]	2	2	2	1	1	1.6	0	0	0	0	0	0	0	0.00283785
	EYCGVPGDGDEELLRF	3,Carbamidomethyl[C]	6	5	4	8	3	5.2	0	0	0	0	0	0	0	0.00377787
	MTVSTLVLGEGATEAEISMTSTR	10,Glu->Tyr[E]	128	76	122	46	93	93	0	0	3	8	3	2.8	0.0301075	0.00378951
	KEDSCQLGYSAGPCMGMTSR	14,Carbamidomethyl[C]	2	1	1	1	1	1.2	0	0	0	0	0	0	0	0.00388254
	SIFTMADRGECVPGEQEPEPILIPR	11,Carbamidomethyl[C]	1	2	3	2	3	2.2	0	0	0	0	0	0	0	0.00418107
	FYSEKECR	7,Carbamidomethyl[C]	3	4	3	4	2	3.2	2	0	2	0	0	0.8	0.25	0.00522514
	VVAQGVGIPEDSIFTMADR	0,Carbamyl[AnyN-term];16,Oxidation[M]	18	15	5	14	15	13.4	2	6	6	0	1	3	0.223881	0.00563737
	WYNLAIGSTCPWLK	0,Carbamyl[AnyN-term];10,Carbamidomethyl[C]	10	10	7	11	9	9.4	6	6	8	6	5	6.2	0.659574	0.00603606
	VAQGVGIPEDSIFTMADRGECVPGEQEPEPILIPR	0,Carbamyl[AnyN-term];15,Oxidation[M];21,GG[C](Dicarbamidomethyl[C])	3	1	4	2	3	2.6	0	1	0	0	0	0.2	0.0769231	0.00651417
	ETLLQDFR	0,Succinyl[AnyN-term]	5	1	4	4	5	3.8	0	0	0	0	0	0	0	0.00664673
	MTVSTLVLGEGATEAEISMTSTR	14,Glu->Tyr[E]	4	5	4	1	5	3.8	0	0	0	0	0	0	0	0.00664673
	WYNLAIGSTCPWLKK	0,Carbamyl[AnyN-term];10,Carbamidomethyl[C]	19	14	19	10	14	15.2	6	6	7	9	7	7	0.460526	0.00669075
	EYCGVPGDGDEELLR	3,DHP[C]	3	3	4	2	1	2.6	0	0	0	0	0	0	0	0.00698737
	GECVPGEQEPEPILIPR	3,DHP[C]	9	3	5	4	5	5.2	0	0	0	0	0	0	0	0.00698737
	CVLFPYGGCQGNGNK	1,Carbamidomethyl[C];9,Carbamidomethyl[C]	26	21	22	24	26	23.8	20	10	14	19	16	15.8	0.663866	0.00748275
	CVLFPYGGCQGNGNK	1,Carbamidomethyl[C];9,Carbamidomethyl[C];12,Deamidated[N]	27	22	18	34	29	26	19	3	14	14	13	12.6	0.484615	0.00798316
	ECLQTCR	2,Carbamidomethyl[C];6,Carbamidomethyl[C]	6	3	2	5	6	4.4	1	0	1	1	1	0.8	0.181818	0.00982317
	VVAQGVGIPEDSIFTMADRGECVPGEQEPEPILIPR	16,Oxidation[M];22,Carbamidomethyl[C]	74	57	32	46	72	56.2	20	30	32	13	20	23	0.409253	0.0101794
	GECVPGEQEPEPILIPR	3,monomethylphosphothione[C]	2	3	1	3	1	2	0	0	0	0	0	0	0	0.0110565
	VVAQGVGIPEDSIFTMADR	9,Pro->HAVA[P]	3	3	1	1	2	2	0	0	0	0	0	0	0	0.0110565
	KEDSCQLGYSAGPCMGMTSR	14,GG[C](Dicarbamidomethyl[C]);15,Oxidation[M];17,Oxidation[M]	5	9	5	6	5	6	5	1	3	2	2	2.6	0.433333	0.0110863
	TVAACNLPIVR	5,Carbamidomethyl[C];6,Deamidated[N]	3	1	3	1	2	2	0	0	0	1	0	0.2	0.1	0.0119909
	WYNLAIGSTCPWLK	10,Propionamide_2H(3)[C]	5	2	2	2	5	3.2	0	0	0	0	0	0	0	0.0121128
	RGECVPGEQEPEPILIPR	4,Carbamidomethyl[C]	8	7	5	3	2	5	0	0	1	0	0	0.2	0.04	0.0126319
	VVAQGVGIPEDSIFTMADRGECVPGEQEPEPILIPR	0,Carbamyl[AnyN-term];22,Carbamidomethyl[C]	17	14	7	11	15	12.8	6	6	5	8	5	6	0.46875	0.0148519
	AFIQLWAFDAVK	0,Carbamyl[AnyN-term]	3	4	3	2	3	3	2	2	2	2	1	1.8	0.6	0.0156463
	GVCEETSGAYEKTDTDGK	16,Dehydrated[D]	1	5	5	2	3	3.2	0	0	0	0	0	0	0	0.0161301
	GVCEETSGAYEKTDTDGK	3,DYn-2[C]	0	2	2	2	2	1.6	0	0	0	0	0	0	0	0.0161301
	TVSTLVLGEGATEAEISMTSTR	0,Unknown_162[AnyN-term]	1	1	1	1	0	0.8	0	0	0	0	0	0	0	0.0161301
	WYNLAIGSTCPWLK	10,Carboxymethyl[C]	1	2	1	3	1	1.6	0	0	0	0	0	0	0	0.0161301
	AFIQLWAFDAVK	6,Oxidation[W]	9	7	5	15	20	11.2	1	0	0	0	0	0.2	0.0178571	0.0162158
	TVSTLVLGEGATEAEISMTSTR	3,cGMP+RMP-loss[S]	7	6	3	1	5	4.4	0	1	0	0	0	0.2	0.0454545	0.0163862
	VVAQGVGIPEDSIFTMADR	16,Oxidation[M]	40	28	12	28	36	28.8	15	11	10	10	8	10.8	0.375	0.0180689
	VVAQGVGIPEDSIFTMADR	12,Ser->Phe[S]	6	0	4	5	5	4	0	0	0	0	0	0	0	0.0188776
	GVCEETSGAYEKTDTDGKFLYHK	0,Carbamyl[AnyN-term];3,Carbamidomethyl[C]	14	18	21	5	9	13.4	1	4	2	4	2	2.6	0.19403	0.0191371
	MTVSTLVLGEGATEAEISMTSTR	1,Oxidation[M];19,Oxidation[M]	588	441	188	174	283	334.8	38	83	28	33	9	38.2	0.114098	0.0191758
	VVAQGVGIPEDSIFTMADRGECVPGEQEPEPILIPR	22,monomethylphosphothione[C]	2	2	6	2	3	3	0	0	0	0	1	0.2	0.0666667	0.0203123
	MTVSTLVLGEGATEAEISMTSTR	5,Thr->Pro[T]	1	1	3	3	1	1.8	0	0	0	0	0	0	0	0.0213116
	WYNLAIGSTCPWLK	11,Pro->Trp[P]	2	2	1	1	4	2	0	0	0	0	0	0	0	0.021743
	VVAQGVGIPEDSIFTMADRGECVPGEQEPEPILIPR	12,Thiophospho[S]	4	5	7	4	0	4	0	0	0	0	0	0	0	0.0247114
	VVAQGVGIPEDSIFTMADR	11,Cation_Fe[II][D]	1	1	1	3	1	1.4	0	0	0	0	0	0	0	0.0248962
	VVAQGVGIPEDSIFTMADRGECVPGEQEPEPILIPR	22,Carboxymethyl[C]	1	3	5	1	3	2.6	0	0	0	0	0	0	0	0.0254815
	VVAQGVGIPEDSIFTMADR	10,Cation_Ca[II][E]	8	0	4	9	7	5.6	0	0	0	0	0	0	0	0.0264487
	RVVAQGVGIPEDSIFTMADRGECVPGEQEPEPILIPR	17,Oxidation[M];23,Carbamidomethyl[C]	1	5	1	3	5	3	0	0	0	0	0	0	0	0.0284602
	KEDSCQLGYSAGPCMGMTSR	14,Carbamidomethyl[C];15,Oxidation[M]	2	2	3	4	2	2.6	2	0	0	2	1	1	0.384615	0.0288194
	TVSTLVLGEGATEAEISMTSTR	4,Diisopropylphosphate[T]	17	12	12	8	0	9.8	0	1	0	1	0	0.4	0.0408163	0.0292029
	VVAQGVGIPEDSIFTMADRGECVPGEQEPEPILIPR	22,Carbamidomethyl[C]	49	35	51	55	77	53.4	18	25	42	33	39	31.4	0.588015	0.0306102
	AFIQLWAFDAVKGK	0,Carbamyl[AnyN-term]	6	1	3	2	2	2.8	0	0	0	0	0	0	0	0.0312298
	KEDSCQLGYSAGPCMGMTSR	5,Carbamidomethyl[C];14,Carbamidomethyl[C]	13	16	13	33	22	19.4	6	2	10	8	12	7.6	0.391753	0.0318166
	GVCEETSGAYEK	6,Isopropylphospho[T]	1	2	2	0	1	1.2	0	0	0	0	0	0	0	0.0326779
	TMADRGECVPGEQEPEPILIPR	8,Carbamidomethyl[C]	1	0	2	1	2	1.2	0	0	0	0	0	0	0	0.0326779
	VAQGVGIPEDSIFTMADRGECVPGEQEPEPILIPR	21,CarbamidomethylDTT[C]	1	0	2	1	1	1	0	0	0	0	0	0	0	0.0341094
	VVAQGVGIPEDSIFTMADRGECVPGEQEPEPILIPR	21,Cation_Ca[II][E]	1	2	1	0	1	1	0	0	0	0	0	0	0	0.0341094
	VVAQGVGIPEDSIFTMADRGECVPGEQEPEPILIPR	22,CarbamidomethylDTT[C]	1	2	0	1	1	1	0	0	0	0	0	0	0	0.0341094
	AFIQLWAFDAVK	6,Trp->Kynurenin[W]	2	2	1	5	6	3.2	0	0	0	1	0	0.2	0.0625	0.0348762
	ETLLQDFR	0,Unknown_248[AnyN-term]	1	2	0	3	2	1.6	0	0	0	0	0	0	0	0.0349197
	GECVPGEQEPEPILIPR	0,Carbamyl[AnyN-term]	8	4	5	3	9	5.8	3	0	3	1	4	2.2	0.37931	0.0351527
	MTVSTLVLGEGATEAEISMTSTR	19,Oxidation[M]	488	512	105	140	214	291.8	27	89	21	23	10	34	0.116518	0.0402588
	MTVSTLVLGEGATEAEISMTSTR	10,Glu->Met[E]	6	4	2	0	4	3.2	0	0	1	0	0	0.2	0.0625	0.0409272
	VLGEGATEAEISMTSTR	13,Oxidation[M]	6	8	0	3	4	4.2	1	0	0	0	0	0.2	0.047619	0.0411725
	LVLGEGATEAEISMTSTR	14,Oxidation[M]	3	10	0	7	5	5	0	0	0	0	0	0	0	0.0425541
	MTVSTLVLGEGATEAEISMTSTR	0,Carbamyl[AnyN-term];1,Oxidation[M];19,Oxidation[M]	15	12	7	1	4	7.8	1	1	0	0	0	0.4	0.0512821	0.0440282
	GVCEETSGAYEKTDTDGK	3,CarbamidomethylDTT[C]	5	2	0	5	8	4	0	0	0	0	0	0	0	0.0440338
	TVSTLVLGEGATEAEISMTSTR	1,Diisopropylphosphate[T]	20	9	13	11	0	10.6	2	5	0	0	0	1.4	0.132075	0.0441825
	VVAQGVGIPEDSIFTMADRGECVPGEQEPEPILIPR	10,Glu->Tyr[E]	2	3	4	1	0	2	0	0	0	0	0	0	0	0.0474207
	WYNLAIGSTCPWLKK	10,Trioxidation[C]	3	0	2	1	4	2	0	0	0	0	0	0	0	0.0474207
	ETLLQDFR	0,Formyl[AnyN-term]	6	0	3	2	4	3	0	0	0	0	1	0.2	0.0666667	0.0474432
	VVAQGVGIPEDSIFTMADRGECVPGEQEPEPILIPR	0,Carbamyl[AnyN-term];22,GG[C](Dicarbamidomethyl[C])	2	1	1	3	6	2.6	0	0	0	0	0	0	0	0.0486302
P02763	NWGLSVYADKPETTKEQLGEFYEALDCLR	27,Carbamidomethyl[C]	3	3	4	4	5	3.8	0	0	0	0	0	0	0	0.000529311
	TYMLAFDVNDEKNWGLSVYADKPETTK	3,Oxidation[M]	4	6	6	3	16	7	0	0	0	0	0	0	0	0.0394601
P02765	CNLLAEK	1,Thiazolidine[C]	3	3	3	4	3	3.2	2	0	0	0	1	0.6	0.1875	0.00121913
	QLKEHAVEGDCDFQLLK	0,Gln->pyro-Glu[AnyN-termQ];11,Carbamidomethyl[C]	14	19	17	11	13	14.8	5	7	6	7	8	6.6	0.445946	0.00291993
	HTFMGVVSLGSPSGEVSHPR	0,Carbamyl[AnyN-term];4,Oxidation[M]	5	7	6	6	5	5.8	2	1	4	2	4	2.6	0.448276	0.00302812
	HTLNQIDEVKVWPQQPSGELFEIEIDTLETTCHVLDPTPVAR	32,Carbamidomethyl[C]	7	11	10	13	9	10	1	4	1	2	8	3.2	0.32	0.00395347
	VWPQQPSGELFEIEIDTLETTCHVLDPTPVAR	22,Carbamidomethyl[C]	5	9	10	14	8	9.2	1	3	3	3	4	2.8	0.304348	0.00937339
	HTLNQIDEVK	0,Carbamyl[AnyN-term]	4	6	4	5	5	4.8	2	2	2	2	5	2.6	0.541667	0.0180265
	VVQPSVGAAAGPVVPPCPGR	17,Carbamidomethyl[C]	1	10	7	5	6	5.8	0	2	0	0	0	0.4	0.0689655	0.0186831
	QPNCDDPETEEAALVAIDYINQNLPWGYK	4,Carbamidomethyl[C]	7	15	16	13	8	11.8	0	9	1	6	7	4.6	0.389831	0.0216521
	HTLNQIDEVKVWPQQPSGELFEIEIDTLETTCHVLDPTPVAR	4,Deamidated[N];32,Carbamidomethyl[C]	1	5	4	5	1	3.2	0	0	0	0	0	0	0	0.025089
	HTFMGVVSLGSPSGEVSHPR	4,Carbamidomethyl[M]	0	0	3	2	0	1	1	5	4	6	8	4.8	4.8	0.0270504
	QPNCDDPETEEAALVAIDYINQNLPWGYK	4,Propionamide_2H(3)[C]	3	8	6	4	0	4.2	0	0	0	0	0	0	0	0.036352
	QLKEHAVEGDCDFQLLK	0,Carbamyl[AnyN-term];11,Carbamidomethyl[C]	9	12	11	9	6	9.4	2	5	4	5	10	5.2	0.553191	0.0380224
	PETEEAALVAIDYINQNLPWGYK	12,Ammonium[D]	1	6	3	1	2	2.6	0	0	0	0	0	0	0	0.0486302
P02768	RMPCAEDYLSVVLNQLCVLHEK	4,Carbamidomethyl[C];14,Deamidated[N];17,Carbamidomethyl[C]	9	8	10	8	9	8.8	0	0	0	1	1	0.4	0.0454545	3.53549e-07
	SHCIAEVENDEMPADLPSLAADFVESK	3,Carbamidomethyl[C]	42	40	44	45	48	43.8	19	26	25	26	27	24.6	0.561644	1.07037e-05
	MPCAEDYLSVVLNQLCVLHEK	1,Oxidation[M];3,Carbamidomethyl[C];16,Carbamidomethyl[C]	18	17	20	13	18	17.2	2	4	1	8	2	3.4	0.197674	4.11287e-05
	RPCFSALEVDETYVPK	0,Carbamyl[AnyN-term];3,Carbamidomethyl[C]	16	13	14	15	16	14.8	6	8	6	10	7	7.4	0.5	7.17631e-05
	VFDEFKPLVEEPQNLIK	0,Carbamyl[AnyN-term]	20	19	19	18	16	18.4	6	8	11	11	9	9	0.48913	7.21795e-05
	RMPCAEDYLSVVLNQLCVLHEK	4,Carbamidomethyl[C];17,Carbamidomethyl[C]	28	27	35	27	28	29	13	13	11	18	17	14.4	0.496552	9.65337e-05
	LVRPEVDVMCTAFHDNEETFLK	9,Oxidation[M];10,Carbamidomethyl[C]	12	16	9	11	14	12.4	0	4	0	1	0	1	0.0806452	0.000110186
	QNCELFEQLGEYK	0,Gln->pyro-Glu[AnyN-termQ];2,Deamidated[N];3,Carbamidomethyl[C]	3	4	4	3	4	3.6	0	0	0	0	0	0	0	0.000124726
	RMPCAEDYLSVVLNQLCVLHEK	2,Oxidation[M];4,Carbamidomethyl[C]	11	14	11	9	11	11.2	4	6	3	3	1	3.4	0.303571	0.000132331
	RMPCAEDYLSVVLNQLCVLHEK	2,Oxidation[M];4,Carbamidomethyl[C];17,Carbamidomethyl[C]	47	51	43	33	36	42	5	14	10	17	10	11.2	0.266667	0.000138014
	MPCAEDYLSVVLNQLCVLHEK	3,Carbamidomethyl[C];16,Carbamidomethyl[C]	14	14	22	17	17	16.8	4	2	3	8	4	4.2	0.25	0.000181297
	SHCIAEVENDEMPADLPSLAADFVESK	3,Carbamidomethyl[C];9,Deamidated[N];12,Oxidation[M]	11	12	7	12	14	11.2	0	3	0	1	0	0.8	0.0714286	0.000216537
	QNCELFEQLGEYK	0,Gln->pyro-Glu[AnyN-termQ];3,Carbamidomethyl[C]	31	27	24	27	24	26.6	15	16	13	14	15	14.6	0.548872	0.000272011
	VFLGMFLYEYAR	5,Oxidation[M]	2	3	2	2	2	2.2	0	0	0	0	0	0	0	0.000388171
	SLHTLFGDKLCTVATLR	6,Phe->Trp[F]	4	6	6	4	6	5.2	0	0	0	0	0	0	0	0.000445954
	VFDEFKPLVEEPQNLIK	6,Carbamyl[K]	2	2	3	2	3	2.4	0	0	0	0	0	0	0	0.000608185
	SHCIAEVENDEMPADLPSLAADFVESK	3,Carbamidomethyl[C];9,Deamidated[N]	3	4	4	5	6	4.4	0	0	0	0	0	0	0	0.000991679
	VHTECCHGDLLECADDR	0,Carbamyl[AnyN-term];5,GG[C](Dicarbamidomethyl[C]);13,Carbamidomethyl[C]	7	4	4	4	5	4.8	0	2	0	2	1	1	0.208333	0.00104511
	SHCIAEVENDEMPADLPSLAADFVESK	3,monomethylphosphothione[C]	4	4	7	7	6	5.6	0	0	0	0	0	0	0	0.0011738
	SHCIAEVENDEMPADLPSLAADFVESK	3,Carbamidomethyl[C];12,Oxidation[M]	61	50	36	46	60	50.6	23	31	16	23	13	21.2	0.418972	0.00117892
	LVNEVTEFAKTCVADESAENCDK	0,Carbamyl[AnyN-term];12,Carbamidomethyl[C];21,Carbamidomethyl[C]	5	5	2	4	4	4	0	0	0	0	1	0.2	0.05	0.00122615
	LVRPEVDVMCTAFHDNEETFLKK	0,Carbamyl[AnyN-term];10,Carbamidomethyl[C]	30	29	32	19	23	26.6	7	9	11	10	12	9.8	0.368421	0.00125715
	HPYFYAPELLFFAK	0,Carbamyl[AnyN-term]	7	6	7	9	7	7.2	2	4	2	4	5	3.4	0.472222	0.00132766
	RPCFSALEVDETYVPK	3,Carbamidomethyl[C]	57	51	45	47	45	49	19	27	29	34	38	29.4	0.6	0.00152772
	AVMDDFAAFVEK	0,Carbamyl[AnyN-term];3,Oxidation[M]	21	22	17	13	15	17.6	6	10	8	7	5	7.2	0.409091	0.00176134
	RHPYFYAPELLFFAK	9,Cation_Ca[II][E]	4	7	9	5	6	6.2	0	0	0	0	0	0	0	0.00196458
	LVNEVTEFAK	0,Succinyl[AnyN-term]	4	2	4	2	4	3.2	0	0	0	1	0	0.2	0.0625	0.00196691
	AEDYLSVVLNQLCVLHEK	13,Carbamidomethyl[C]	3	6	4	3	5	4.2	0	0	0	0	0	0	0	0.00196911
	ALVLIAFAQYLQQCPFEDHVK	10,sulfo+amino[Y]	5	7	6	4	3	5	0	0	0	0	0	0	0	0.00211065
	AEFAEVSKLVTDLTK	8,Hex[K]	10	12	9	10	12	10.6	1	2	4	3	8	3.6	0.339623	0.00218804
	LVRPEVDVMCTAFHDNEETFLK	10,Carbamidomethyl[C]	13	16	18	10	12	13.8	7	5	4	5	5	5.2	0.376812	0.00243956
	LVRPEVDVMCTAFHDNEETFLKK	10,Carbamidomethyl[C];16,Deamidated[N]	13	12	18	6	12	12.2	0	0	0	3	0	0.6	0.0491803	0.00248559
	YICENQDSISSK	3,CarbamidomethylDTT[C]	4	2	3	2	4	3	0	0	0	0	0	0	0	0.00257026
	KRMPCAEDYLSVVLNQLCVLHEK	18,Carbamidomethyl[C]	2	2	1	1	2	1.6	0	0	0	0	0	0	0	0.00283785
	ICTLSEK	2,Carbamidomethyl[C]	2	2	3	2	4	2.6	0	0	0	0	0	0	0	0.00289001
	RHPDYSVVLLLR	0,Succinyl[AnyN-term]	2	2	3	2	4	2.6	0	0	0	0	0	0	0	0.00289001
	RHPYFYAPELLFFAK	0,Succinyl[AnyN-term]	3	2	2	2	4	2.6	0	0	0	0	0	0	0	0.00289001
	QTALVELVK	0,Gln->pyro-Glu[AnyN-termQ]	12	10	15	12	11	12	4	6	7	10	5	6.4	0.533333	0.00319224
	TCVADESAENCDK	11,Carbamidomethyl[C]	1	3	2	2	2	2	0	0	0	0	0	0	0	0.0031982
	ICTLSEKER	2,Carbamidomethyl[C]	4	6	5	2	5	4.4	0	0	1	1	1	0.6	0.136364	0.00322274
	EFNAETFTFHADICTLSEK	14,Carbamidomethyl[C]	41	73	40	87	68	61.8	2	16	5	13	9	9	0.145631	0.00347356
	LVRPEVDVMCTAFHDNEETFLKK	9,Oxidation[M];10,Carbamidomethyl[C]	30	46	38	20	30	32.8	9	8	12	9	4	8.4	0.256098	0.00366913
	QEPERNECFLQHKDDNPNLPR	0,Gln->pyro-Glu[AnyN-termQ];6,Deamidated[N];8,Carbamidomethyl[C]	5	16	11	10	11	10.6	0	0	0	1	0	0.2	0.0188679	0.00378926
	LVRPEVDVMCTAFHDNEETFLK	0,Carbamyl[AnyN-term];9,Oxidation[M];10,Carbamidomethyl[C]	5	5	2	3	3	3.6	0	0	0	0	0	0	0	0.00388254
	RHPYFYAPELLFFAKR	7,Ala->Asn[A]	1	1	1	1	2	1.2	0	0	0	0	0	0	0	0.00388254
	AVMDDFAAFVEK	3,Dioxidation[M]	1	3	2	2	3	2.2	0	0	0	0	0	0	0	0.00418107
	VHTECCHGDLLECADDRADLAK	5,Carbamidomethyl[C]	0	2	3	0	0	1	6	5	3	5	3	4.4	4.4	0.00456873
	QEPERNECFLQHKDDNPNLPR	0,Gln->pyro-Glu[AnyN-termQ];8,Carbamidomethyl[C]	48	66	65	32	45	51.2	14	16	15	36	17	19.6	0.382812	0.00462938
	FKDLGEENFK	3,Dehydrated[D]	1	1	1	2	2	1.4	0	0	0	0	0	0	0	0.00463584
	SHCIAEVENDEMPADLPSLAADFVESK	3,DHP[C]	5	3	2	2	3	3	0	0	0	1	0	0.2	0.0666667	0.00475417
	SHCIAEVENDEMPADLPSLAADFVESK	0,Carbamyl[AnyN-term];3,Carbamidomethyl[C];12,Oxidation[M]	16	13	10	11	7	11.4	5	4	2	6	3	4	0.350877	0.00490542
	AQYLQQCPFEDHVK	0,Carbamyl[AnyN-term];7,Carbamidomethyl[C]	6	8	4	3	4	5	0	0	0	0	0	0	0	0.005024
	RHPYFYAPELLFFAK	0,Formyl[AnyN-term]	2	4	5	3	2	3.2	0	0	0	0	0	0	0	0.00537044
	TLFGDKLCTVATLR	8,Carbamidomethyl[C]	4	5	3	2	2	3.2	0	0	0	0	0	0	0	0.00537044
	LVAASQAALGL	0,Carbamyl[AnyN-term]	13	18	12	11	7	12.2	4	2	4	3	4	3.4	0.278689	0.00654152
	VHTECCHGDLLECADDRADLAK	0,Carbamyl[AnyN-term];5,GG[C](Dicarbamidomethyl[C]);13,Carbamidomethyl[C]	7	9	9	8	2	7	3	0	1	0	2	1.2	0.171429	0.00785731
	HCIAEVENDEMPADLPSLAADFVESK	0,SPITC[AnyN-term]	11	8	6	5	3	6.6	0	0	0	0	0	0	0	0.00840401
	MPCAEDYLSVVLNQLCVLHEK	3,Carbamidomethyl[C];13,Deamidated[N];16,Carbamidomethyl[C]	2	4	2	6	4	3.6	0	0	0	0	0	0	0	0.00858092
	RHPYFYAPELLFFAKR	15,Hex[K]	3	2	2	1	1	1.8	0	0	0	0	0	0	0	0.00858092
	VTKCCTESLVNR	4,Carbamidomethyl[C];5,Carbamidomethyl[C]	3	5	2	2	2	2.8	0	0	0	0	0	0	0	0.00863579
	AVMDDFAAFVEK	2,Val->Pro[V]	3	4	1	2	2	2.4	0	0	0	0	0	0	0	0.0092617
	ALVLIAFAQYLQQCPFEDHVK	14,Carbamidomethyl[C]	38	38	68	32	45	44.2	10	18	15	20	20	16.6	0.375566	0.00965964
	MPCAEDYLSVVLNQLCVLHEK	1,Oxidation[M];3,Carbamidomethyl[C]	4	6	5	2	2	3.8	1	1	0	0	0	0.4	0.105263	0.0108087
	RMPCAEDYLSVVLNQLCVLHEK	0,Carbamyl[AnyN-term];4,Carbamidomethyl[C];17,Carbamidomethyl[C]	18	19	22	9	8	15.2	1	3	6	5	3	3.6	0.236842	0.0121688
	RHPYFYAPELLFFAK	3,Pro->Phe[P]	8	9	5	4	2	5.6	0	0	0	0	0	0	0	0.0121911
	VFDEFKPLVEEPQNLIK	11,Cation_Na[E]	4	1	4	2	2	2.6	0	0	0	0	0	0	0	0.0123174
	HCIAEVENDEMPADLPSLAADFVESK	1,AEBS[H]	5	7	4	1	4	4.2	0	0	0	0	0	0	0	0.0123306
	NECFLQHKDDNPNLPR	0,Carbamyl[AnyN-term];3,Carbamidomethyl[C]	6	5	2	3	4	4	1	0	1	2	2	1.2	0.3	0.0125621
	SHCIAEVENDEMPADLPSLAADFVESK	1,Thiophospho[S]	11	6	11	13	2	8.6	0	0	0	0	0	0	0	0.0129696
	AVMDDFAAFVEK	4,Cation_Fe[II][D]	7	7	12	2	6	6.8	0	0	0	0	0	0	0	0.0129842
	SHCIAEVENDEMPADLPSLAADFVESK	0,Carbamyl[AnyN-term]	5	1	4	2	4	3.2	1	0	0	0	0	0.2	0.0625	0.0129873
	FKDLGEENFKALVLIAFAQYLQQCPFEDHVK	24,Carbamidomethyl[C]	8	12	9	4	4	7.4	0	3	1	1	1	1.2	0.162162	0.0130089
	EFNAETFTFHADICTLSEKER	0,Carbamyl[AnyN-term];14,Carbamidomethyl[C]	7	11	11	3	7	7.8	0	2	2	2	3	1.8	0.230769	0.0132489
	QEPERNECFLQHKDDNPNLPR	0,Gln->pyro-Glu[AnyN-termQ]	10	10	13	6	10	9.8	5	4	6	4	8	5.4	0.55102	0.0134928
	VHTECCHGDLLECADDR	5,Carbamidomethyl[C];6,Carbamidomethyl[C]	7	6	9	5	6	6.6	2	6	3	3	4	3.6	0.545455	0.0140637
	QNCELFEQLGEYK	2,Deamidated[N];3,Carbamidomethyl[C]	9	11	8	3	5	7.2	1	3	2	2	0	1.6	0.222222	0.0140918
	AQYLQQCPFEDHVK	7,Carbamidomethyl[C]	10	26	14	9	11	14	0	0	2	3	2	1.4	0.1	0.0143435
	DVFLGMFLYEYAR	0,Carbamyl[AnyN-term];6,Oxidation[M]	8	13	9	9	10	9.8	4	9	3	6	6	5.6	0.571429	0.0145635
	LKECCEKPLLEKSHCIAEVENDEMPADLPSLAADFVESK	0,Carbamyl[AnyN-term];5,GG[C](Dicarbamidomethyl[C]);15,Carbamidomethyl[C]	1	1	0	1	1	0.8	0	0	0	0	0	0	0	0.0161301
	LVRPEVDVMCTAFHDNEETFLK	9,Oxidation[M]	2	2	2	0	2	1.6	0	0	0	0	0	0	0	0.0161301
	RHPYFYAPELLFFAK	1,Dioxidation[R]	7	5	3	1	4	4	0	0	0	0	0	0	0	0.0161301
	VFDEFKPLVEEPQNLIK	10,Cation_Fe[II][E]	1	1	0	1	1	0.8	0	0	0	0	0	0	0	0.0161301
	VFDEFKPLVEEPQNLIK	13,Deamidated[Q]	1	1	0	1	1	0.8	0	0	0	0	0	0	0	0.0161301
	VRPEVDVMCTAFHDNEETFLKK	9,Cytopiloyne+water[C]	1	1	1	0	1	0.8	0	0	0	0	0	0	0	0.0161301
	CCTESLVNR	1,CarbamidomethylDTT[C]	7	2	4	2	3	3.6	0	0	0	0	0	0	0	0.0178113
	VRPEVDVMCTAFHDNEETFLK	0,LG-anhyropyrrole[AnyN-term]	7	4	2	3	9	5	0	0	0	0	0	0	0	0.0185414
	RMPCAEDYLSVVLNQLCVLHEK	17,Carbamidomethyl[C]	8	14	11	8	6	9.4	0	2	4	7	6	3.8	0.404255	0.0185451
	VFDEFKPLVEEPQNLIK	0,Unknown_248[AnyN-term]	1	5	3	2	2	2.6	0	0	0	0	0	0	0	0.0185626
	LVRPEVDVMCTAFHDNEETFLKK	10,CarbamidomethylDTT[C]	9	2	4	3	5	4.6	0	0	0	0	0	0	0	0.0189892
	LVRPEVDVMCTAFHDNEETFLKK	10,Carbamidomethyl[C]	48	52	82	38	51	54.2	19	24	25	39	32	27.8	0.512915	0.0191314
	KLCTVATLR	3,Carbamidomethyl[C]	0	3	3	3	2	2.2	0	0	0	0	0	0	0	0.0195542
	MPCAEDYLSVVLNQLCVLHEK	1,Oxidation[M];16,Carbamidomethyl[C]	4	3	2	1	1	2.2	0	0	0	0	0	0	0	0.0195542
	RMPCAEDYLSVVLNQLCVLHEK	0,Carbamyl[AnyN-term];4,GG[C](Dicarbamidomethyl[C]);17,Carbamidomethyl[C]	4	1	2	3	1	2.2	0	0	0	0	0	0	0	0.0195542
	ALVLIAFAQYLQQCPFEDHVK	16,Phe->Trp[F]	2	6	8	4	3	4.6	0	2	0	0	2	0.8	0.173913	0.0202515
	LKECCEKPLLEK	4,DiDehydro[C]	5	4	3	4	0	3.2	0	0	0	0	0	0	0	0.0204759
	SHCIAEVENDEMPADLPSLAAD	3,Carbamidomethyl[C]	3	4	4	8	12	6.2	0	0	0	0	0	0	0	0.0212222
	QEPERNECFLQHKDDNPNLPR	8,CarbamidomethylDTT[C]	6	2	3	1	5	3.4	0	0	0	0	0	0	0	0.0214606
	SHCIAEVENDEMPADLPSLAADFVESK	3,GG[C](Dicarbamidomethyl[C])	8	3	10	12	14	9.4	3	0	0	5	6	2.8	0.297872	0.0225666
	QEPERNECFLQHKDDNPNLPR	6,Deamidated[N];8,Carbamidomethyl[C]	8	9	17	5	6	9	0	1	4	3	1	1.8	0.2	0.0241705
	VFDEFKPLVEEPQNLIK	11,Cation_Ca[II][E]	6	14	9	1	7	7.4	0	0	0	0	0	0	0	0.0248061
	CCAAADPHECYAK	0,Carbamyl[AnyN-term];1,Carbamidomethyl[C];10,Carbamidomethyl[C]	0	0	0	0	0	0	0	1	2	2	2	1.4	∞	0.0248962
	SLHTLFGDKLCTVATLR	11,DYn-2[C]	1	2	2	0	2	1.4	0	0	0	0	0	0	0	0.0248962
	AVMDDFAAFVEKCCK	0,Carbamyl[AnyN-term];13,Carbamidomethyl[C];14,Carbamidomethyl[C]	4	7	4	2	1	3.6	0	0	0	0	0	0	0	0.0249723
	IAFAQYLQQCPFEDHVK	10,Carbamidomethyl[C]	5	13	6	5	5	6.8	4	2	2	0	0	1.6	0.235294	0.0252561
	SHCIAEVENDEMPADLPSLAADFVESK	3,Iodoacetanilide[C]	4	3	6	0	4	3.4	0	0	0	0	0	0	0	0.025581
	AVMDDFAAFVEK	0,Succinyl[AnyN-term]	2	2	3	0	2	1.8	0	0	0	1	0	0.2	0.111111	0.0272207
	VFDEFKPLVEEPQNLIKQNCELFEQLGEYK	19,Deamidated[N];20,Carbamidomethyl[C]	10	13	13	1	4	8.2	0	0	0	0	0	0	0	0.028187
	RHPYFYAPELLFFAK	9,Cation_Fe[II][E]	4	9	13	2	5	6.6	0	0	0	0	0	0	0	0.0283229
	VHTECCHGDLLECADDR	5,Carbamidomethyl[C];13,Carbamidomethyl[C]	8	5	5	8	4	6	3	4	0	5	2	2.8	0.466667	0.0285286
	YLSVVLNQLCVLHEK	10,Carbamidomethyl[C]	3	5	7	2	1	3.6	0	0	0	0	0	0	0	0.0287683
	SHCIAEVENDEMPADLPSLAADFVESK	13,Pro->His[P]	3	0	2	2	4	2.2	0	0	0	0	0	0	0	0.0294713
	CCTESLVNR	1,DiDehydro[C]	8	5	3	2	2	4	2	0	0	0	0	0.4	0.1	0.0310534
	HCIAEVENDEMPADLPSLAADFVESK	2,DNPS[C]	5	0	8	4	6	4.6	0	0	0	2	0	0.4	0.0869565	0.0312627
	DVFLGMFLYEYAR	6,Oxidation[M]	46	75	70	20	34	49	15	15	13	22	13	15.6	0.318367	0.0322198
	EDHVKLVNEVTEFAK	0,Diethyl[AnyN-term]	0	1	1	2	2	1.2	0	0	0	0	0	0	0	0.0326779
	SHCIAEVENDEMPADLPSLAADFVESK	0,Carbamyl[AnyN-term];3,GG[C](Dicarbamidomethyl[C]);12,Oxidation[M]	2	1	1	2	0	1.2	0	0	0	0	0	0	0	0.0326779
	TFHADICTLSEKER	7,Carbamidomethyl[C]	5	4	2	1	1	2.6	0	0	0	0	0	0	0	0.0328889
	NECFLQHKDDNPNLPR	1,Deamidated[N];3,Carbamidomethyl[C]	7	4	7	3	0	4.2	0	0	0	0	0	0	0	0.0334068
	SHCIAEVENDEMPAD	3,Carbamidomethyl[C]	4	1	7	4	6	4.4	0	2	0	3	1	1.2	0.272727	0.033562
	ETYGEMADCCAK	6,Oxidation[M];9,Carbamidomethyl[C]	3	7	7	5	4	5.2	2	1	4	4	2	2.6	0.5	0.0336935
	SHCIAEVENDEMPADLPSLAADFVESK	0,Carbamyl[AnyN-term];3,Carbamidomethyl[C]	11	9	8	13	9	10	3	9	7	7	7	6.6	0.66	0.0337208
	ECCEKPLLEK	2,Carbamidomethyl[C];3,Carbamidomethyl[C]	4	10	3	2	4	4.6	0	0	0	1	0	0.2	0.0434783	0.0339392
	RPCFSALEVDETYVPKEFNAETF	3,Carbamidomethyl[C]	1	2	1	0	1	1	0	0	0	0	0	0	0	0.0341094
	SHCIAEVENDEMPADLPSLAADFVESKDVCK	3,GG[C](Dicarbamidomethyl[C]);9,Deamidated[N];30,Carbamidomethyl[C]	2	1	1	0	1	1	0	0	0	0	0	0	0	0.0341094
	AVMDDFAAFVEK	0,Formyl[AnyN-term]	2	3	2	0	1	1.6	0	0	0	0	0	0	0	0.0349197
	QEPERNECFLQHKDDNPNLPR	13,Xlink_DTSSP[192][K]	3	1	2	0	2	1.6	0	0	0	0	0	0	0	0.0349197
	RPCFSALEVDETYVPK	3,Carboxymethyl[C]	0	3	1	2	2	1.6	0	0	0	0	0	0	0	0.0349197
	RPCFSALEVDETYVPKEF	3,Carbamidomethyl[C]	2	3	2	0	1	1.6	0	0	0	0	0	0	0	0.0349197
	QNCELFEQLGEYK	0,Carbamyl[AnyN-term];3,Carbamidomethyl[C]	8	9	6	4	7	6.8	3	4	5	5	4	4.2	0.617647	0.0357324
	ALVLIAFAQYLQQCPFEDHVK	14,monomethylphosphothione[C]	1	2	4	1	1	1.8	0	0	0	0	0	0	0	0.036682
	AVMDDFAAFVEK	3,Met->AspSA[M]	5	10	3	1	4	4.6	0	0	0	0	0	0	0	0.0376631
	RMPCAEDYLSVVLNQLCVLHEK	4,GG[C](Dicarbamidomethyl[C]);17,Carbamidomethyl[C]	5	5	11	6	9	7.2	1	3	5	6	2	3.4	0.472222	0.0384034
	HPYFYAPELLFFAK	0,C+12[AnyN-term]	0	2	6	3	4	3	0	0	0	0	0	0	0	0.039942
	RMPCAEDYLSVVLNQLCVLHEK	0,Carbamyl[AnyN-term];2,Oxidation[M];4,Carbamidomethyl[C]	4	6	3	0	2	3	0	0	0	0	0	0	0	0.039942
	LVRPEVDVMCTAFHDNEETFLKK	0,Carbamyl[AnyN-term];9,Oxidation[M];10,Carbamidomethyl[C]	17	27	11	4	8	13.4	0	4	2	2	0	1.6	0.119403	0.0409207
	RMPCAEDYLSVVLNQLCVLHEK	2,Oxidation[M];17,Carbamidomethyl[C]	8	9	12	3	4	7.2	4	2	0	3	3	2.4	0.333333	0.0410961
	YICENQDSISSK	3,DHP[C]	4	4	3	1	0	2.4	0	0	0	0	0	0	0	0.0417947
	LVRPEVDVMCTAFHDNEETFLKK	9,Oxidation[M];10,Carbamidomethyl[C];16,Deamidated[N]	6	11	3	1	4	5	0	0	0	0	0	0	0	0.0425541
	LVRPEVDVMCTAFHDNEETFLKK	9,Oxidation[M]	11	22	13	3	8	11.4	3	4	2	3	0	2.4	0.210526	0.0440572
	VHTECCHGDLLECADDRADLAK	0,Carbamyl[AnyN-term];5,Carbamidomethyl[C];6,Carbamidomethyl[C]	4	11	13	2	4	6.8	0	0	2	1	0	0.6	0.0882353	0.0452894
	MPCAEDYLSVVLNQLCVLHEK	16,Carbamidomethyl[C]	4	3	7	1	1	3.2	0	0	0	0	0	0	0	0.0453001
	RHPYFYAPELLFFAKR	15,Carbamyl[K]	9	5	3	0	4	4.2	0	0	0	0	0	0	0	0.04542
	AVMDDFAAFVEK	5,Cation_Na[D]	4	1	3	0	2	2	0	0	0	0	0	0	0	0.0474207
	ALVLIAFAQYLQQCPFEDHVK	14,GG[C](Dicarbamidomethyl[C])	0	0	1	0	0	0.2	0	3	1	3	2	1.8	9	0.0491857
	YLQQCPFEDHVK	5,Carbamidomethyl[C]	3	17	7	8	4	7.8	0	3	0	0	2	1	0.128205	0.0497801
	RPCFSALEVDETYVPK	0,Carbamyl[AnyN-term]	11	10	5	1	4	6.2	0	0	0	5	0	1	0.16129	0.0498235
P02774	ELSSFIDKGQELCADYSENTFTEYK	13,Carbamidomethyl[C]	4	3	3	2	4	3.2	2	2	0	0	0	0.8	0.25	0.00522514
	HQPQEFPTYVEPTNDEICEAFR	18,Carbamidomethyl[C]	2	6	4	2	3	3.4	1	0	0	0	0	0.2	0.0588235	0.010982
	HQPQEFPTYVEPTNDEICEAFRK	18,Carbamidomethyl[C]	4	9	2	9	7	6.2	0	3	0	0	1	0.8	0.129032	0.0141613
	EVVSLTEACCAEGADPDCYDTR	9,Carbamidomethyl[C];10,Carbamidomethyl[C];18,Carbamidomethyl[C]	7	4	3	8	4	5.2	2	1	0	2	3	1.6	0.307692	0.0164682
	ELSSFIDKGQELCADYSENTFTEYKK	13,Carbamidomethyl[C]	5	4	8	1	3	4.2	0	0	0	0	0	0	0	0.0221943
P02787	SMGGKEDLIWELLNQAQEHFGKDK	2,Oxidation[M]	10	12	10	8	9	9.8	0	2	2	1	2	1.4	0.142857	1.96274e-05
	SMGGKEDLIWELLNQAQEHFGK	0,Carbamyl[AnyN-term];2,Oxidation[M]	4	4	4	3	3	3.6	0	0	0	0	0	0	0	0.000124726
	GPSVACVK	6,Carbamidomethyl[C]	4	4	5	5	3	4.2	0	0	1	1	2	0.8	0.190476	0.000203557
	IMNGEADAMSLDGGFVYIAGK	9,Oxidation[M]	8	8	8	6	8	7.6	0	0	0	5	3	1.6	0.210526	0.002569
	SMGGKEDLIWELLNQAQEHFGK	2,Oxidation[M]	12	11	9	6	7	9	1	3	5	2	6	3.4	0.377778	0.00556661
	LCMGSGLNLCEPNNK	2,Carbamidomethyl[C];3,Oxidation[M];10,Carbamidomethyl[C]	7	4	6	4	7	5.6	3	2	1	4	2	2.4	0.428571	0.00625149
	YCDLPEPR	2,Carbamidomethyl[C]	1	6	4	4	5	4	0	0	0	0	0	0	0	0.00876966
	CLVEKGDVAFVK	1,Carbamidomethyl[C]	5	4	11	4	5	5.8	7	13	13	16	12	12.2	2.10345	0.0118859
	AVANFFSGSCAPCADGTDFPQLCQLCPGCGCSTLNQYFGYSGAFK	10,ICAT-H[C]	0	1	1	1	1	0.8	0	0	0	0	0	0	0	0.0161301
	IMNGEADAMSLDGGFVYIAGK	2,Oxidation[M];9,Oxidation[M]	6	10	5	4	6	6.2	0	5	3	2	0	2	0.322581	0.0167757
	SMGGKEDLIWELLNQAQEHFGKDK	0,Carbamyl[AnyN-term];2,Oxidation[M]	2	6	5	2	2	3.4	0	0	0	0	0	0	0	0.0175405
	LCMGSGLNLCEPNNKEGYYGYTGAFR	2,Carbamidomethyl[C];3,Oxidation[M];10,Carbamidomethyl[C]	3	9	8	4	8	6.4	3	4	2	1	0	2	0.3125	0.0181545
	NLREGTCPEAPTDECKPVK	7,Carbamidomethyl[C];15,Carbamidomethyl[C]	0	10	5	3	5	4.6	8	10	9	11	14	10.4	2.26087	0.0206137
	IMNGEADAMSLDGGFVYIAGK	2,Oxidation[M]	2	4	7	12	9	6.8	0	3	0	0	0	0.6	0.0882353	0.0217601
	LKCDEWSVNSVGKIECVSAETTEDCIAK	3,Carbamidomethyl[C];16,Carbamidomethyl[C];25,Carbamidomethyl[C]	3	8	10	3	7	6.2	0	2	1	3	2	1.6	0.258065	0.0264374
	LKCDEWSVNSVGKIECVSAETTEDCIAK	9,Deamidated[N];16,GG[C](Dicarbamidomethyl[C]);25,Carbamidomethyl[C]	2	1	1	0	1	1	0	0	0	0	0	0	0	0.0341094
	AVANFFSGSCAPCADGTDFPQLCQLCPGCGCSTLNQYFGYSGAFK	10,GG[C](Dicarbamidomethyl[C]);23,GG[C](Dicarbamidomethyl[C]);31,GG[C](Dicarbamidomethyl[C])	0	3	2	1	2	1.6	0	0	0	0	0	0	0	0.0349197
	KASYLDCIR	0,Carbamyl[AnyN-term];7,Carbamidomethyl[C]	3	4	3	2	0	2.4	4	5	4	4	5	4.4	1.83333	0.0389822
	NLNEKDYELLCLDGTRKPVEEYANCHLAR	11,Carbamidomethyl[C];25,Carbamidomethyl[C]	4	17	19	7	10	11.4	0	3	3	2	8	3.2	0.280702	0.0436324
	CLVEKGDVAFVK	0,Pyro-carbamidomethyl[AnyN-termC]	3	6	7	3	6	5	0	3	2	5	1	2.2	0.44	0.0479356
P02788	CLRDGAGDVAFIR	1,Carbamidomethyl[C]	0	0	0	0	0	0	8	5	2	6	0	4.2	∞	0.0423643
P02790	LLQDEFPGIPSPLDAAVECHRGECQAEGVLFFQGDR	19,Carbamidomethyl[C];24,Carbamidomethyl[C]	2	3	3	3	3	2.8	0	0	0	0	0	0	0	0.000151011
	CSPHLVLSALTSDNHGATYAFSGTHYWR	0,Pyro-carbamidomethyl[AnyN-termC]	5	7	9	8	8	7.4	0	0	1	0	0	0.2	0.027027	0.00022485
	SLGPNSCSANGPGLYLIHGPNLYCYSDVEK	7,Carbamidomethyl[C];24,Carbamidomethyl[C]	10	8	6	11	14	9.8	2	0	0	0	1	0.6	0.0612245	0.00162806
	CSPHLVLSALTSDNHGATYAFSGTHYWR	1,Carbamidomethyl[C]	8	9	11	7	7	8.4	2	4	6	2	4	3.6	0.428571	0.00191029
	EVGTPHGIILDSVDAAFICPGSSR	19,Carbamidomethyl[C]	11	15	11	16	14	13.4	6	10	8	8	5	7.4	0.552239	0.00229292
	SLGPNSCSANGPGLYLIHGPNLYCYSDVEK	7,Carbamidomethyl[C];10,Deamidated[N];24,Carbamidomethyl[C]	13	9	6	7	13	9.6	0	0	0	0	0	0	0	0.00283785
	EVGTPHGIILDSVDAAFICPGSSR	0,Carbamyl[AnyN-term];19,Carbamidomethyl[C]	7	7	3	8	9	6.8	1	1	2	3	3	2	0.294118	0.00619151
	SGAQATWTELPWPHEKVDGALCMEK	22,Carbamidomethyl[C];23,Oxidation[M]	8	7	7	2	6	6	0	2	2	2	1	1.4	0.233333	0.0088459
	SLGPNSCSANGPGLYLIHGPNLYCYSDVEK	7,Carbamidomethyl[C]	1	2	3	1	3	2	0	0	0	0	0	0	0	0.0110565
	SLGPNSCSANGPGLYLIHGPNLYCYSDVEKLNAAK	5,Deamidated[N];7,Carbamidomethyl[C];24,Carbamidomethyl[C]	1	7	4	3	5	4	0	0	0	0	0	0	0	0.0161301
	EWFWDLATGTMK	11,Oxidation[M]	2	2	0	3	2	1.8	0	0	0	0	0	0	0	0.0213116
P02792	TDPHLCDFLETHFLDEEVK	6,Carbamidomethyl[C]	12	4	5	7	3	6.2	0	0	0	0	0	0	0	0.0176872
P03950	NVVVACENGLPVHLDQSIFR	6,Carbamidomethyl[C]	4	5	2	4	0	3	0	0	0	1	0	0.2	0.0666667	0.0333994
P04004	TCEPIQSVFFFSGDKYYR	2,Carbamidomethyl[C]	3	6	5	7	3	4.8	0	0	0	0	0	0	0	0.00388254
	KCQCDELCSYYQSCCTDYTAECKPQVTR	0,Carbamyl[AnyN-term];15,GG[C](Dicarbamidomethyl[C]);22,Carbamidomethyl[C]	4	2	2	4	1	2.6	0	0	0	0	0	0	0	0.0123174
	DWHGVPGQVDAAMAGR	13,Oxidation[M]	4	11	2	10	4	6.2	0	0	0	0	0	0	0	0.0261871
	KCQCDELCSYYQSCCTDYTAECKPQVTR	0,Carbamyl[AnyN-term];14,GG[C](Dicarbamidomethyl[C]);22,Carbamidomethyl[C]	3	3	3	0	1	2	1	0	0	0	0	0.2	0.1	0.0440071
P04075	YASICQQNGIVPIVEPEILPDGDHDLKR	5,Carbamidomethyl[C]	3	4	1	2	1	2.2	0	0	0	0	0	0	0	0.0195542
P04155	EAQTETCTVAPR	0,Carbamyl[AnyN-term];7,Carbamidomethyl[C]	0	0	0	0	1	0.2	3	0	2	3	2	2	10	0.0269108
P04156	VVEQMCITQYER	6,Carbamidomethyl[C]	5	5	6	7	7	6	4	5	3	4	3	3.8	0.633333	0.00575646
P04180	DLLAGLPAPGVEVYCLYGVGLPTPR	15,Carbamidomethyl[C]	1	3	4	4	2	2.8	0	1	0	0	0	0.2	0.0714286	0.00861381
	LDKPDVVNWMCYR	10,Oxidation[M];11,Carbamidomethyl[C]	3	6	3	4	0	3.2	0	0	0	0	0	0	0	0.0299181
P04217	LHDNQNGWSGDSAPVELILSDETLPAPEFSPEPESGR	6,Deamidated[N]	7	6	10	12	10	9	1	1	1	2	0	1	0.111111	0.00120332
	LETPDFQLFK	0,Carbamyl[AnyN-term]	1	2	3	2	3	2.2	0	0	1	0	0	0.2	0.0909091	0.00311994
	TDGEGALSEPSATVTIEELAAPPPPVLMHHGESSQVLHPGNK	28,Oxidation[M];41,Deamidated[N]	1	2	2	1	1	1.4	0	0	0	0	0	0	0	0.00463584
	TDGEGALSEPSATVTIEELAAPPPPVLMHHGESSQVLHPGNK	28,Oxidation[M]	11	11	13	5	14	10.8	3	5	3	4	2	3.4	0.314815	0.00688699
	VTLTCVAPLSGVDFQLR	5,Propionamide_2H(3)[C]	1	3	4	2	3	2.6	0	0	0	0	0	0	0	0.00698737
	CEGPIPDVTFELLR	1,Carbamidomethyl[C]	9	10	12	11	16	11.6	4	9	7	7	9	7.2	0.62069	0.0214062
	FALVREDR	0,Carbamyl[AnyN-term]	0	0	2	0	0	0.4	0	3	4	5	4	3.2	8	0.0274465
	SLPAPWLSMAPVSWITPGLK	0,Carbamyl[AnyN-term];9,Oxidation[M]	2	1	1	0	2	1.2	0	0	0	0	0	0	0	0.0326779
	SGLSTGWTQLSK	0,Carbamyl[AnyN-term]	0	0	0	0	0	0	0	2	3	1	2	1.6	∞	0.0349197
P04259	QNLEPLFEQYINNLRR	0,Gln->pyro-Glu[AnyN-termQ]	3	4	1	5	5	3.6	4	0	0	0	0	0.8	0.222222	0.0339752
P04264	QISNLQQSISDAEQRGENALKDAK	0,Gln->pyro-Glu[AnyN-termQ]	6	7	4	6	6	5.8	3	2	3	5	0	2.6	0.448276	0.013059
P04406	VIISAPSADAPMFVMGVNHEK	12,Oxidation[M]	2	2	2	3	2	2.2	0	0	0	0	0	0	0	0.000388171
	VIHDNFGIVEGLMTTVHAITATQK	13,Oxidation[M]	10	6	8	7	5	7.2	1	0	0	0	0	0.2	0.0277778	0.000886109
	VPTANVSVVDLTCR	13,Carbamidomethyl[C]	9	4	8	11	8	8	8	1	1	0	0	2	0.25	0.0146931
	VIISAPSADAPMFVMGVNHEK	12,Oxidation[M];15,Oxidation[M]	4	2	3	1	2	2.4	2	0	0	0	0	0.4	0.166667	0.0160239
	VIISAPSADAPMFVMGVNHEK	15,Oxidation[M]	2	3	2	0	2	1.8	0	0	0	0	0	0	0	0.0213116
P04430	DIQMTQSPSSLSASVGDRVTITCR	23,Carbamidomethyl[C]	0	0	6	0	0	1.2	0	19	17	15	20	14.2	11.8333	0.0205675
	FSGSGSGTDFTLTIS	15,Ser->Arg[S]	2	4	2	2	3	2.6	0	2	2	0	0	0.8	0.307692	0.0224963
	DIQMTQSPSSLSASVGDR	9,Ser->Pro[S]	1	0	2	1	1	1	0	0	0	0	0	0	0	0.0341094
P04432	DIQMTQSPSSLSASVGDRVTITCR	23,Carbamidomethyl[C]	0	0	6	0	0	1.2	0	19	17	15	20	14.2	11.8333	0.0205675
	FSGSGSGTDFTLTIS	15,Ser->Arg[S]	2	4	2	2	3	2.6	0	2	2	0	0	0.8	0.307692	0.0224963
	ASQSISSYLNWYQQKPGK	6,Methyl[S](Ser->Thr[S])	0	1	1	2	1	1	0	0	0	0	0	0	0	0.0341094
	DIQMTQSPSSLSASVGDR	9,Ser->Pro[S]	1	0	2	1	1	1	0	0	0	0	0	0	0	0.0341094
P04433	ASQSVSSYLAWYQQKPGQAPR	7,Ser->Asn[S]	4	4	6	5	5	4.8	0	0	0	0	0	0	0	0.000212839
	EIVLTQSPATLSLSPGER	2,Xle->Val[I]	9	10	9	6	11	9	0	3	0	2	4	1.8	0.2	0.00025599
	ASQSVSSYLAWYQQKPGQAPR	7,Methyl[S](Ser->Thr[S])	2	4	2	2	5	3	0	0	1	0	1	0.4	0.133333	0.0114383
	ASQSVSSYLAWYQQKPGQAPR	0,Carbamyl[AnyN-term]	1	1	1	2	3	1.6	0	0	1	0	0	0.2	0.125	0.0208533
	FSGSGSGTDFTLTIS	15,Ser->Arg[S]	2	4	2	2	3	2.6	0	2	2	0	0	0.8	0.307692	0.0224963
	ASQSVSSYLAWYQQKPGQAPR	8,Tyr->Phe[Y]	2	1	1	4	2	2	0	0	0	1	0	0.2	0.1	0.0269108
	ASQSVSSYLAWYQQKPGQAPR	6,Ser->Gly[S]	1	2	1	0	2	1.2	0	0	0	0	0	0	0	0.0326779
	ASQSVSSYLAWYQQKPGQAPR	6,Ser->Gln[S]	0	3	1	2	2	1.6	0	0	0	0	0	0	0	0.0349197
P04746	ALVFVDNHDNQR	9,Dehydrated[D]	4	4	3	4	3	3.6	0	0	0	0	0	0	0	0.000124726
	IYVDAVINHMCGNAVSAGTSSTCGSYFNPGSR	10,Oxidation[M];11,Carbamidomethyl[C];23,Carbamidomethyl[C]	8	13	8	11	12	10.4	2	5	0	0	0	1.4	0.134615	0.000227159
	TGSGDIENYNDATQVR	10,Deamidated[N]	5	4	4	4	5	4.4	2	2	2	0	0	1.2	0.272727	0.00118887
	EVTINPDTTCGNDWVCEHR	10,Carbamidomethyl[C]	6	8	5	2	4	5	2	0	0	0	0	0.4	0.08	0.00711649
	TGSGDIENYNDATQVR	7,Cation_Na[E]	2	1	1	2	3	1.8	0	0	0	0	1	0.2	0.111111	0.00895901
	QFQNGNDVNDWVGPPNNNGVIK	0,Gln->pyro-Glu[AnyN-termQ]	7	2	3	6	4	4.4	0	0	0	0	0	0	0	0.00900635
	AHFSISNSAEDPFIAIHAESKL	0,Carbamyl[AnyN-term]	3	4	3	2	1	2.6	0	2	0	0	0	0.4	0.153846	0.0102421
	TSIVHLFEWR	9,Trp->Kynurenin[W]	2	2	2	2	5	2.6	0	0	0	0	0	0	0	0.0123174
	EVTINPDTTCGNDWVCEHR	10,Carbamidomethyl[C];16,Carbamidomethyl[C]	17	17	16	13	12	15	13	11	8	3	8	8.6	0.573333	0.0157055
	GHGAGGASILTFWDAR	0,Carbamyl[AnyN-term]	7	12	7	7	7	8	5	5	5	0	4	3.8	0.475	0.0166937
	CKTGSGDIENYNDATQVR	0,Pyro-carbamidomethyl[AnyN-termC]	4	10	7	3	3	5.4	0	2	0	0	0	0.4	0.0740741	0.0188935
	LTGLLDLALEKDYVR	0,Carbamyl[AnyN-term]	3	1	2	3	3	2.4	0	2	1	0	1	0.8	0.333333	0.0193486
	EVTINPDTTCGNDWVCEHR	10,Carbamidomethyl[C];12,Deamidated[N];16,Carbamidomethyl[C]	7	5	0	5	4	4.2	0	0	0	0	0	0	0	0.0221943
	GHGAGGASILTFWDARLYKMAVGFMLAHPYGFTR	25,Oxidation[M]	4	3	3	0	2	2.4	0	0	0	0	0	0	0	0.0240435
	IAEYMNHLIDIGVAGFR	5,Oxidation[M]	12	12	11	12	11	11.6	0	13	2	0	0	3	0.258621	0.0269086
	GHGAGGASILTFWDARLYKMAVGFMLAHPYGFTR	20,Oxidation[M]	7	5	4	0	3	3.8	0	0	0	0	0	0	0	0.0304234
	TSIVHLFEWR	0,Carbamyl[AnyN-term]	5	5	4	5	2	4.2	4	3	0	0	0	1.4	0.333333	0.0320897
	MAVGFMLAHPYGFTR	1,Oxidation[M]	9	8	8	8	9	8.4	3	9	4	0	0	3.2	0.380952	0.0339326
	LTGLLDLALEK	0,Carbamyl[AnyN-term]	3	2	0	2	1	1.6	0	0	0	0	0	0	0	0.0349197
	QFQNGNDVNDWVGPPNNNGVIK	4,Deamidated[N]	4	2	1	1	1	1.8	0	0	0	0	0	0	0	0.036682
	NVVDGQPFTNWYDNGSNQVAFGR	10,Deamidated[N]	11	6	7	1	2	5.4	1	0	0	0	0	0.2	0.037037	0.0445224
	GFGGVQVSPPNENVAIYNPFRPWWER	0,Carbamyl[AnyN-term]	4	5	3	4	0	3.2	1	2	0	0	1	0.8	0.25	0.0467898
P05062	YASICQQNGLVPIVEPEVIPDGDHDLEHCQYVTEK	5,Carbamidomethyl[C];29,Carbamidomethyl[C]	4	5	6	4	4	4.6	0	0	0	0	0	0	0	0.000326421
	YTPEQVAMATVTALHR	8,Oxidation[M]	6	3	4	3	2	3.6	1	1	0	0	0	0.4	0.111111	0.00669747
	YASICQQNGLVPIVEPEVIPDGDHDLEHCQYVTEK	5,Carbamidomethyl[C];8,Deamidated[N];29,Carbamidomethyl[C]	3	7	3	4	2	3.8	0	0	0	0	0	0	0	0.011534
P05067	STNLHDYGMLLPCGIDKFR	13,Carbamidomethyl[C]	3	3	3	4	2	3	0	0	0	0	0	0	0	0.000688909
	MDVCETHLHWHTVAK	4,Carbamidomethyl[C]	2	0	1	3	2	1.6	0	0	0	0	0	0	0	0.0349197
P05090	IPTTFENGR	0,Carbamyl[AnyN-term]	9	9	9	8	9	8.8	3	5	5	3	3	3.8	0.431818	0.000163343
	CPNPPVQENFDVNK	1,Carboxymethyl[C]	5	6	4	3	5	4.6	0	0	0	0	0	0	0	0.000836186
	CPNPPVQENFDVNK	0,Pyro-carbamidomethyl[AnyN-termC]	21	21	13	18	10	16.6	2	2	1	0	0	1	0.060241	0.00168747
	CPNPPVQENFDVNK	1,Carbamidomethyl[C];3,Deamidated[N]	6	7	3	7	5	5.6	0	0	0	0	0	0	0	0.00170516
	NILTSNNIDVKK	6,Deamidated[N]	11	8	6	7	4	7.2	1	4	1	0	0	1.2	0.166667	0.00351583
	NILTSNNIDVK	6,Deamidated[N]	8	5	4	5	6	5.6	3	3	2	0	2	2	0.357143	0.00362526
	CPNPPVQENFDVNK	0,Carbamyl[AnyN-term];1,Carbamidomethyl[C]	8	7	8	4	4	6.2	3	3	2	0	3	2.2	0.354839	0.00828631
	CPNPPVQENFDVNKYLGR	0,Pyro-carbamidomethyl[AnyN-termC]	15	20	19	5	9	13.6	0	4	3	3	2	2.4	0.176471	0.0161957
	CPNPPVQENFDVNK	1,Thiazolidine[C]	8	8	9	2	2	5.8	0	0	0	0	0	0	0	0.0205987
	CPNPPVQENFDVNK	1,Carbamidomethyl[C]	52	47	38	28	30	39	24	27	22	19	21	22.6	0.579487	0.022003
	MTVTDQVNCPK	1,Oxidation[M];9,Carbamidomethyl[C]	6	5	5	5	5	5.2	4	4	3	0	2	2.6	0.5	0.0231718
	IPTTFENGR	7,Deamidated[N]	16	20	10	14	17	15.4	13	10	9	9	9	10	0.649351	0.0275891
	IKVLNQELR	0,Carbamyl[AnyN-term]	5	3	2	2	3	3	0	1	3	0	1	1	0.333333	0.0325156
	WYEIEKIPTTFENGR	13,Ammonia-loss[N]	6	12	4	3	3	5.6	0	0	1	1	0	0.4	0.0714286	0.0362869
	WYEIEK	0,Carbamyl[AnyN-term]	6	3	0	4	2	3	0	0	0	0	0	0	0	0.039942
	VLNQELR	0,Carbamyl[AnyN-term]	15	12	9	5	3	8.8	0	4	5	1	3	2.6	0.295455	0.0451945
	KMTVTDQVNCPK	2,Oxidation[M];10,Carbamidomethyl[C]	7	9	6	0	3	5	0	1	2	0	0	0.6	0.12	0.047754
P05154	SSEKELHRGFQQLLQELNQPR	4,Lys->Glu[K]	10	11	12	4	8	9	0	0	4	0	0	0.8	0.0888889	0.00200874
	KRVEDLHVGATVAPSSR	16,Hex(1)HexNAc(1)[S]	1	2	2	1	2	1.6	0	1	0	0	0	0.2	0.125	0.00242701
	EKELHRGFQQLLQELNQPR	1,Cation_Fe[II][E]	1	2	1	1	1	1.2	0	0	0	0	0	0	0	0.00388254
	MQILEGLGLNLQK	0,Carbamyl[AnyN-term]	3	3	1	3	2	2.4	0	2	0	0	0	0.4	0.166667	0.00766973
	ALASAAPSQSIFFSPVSISMSLAMLSLGAGSSTK	0,Propionamide[AnyN-term]	4	4	5	4	0	3.4	0	0	0	0	0	0	0	0.0175405
	LVFNRPFLMFIVDNNILFLGKVNRP	9,Oxidation[M]	8	7	6	1	3	5	0	0	0	0	0	0	0	0.0185414
	MQILEGLGLNLQK	1,Oxidation[M]	16	12	8	8	8	10.4	3	6	7	6	3	5	0.480769	0.024123
	ALASAAPSQSIFFSPVSISMSLAMLSLGAGSSTK	20,Oxidation[M];24,Oxidation[M]	6	5	0	6	2	3.8	0	1	0	0	0	0.2	0.0526316	0.0388803
	EMKKRVEDLHVGATVAPSSR	3,NHS-fluorescein[K]	4	3	3	0	1	2.2	0	0	0	0	0	0	0	0.0401862
P05155	LEDMEQALSPSVFK	4,Oxidation[M]	7	6	4	8	8	6.6	3	2	1	1	3	2	0.30303	0.00143373
	VTTSQDMLSIMEK	7,Oxidation[M];11,Oxidation[M]	6	5	3	5	4	4.6	0	3	2	0	0	1	0.217391	0.0024426
	VTTSQDMLSIMEK	11,Oxidation[M]	4	2	2	3	5	3.2	0	0	0	0	0	0	0	0.00537044
	KVETNMAFSPFSIASLLTQVLLGAGENTK	6,Oxidation[M]	2	4	3	4	2	3	0	2	0	1	2	1	0.333333	0.0133491
	NSVIKVPMMNSK	8,Oxidation[M]	8	9	8	4	0	5.8	0	3	1	0	0	0.8	0.137931	0.0382947
P05156	TMGYQDFADVVCYTQK	2,Oxidation[M];12,Carbamidomethyl[C]	7	7	6	7	4	6.2	0	0	1	0	0	0.2	0.0322581	0.000210711
	ACDGINDCGDQSDELCCK	2,Carbamidomethyl[C];8,Carbamidomethyl[C];17,GG[C](Dicarbamidomethyl[C])	4	2	2	3	5	3.2	0	2	1	1	0	0.8	0.25	0.0109381
	EANVACLDLGFQQGADTQRR	6,Carbamidomethyl[C]	3	7	2	4	2	3.6	0	1	2	0	0	0.6	0.166667	0.02809
	ADSPMDDFFQCVNGK	5,Oxidation[M];11,Carbamidomethyl[C]	6	10	5	2	2	5	0	1	0	0	0	0.2	0.04	0.0310601
	YQIWTTVVDWIHPDLKR	0,Carbamyl[AnyN-term]	3	2	2	1	0	1.6	0	0	0	0	0	0	0	0.0349197
	IIFHENYNAGTYQNDIALIEMKK	21,Oxidation[M]	5	3	2	2	0	2.4	0	0	0	0	0	0	0	0.0417947
P05413	VDAFLGTWK	0,Acetyl[ProteinN-term]	3	1	1	1	1	1.4	0	0	0	0	0	0	0	0.0248962
P05451	SWGIGAPSSVNPGYCVSLTSSTGFQK	15,Carbamidomethyl[C]	14	16	14	20	18	16.4	9	10	15	9	6	9.8	0.597561	0.00838482
	SYCYYFNEDRETWVDADLYCQNMNSGNLVSVLTQAEGAFVASLIK	3,Carbamidomethyl[C];20,Carbamidomethyl[C];23,Oxidation[M]	1	3	4	1	3	2.4	0	0	0	0	0	0	0	0.0161301
	SWGIGAPSSVNPGYCVSLTSSTGFQK	15,Propionamide_2H(3)[C]	2	4	4	5	7	4.4	2	1	3	2	2	2	0.454545	0.0386404
	SYCYYFNEDR	3,Carbamidomethyl[C]	4	6	6	12	8	7.2	4	3	4	3	2	3.2	0.444444	0.0396982
P05452	DQLPYICQFGIV	7,Carbamidomethyl[C]	4	3	2	4	2	3	0	0	0	0	0	0	0	0.00257026
	NWETEITAQPDGGKTENCAVLSGAANGK	18,Carbamidomethyl[C]	4	2	3	5	3	3.4	0	0	0	0	0	0	0	0.00262855
	GGTLGTPQTGSENDALYEYLR	5,Gly->Ser[G]	6	8	5	4	2	5	0	0	0	0	0	0	0	0.00749043
	NWETEITAQPDGGKTENCAVLSGAANGK	18,Carbamidomethyl[C];26,Deamidated[N]	3	2	3	1	1	2	0	0	0	0	0	0	0	0.0110565
	CFLAFTQTK	0,Pyro-carbamidomethyl[AnyN-termC]	6	9	4	4	2	5	0	0	0	0	0	0	0	0.0134154
	IAYKNWETEITAQPDGGKTENCAVLSGAANGK	22,Carbamidomethyl[C]	2	9	5	2	3	4.2	0	0	0	0	0	0	0	0.0334068
P05543	MGIQHAYSENADFSGLTEDNGLK	1,Oxidation[M]	4	6	7	3	4	4.8	0	0	0	0	0	0	0	0.00283785
	GTEAAAVPEVELSDQPENTFLHPIIQIDR	18,Deamidated[N]	1	1	2	1	1	1.2	0	0	0	0	0	0	0	0.00388254
	VVGLIQDLKPNTIMVLVNYIHFK	14,Oxidation[M]	5	12	6	0	6	5.8	0	0	0	0	0	0	0	0.0384013
P05981	LCGIVSWGTGCALAQKPGVYTK	2,Carbamidomethyl[C];11,Carbamidomethyl[C]	1	3	3	2	0	1.8	0	0	0	0	0	0	0	0.036682
P06280	GVACNPACFITQLLPVK	4,Carbamidomethyl[C];8,Carbamidomethyl[C]	2	4	3	4	0	2.6	0	0	0	0	0	0	0	0.0254815
P06310	DVVMTQSPLSLPVTLGQPASISCR	4,Oxidation[M];23,Carbamidomethyl[C]	14	16	20	15	15	16	3	5	6	0	2	3.2	0.2	2.69742e-05
	FSGSGSGTDFTLK	7,Gly->Asp[G]	3	1	2	3	3	2.4	0	0	0	0	0	0	0	0.00388254
	SSQSLVYSDGNTYLNWFQQRPGQSPR	7,Tyr->His[Y]	3	7	3	4	2	3.8	0	0	0	0	0	0	0	0.011534
	FSGSGSGTDFTLK	13,Lys->Arg[K]	10	9	6	14	12	10.2	6	5	7	7	7	6.4	0.627451	0.0464068
	DVVMTQSPLSLPVTLGQPASISCR	0,Carbamyl[AnyN-term];4,Oxidation[M];23,Carbamidomethyl[C]	3	1	0	2	2	1.6	0	1	0	0	0	0.2	0.125	0.0490606
P06312	LLIYWASTR	3,Xle->Phe[I]	2	4	2	1	4	2.6	0	0	0	0	0	0	0	0.0123174
	FSGSGSGTDFTLTIS	15,Ser->Arg[S]	2	4	2	2	3	2.6	0	2	2	0	0	0.8	0.307692	0.0224963
	LLIYWASTR	8,Thr->Ala[T]	3	6	4	0	5	3.6	0	0	0	0	0	0	0	0.0249723
	LLIYWASTR	0,Carbamyl[AnyN-term]	4	6	4	4	2	4	1	1	1	2	4	1.8	0.45	0.0339585
P06396	VPFDAATLHTSTAMAAQHGMDDDGTGQK	14,Oxidation[M];20,Oxidation[M]	9	2	7	6	7	6.2	3	0	0	1	0	0.8	0.129032	0.00610847
	FVIEEVPGELMQEDLATDDVMLLDTWDQVFVWVGK	11,Oxidation[M];21,Oxidation[M]	2	3	2	3	5	3	0	2	1	0	0	0.6	0.2	0.00881494
	LFACSNK	4,Carbamidomethyl[C]	2	0	3	2	3	2	0	0	0	0	0	0	0	0.021743
	ATEVPVSWESFNNGDCFILDLGNNIHQWCGSNSNRYER	16,Carbamidomethyl[C];29,Carbamidomethyl[C]	2	2	1	2	0	1.4	0	0	0	0	0	0	0	0.0248962
	FVIEEVPGELMQEDLATDDVMLLDTWDQVFVWVGK	11,Oxidation[M]	1	1	2	0	2	1.2	0	0	0	0	0	0	0	0.0326779
	AQPVQVAEGSEPDGFWEALGGK	11,Ammonium[E]	1	2	2	2	0	1.4	0	0	1	0	0	0.2	0.142857	0.0370897
	DSQEEEKTEALTSAKR	0,Carbamyl[AnyN-term]	3	0	2	2	2	1.8	2	8	7	4	4	5	2.77778	0.0402112
P06454	SDAAVDTSSEITTK	0,Propionyl_13C(3)[AnyN-term]	9	8	3	3	3	5.2	3	0	0	0	0	0.6	0.115385	0.0235867
P06703	LMEDLDR	2,Oxidation[M]	4	6	2	7	7	5.2	2	0	0	0	0	0.4	0.0769231	0.00510892
P06733	SGETEDTFIADLVVGLCTGQIK	17,Carbamidomethyl[C]	4	4	5	5	1	3.8	0	1	0	0	0	0.2	0.0526316	0.0064823
	LAQANGWGVMVSHR	10,Oxidation[M]	2	4	2	2	0	2	0	0	0	0	0	0	0	0.0341094
P06744	ILLANFLAQTEALMR	14,Oxidation[M]	1	4	3	0	3	2.2	0	0	0	0	0	0	0	0.0401862
P06865	ISYGPDWKDFYIVEPLAFEGTPEQK	12,Xle->Val[I]	3	4	3	5	0	3	0	0	0	0	0	0	0	0.0230504
P06870	QADEDYSHDLMLLR	0,Gln->pyro-Glu[AnyN-termQ];11,Oxidation[M]	11	6	7	5	6	7	3	3	0	0	0	1.2	0.171429	0.0025486
	VTDFMLCVGHLEGGK	7,Carbamidomethyl[C]	8	3	4	3	2	4	0	0	0	0	1	0.2	0.05	0.0209952
	QWVLTAAHCISDNYQLWLGR	0,Gln->pyro-Glu[AnyN-termQ];9,Carbamidomethyl[C]	9	17	14	8	2	10	0	3	1	0	4	1.6	0.16	0.0286276
	QWVLTAAHCISDNYQLWLGR	9,Carbamidomethyl[C]	26	31	30	15	4	21.2	4	6	3	4	12	5.8	0.273585	0.0376106
	VVELPTEEPEVGSTCLASGWGSIEPENFSFPDDLQCVDLK	15,Carbamidomethyl[C];36,Carbamidomethyl[C]	4	6	2	8	0	4	0	0	0	0	0	0	0	0.0474207
P07204	EAPGAWDCSVENGGCEHACNAIPGAPR	8,Carbamidomethyl[C];15,Carbamidomethyl[C];19,Carbamidomethyl[C]	6	5	8	5	5	5.8	1	3	0	0	0	0.8	0.137931	0.000301412
	GADFQALPVGSSAAVAPLGLQLMCTAPPGAVQGHWAR	24,Carbamidomethyl[C]	6	4	3	5	4	4.4	0	0	0	0	0	0	0	0.000991679
	SSVAADVISLLLNGDGGVGR	13,Deamidated[N]	9	15	10	6	11	10.2	2	2	0	0	0	0.8	0.0784314	0.00186813
	ADGFLCEFHFPATCRPLAVEPGAAAAAVSITYGTPFAAR	6,Carbamidomethyl[C];14,Carbamidomethyl[C]	2	4	2	3	1	2.4	0	0	0	0	0	0	0	0.0092617
	SSVAADVISLLLNGDGGVGRR	13,Deamidated[N]	5	4	3	2	1	3	0	0	0	0	0	0	0	0.0132356
	LDLNGAPLCGPLCVAVSAAEATVPSEPIWEEQQCEVK	4,Deamidated[N];9,GG[C](Dicarbamidomethyl[C]);34,Carbamidomethyl[C]	1	1	1	1	0	0.8	0	0	0	0	0	0	0	0.0161301
	GADFQALPVGSSAAVAPLGLQLMCTAPPGAVQGHWAR	23,Oxidation[M];24,Carbamidomethyl[C]	6	9	7	3	1	5.2	0	0	0	0	0	0	0	0.0219505
	SSVAADVISLLLNGDGGVGR	13,Ammonia-loss[N]	2	1	1	1	0	1	0	0	0	0	0	0	0	0.0341094
	SSVAADVISLLLNGDGGVGR	6,Ammonium[D]	2	2	3	1	0	1.6	0	0	0	0	0	0	0	0.0349197
P07288	VMDLPTQEPALGTTCYASGWGSIEPEEFLTPK	15,Carbamidomethyl[C]	5	5	2	3	7	4.4	0	0	2	2	0	0.8	0.181818	0.0104641
	VMDLPTQEPALGTTCYASGWGSIEPEEFLTPK	2,Oxidation[M];15,Carbamidomethyl[C]	13	11	3	5	13	9	1	0	1	2	0	0.8	0.0888889	0.0163275
	STCSGDSGGPLVCNGVLQGITSWGSEPCALPERPSLYTK	3,Carbamidomethyl[C];13,Carbamidomethyl[C];28,Carbamidomethyl[C]	15	17	3	6	10	10.2	3	0	0	1	0	0.8	0.0784314	0.0217209
	STCSGDSGGPLVCNGVLQGITSWGSEPCALPERPSLYTK	3,GG[C](Dicarbamidomethyl[C]);14,Deamidated[N];28,Carbamidomethyl[C]	5	6	1	1	2	3	0	0	0	0	0	0	0	0.0459115
	HSLFHPEDTGQVFQVSHSFPHPLYDMSLLK	26,Oxidation[M]	12	20	4	4	9	9.8	2	0	3	3	0	1.6	0.163265	0.049316
P07339	AIGAVPLIQGEYMIPCEK	13,Oxidation[M];16,Carbamidomethyl[C]	13	13	5	9	5	9	0	4	2	1	0	1.4	0.155556	0.00976358
	LLDIACWIHHK	0,Carbamyl[AnyN-term];6,Carbamidomethyl[C]	3	3	2	2	0	2	0	0	0	0	0	0	0	0.021743
	DPDAQPGGELMLGGTDSK	11,Oxidation[M]	7	9	5	5	1	5.4	0	3	2	0	0	1	0.185185	0.0256078
	ISVNNVLPVFDNLMQQK	14,Oxidation[M]	17	13	8	15	1	10.8	0	5	3	0	0	1.6	0.148148	0.0294321
	QVFGEATKQPGITFIAAK	0,Gln->pyro-Glu[AnyN-termQ]	3	2	4	2	0	2.2	0	0	0	0	0	0	0	0.0294713
P07602	NYISQYSEIAIQMMMHMQPK	15,Oxidation[M]	6	5	5	7	4	5.4	1	1	0	1	0	0.6	0.111111	0.000183137
	LGPGMADICK	5,Oxidation[M];9,Carbamidomethyl[C]	7	6	7	4	7	6.2	3	4	2	3	0	2.4	0.387097	0.0029503
	GDVCQDCIQMVTDIQTAVR	7,DiDehydro[C]	5	11	9	4	8	7.4	0	0	0	0	0	0	0	0.00455408
	GDVCQDCIQMVTDIQTAVR	4,GG[C](Dicarbamidomethyl[C])	10	4	8	7	4	6.6	1	0	1	1	0	0.6	0.0909091	0.0058333
	QCDQFVAEYEPVLIEILVEVMDPSFVCLK	2,Carbamidomethyl[C];21,Oxidation[M];27,Carbamidomethyl[C]	2	1	2	2	1	1.6	0	1	1	0	0	0.4	0.25	0.00851626
	NYISQYSEIAIQMMMHMQPK	15,Oxidation[M];17,Oxidation[M]	7	9	5	3	4	5.6	3	1	1	0	0	1	0.178571	0.00906719
	GDVCQDCIQMVTDIQTAVR	7,GG[C](Dicarbamidomethyl[C])	15	25	20	6	9	15	0	1	0	0	0	0.2	0.0133333	0.0129981
	TNSTFVQALVEHVK	2,HexNAc[N]	2	4	3	1	1	2.2	0	0	0	0	0	0	0	0.0195542
	NYISQYSEIAIQMMMHMQPK	14,Oxidation[M]	2	5	6	2	2	3.4	0	0	0	1	0	0.2	0.0588235	0.0196173
	QCDQFVAEYEPVLIEILVEVMDPSFVCLK	0,Gln->pyro-Glu[AnyN-termQ];2,Carbamidomethyl[C];27,Carbamidomethyl[C]	0	3	2	2	3	2	0	0	0	0	0	0	0	0.021743
	NGDVCQDCIQMVTDIQTAVR	11,Oxidation[M]	13	16	9	6	5	9.8	6	4	0	3	0	2.6	0.265306	0.0222305
	NYISQYSEIAIQMMMHMQPK	17,Oxidation[M]	5	8	4	3	4	4.8	5	1	1	0	0	1.4	0.291667	0.0277238
	NYISQYSEIAIQMMMHMQPK	13,Oxidation[M];17,Oxidation[M]	14	22	11	5	7	11.8	3	5	1	2	0	2.2	0.186441	0.0299853
	SDVYCEVCEFLVK	5,Carbamidomethyl[C];8,Carbamidomethyl[C]	4	6	4	1	1	3.2	1	0	0	0	0	0.2	0.0625	0.0348762
P07686	GIAAQPLYAGYCNHENM	12,Carbamidomethyl[C];17,Oxidation[M]	5	5	4	3	2	3.8	0	0	0	0	0	0	0	0.00286221
P07711	NSWGEEWGMGGYVK	9,Oxidation[M]	5	3	6	4	5	4.6	1	0	1	0	0	0.4	0.0869565	0.000373222
	NHCGIASAASYPTV	3,Carbamidomethyl[C]	6	5	4	6	6	5.4	3	0	2	3	0	1.6	0.296296	0.0023624
	YSVANDTGFVDIPKQEK	2,HexNAc[S]	1	1	1	1	0	0.8	0	0	0	0	0	0	0	0.0161301
P07858	ICEPGYSPTYKQDK	0,Carbamyl[AnyN-term];2,Carbamidomethyl[C]	2	2	2	2	1	1.8	0	1	0	0	0	0.2	0.111111	0.000477614
	SGVYQHVTGEMMGGHAIR	12,Oxidation[M]	10	9	7	10	6	8.4	2	6	5	4	2	3.8	0.452381	0.00376644
	HYGYNSYSVSNSEKDIMAEIYK	17,Oxidation[M]	6	7	3	4	2	4.4	0	0	0	0	0	0	0	0.00900635
	SGVYQHVTGEMMGGHAIR	11,Oxidation[M];12,Oxidation[M]	10	15	10	6	10	10.2	6	9	4	2	1	4.4	0.431373	0.0210089
	DQGSCGSCWAFGAVEAISDR	5,Carbamidomethyl[C];8,Carbamidomethyl[C]	10	10	1	8	5	6.8	5	0	0	0	0	1	0.147059	0.0244868
	KGLVSGGLYESHVGCRPY	15,Carbamidomethyl[C]	3	8	10	3	1	5	0	0	0	0	0	0	0	0.0425541
P07911	CSGFNDRDNRDWVSVVTPAR	4,AzidoF[F]	3	3	3	4	3	3.2	0	1	0	0	0	0.2	0.0625	5.45936e-06
	GDGWHCECSPGSCGPGLDCVPEGDALVCADPCQAHR	6,GG[C](Dicarbamidomethyl[C]);13,Carbamidomethyl[C];32,GG[C](Dicarbamidomethyl[C])	2	2	3	2	3	2.4	0	0	0	0	0	0	0	0.000608185
	WSGHCCLWDASVQVK	6,GG[C](Dicarbamidomethyl[C])	2	3	2	2	3	2.4	1	0	0	1	1	0.6	0.25	0.000826275
	WSGHCCLWDASVQVK	5,GG[C](Dicarbamidomethyl[C])	4	3	3	3	5	3.6	0	2	0	1	1	0.8	0.222222	0.000928762
	CSGFNDRDNRDWVSVVTPAR	6,Cation_Na[D]	2	3	4	4	4	3.4	0	0	0	0	0	0	0	0.00105058
	STEYGEGYACDTDLR	8,sulfo+amino[Y]	8	4	7	7	11	7.4	2	0	0	0	0	0.4	0.0540541	0.00202958
	GDGWHCECSPGSCGPGLDCVPEGDALVCADPCQAHR	6,GG[C](Dicarbamidomethyl[C]);13,GG[C](Dicarbamidomethyl[C]);32,GG[C](Dicarbamidomethyl[C])	6	5	2	6	5	4.8	1	0	0	1	0	0.4	0.0833333	0.00255109
	LSPGLGCTDVDECAEPGLSHCHALATCVNVVGSYLCVCPAGYR	7,Carbamidomethyl[C];13,GG[C](Dicarbamidomethyl[C]);36,GG[C](Dicarbamidomethyl[C])	1	1	2	2	2	1.6	0	0	0	0	0	0	0	0.00283785
	GDGWHCECSPGSCGPGLDCVPEGDALVCADPCQAHR	6,GG[C](Dicarbamidomethyl[C]);19,Carbamidomethyl[C];32,GG[C](Dicarbamidomethyl[C])	2	3	2	1	2	2	0	0	0	0	0	0	0	0.0031982
	GDGWHCECSPGSCGPGLDCVPEGDALVCADPCQAHR	6,GG[C](Dicarbamidomethyl[C]);13,GG[C](Dicarbamidomethyl[C]);28,GG[C](Dicarbamidomethyl[C])	22	9	19	19	28	19.4	3	0	0	1	0	0.8	0.0412371	0.00322176
	DPSSVEGTCEECSIDEDCKSNNGR	18,Carbamidomethyl[C]	4	4	9	9	9	7	0	0	0	3	0	0.6	0.0857143	0.00363722
	CSGFNDRDNRDWVSVVTPAR	0,Pyro-carbamidomethyl[AnyN-termC]	28	16	44	40	42	34	10	6	1	5	4	5.2	0.152941	0.00423447
	GDGWHCECSPGSCGPGLDCVPEGDALVCADPCQAHR	19,Carbamidomethyl[C];28,Carbamidomethyl[C];32,Carbamidomethyl[C]	2	3	2	3	5	3	0	0	0	0	0	0	0	0.00540848
	AHWSGHCCLWDASVQVK	8,GG[C](Dicarbamidomethyl[C])	7	7	16	9	10	9.8	1	0	2	2	1	1.2	0.122449	0.00549877
	LSPGLGCTDVDECAEPGLSHCHALATCVNVVGSYLCVCPAGYR	7,GG[C](Dicarbamidomethyl[C]);27,GG[C](Dicarbamidomethyl[C]);38,GG[C](Dicarbamidomethyl[C])	5	2	2	2	3	2.8	1	0	0	0	0	0.2	0.0714286	0.00861381
	DSTIQVVENGESSQGR	1,Dehydrated[D]	6	3	10	11	13	8.6	0	0	0	0	0	0	0	0.00888495
	CSGFNDRDNRDWVSVVTPAR	1,Carboxymethyl[C]	4	2	6	2	5	3.8	0	0	0	0	0	0	0	0.0089709
	LSPGLGCTDVDECAEPGLSHCHALATCVNVVGSYLCVCPAGYR	13,GG[C](Dicarbamidomethyl[C]);27,GG[C](Dicarbamidomethyl[C]);38,GG[C](Dicarbamidomethyl[C])	3	1	2	4	2	2.4	1	0	0	0	0	0.2	0.0833333	0.00936467
	CSGFNDRDNRDWVSVVTPAR	1,Carbamidomethyl[C];5,Deamidated[N]	20	17	22	15	16	18	17	8	9	11	8	10.6	0.588889	0.00936995
	DSTIQVVENGESSQGR	8,Cation_Ca[II][E]	14	7	25	18	19	16.6	7	2	3	3	3	3.6	0.216867	0.00987108
	VSLKTALQPMVSALNIR	0,Carbamyl[AnyN-term]	8	3	5	8	6	6	4	2	2	2	0	2	0.333333	0.00995377
	AHWSGHCCLWDASVQVK	7,GG[C](Dicarbamidomethyl[C])	4	5	6	8	2	5	1	1	0	0	2	0.8	0.16	0.0106128
	VFMYLSDSR	0,Carbamyl[AnyN-term];3,Oxidation[M]	13	13	9	8	12	11	10	5	1	3	0	3.8	0.345455	0.0113217
	GDGWHCECSPGSCGPGLDCVPEGDALVCADPCQAHR	6,GG[C](Dicarbamidomethyl[C]);19,GG[C](Dicarbamidomethyl[C]);32,GG[C](Dicarbamidomethyl[C])	2	3	3	6	2	3.2	0	0	0	0	0	0	0	0.0121128
	GDGWHCECSPGSCGPGLDCVPEGDALVCADPCQAHR	6,GG[C](Dicarbamidomethyl[C]);13,GG[C](Dicarbamidomethyl[C]);32,Carbamidomethyl[C]	10	3	9	10	17	9.8	1	0	0	0	0	0.2	0.0204082	0.0121935
	GDGWHCECSPGSCGPGLDCVPEGDALVCADPCQAHR	6,GG[C](Dicarbamidomethyl[C]);19,GG[C](Dicarbamidomethyl[C]);32,Carbamidomethyl[C]	3	1	3	2	5	2.8	0	0	0	0	0	0	0	0.0134651
	DPSSVEGTCEECSIDEDCK	18,Carbamidomethyl[C]	4	2	3	4	8	4.2	0	0	0	0	0	0	0	0.0146311
	INFACSYPLDMK	2,Deamidated[N];5,Carbamidomethyl[C];11,Oxidation[M]	3	1	2	1	1	1.6	0	0	0	0	0	0	0	0.0161301
	LSPGLGCTDVDECAEPGLSHCHALATCVNVVGSYLCVCPAGYR	13,GG[C](Dicarbamidomethyl[C]);27,Carbamidomethyl[C];38,GG[C](Dicarbamidomethyl[C])	1	0	1	1	1	0.8	0	0	0	0	0	0	0	0.0161301
	CSGFNDRDNRDWVSVVTPAR	4,Phe->Trp[F]	3	1	4	4	7	3.8	0	0	0	0	0	0	0	0.0172564
	CSGFNDRDNRDWVSVVTPAR	1,CarbamidomethylDTT[C]	7	0	5	6	7	5	0	0	0	0	0	0	0	0.0185414
	ACAHWSGHCCLWDASVQVK	0,Carbamyl[AnyN-term];2,Carbamidomethyl[C];10,GG[C](Dicarbamidomethyl[C])	4	4	8	11	8	7	5	2	1	2	1	2.2	0.314286	0.0192567
	TLDEYWR	6,Trp->Kynurenin[W]	3	2	1	2	3	2.2	2	0	0	1	0	0.6	0.272727	0.0193486
	LSPGLGCTDVDECAEPGLSHCHALATCVNVVGSYLCVCPAGYR	7,GG[C](Dicarbamidomethyl[C]);27,GG[C](Dicarbamidomethyl[C]);36,GG[C](Dicarbamidomethyl[C])	1	1	3	1	2	1.6	0	1	0	0	0	0.2	0.125	0.0208533
	GDGWHCECSPGSCGPGLDCVPEGDALVCADPCQAHR	13,Carbamidomethyl[C];28,Carbamidomethyl[C];32,Carbamidomethyl[C]	2	0	2	2	3	1.8	0	0	0	0	0	0	0	0.0213116
	GDGWHCECSPGSCGPGLDCVPEGDALVCADPCQAHR	6,GG[C](Dicarbamidomethyl[C]);13,Carbamidomethyl[C];28,GG[C](Dicarbamidomethyl[C])	6	2	12	6	4	6	0	0	0	0	0	0	0	0.0230504
	YGEGYACDTDLR	7,Carbamidomethyl[C]	2	2	2	5	1	2.4	0	0	0	0	0	0	0	0.0240435
	DGPCGTVLTR	4,Carbamidomethyl[C]	9	7	7	16	13	10.4	7	3	2	7	3	4.4	0.423077	0.0250428
	DSTIQVVENGESSQGR	3,Dehydrated[T]	0	0	1	0	0	0.2	1	3	1	3	1	1.8	9	0.0272207
	TLDEYWR	6,Oxidation[W]	15	2	19	14	23	14.6	5	6	2	0	2	3	0.205479	0.0274644
	FSVQMFR	5,Oxidation[M]	29	31	30	32	36	31.6	34	18	14	15	10	18.2	0.575949	0.0294345
	TCVPVLR	2,Carbamidomethyl[C]	3	4	6	3	0	3.2	0	0	0	0	0	0	0	0.0299181
	DSTIQVVENGESSQGR	1,Cation_Fe[II][D]	6	4	18	6	7	8.2	1	0	0	0	0	0.2	0.0243902	0.0325513
	GDGWHCECSPGSCGPGLDCVPEGDALVCADPCQAHR	8,GG[C](Dicarbamidomethyl[C]);19,GG[C](Dicarbamidomethyl[C]);32,Carbamidomethyl[C]	1	1	1	0	2	1	0	0	0	0	0	0	0	0.0341094
	LSPGLGCTDVDECAEPGLSHCHALATCVNVVGSYLCVCPAGYR	13,GG[C](Dicarbamidomethyl[C]);21,GG[C](Dicarbamidomethyl[C]);38,GG[C](Dicarbamidomethyl[C])	0	1	1	2	1	1	0	0	0	0	0	0	0	0.0341094
	YGEGYACDTDLRGWYR	7,Carbamidomethyl[C]	3	3	3	1	0	2	0	0	0	0	0	0	0	0.0341094
	SGFNDRDNRDWVSVVTPAR	1,Glucuronyl[S]	8	2	10	3	3	5.2	0	1	0	0	0	0.2	0.0384615	0.0343005
	CSGFNDRDNRDWVSVVTPAR	1,monomethylphosphothione[C]	2	1	3	2	0	1.6	0	0	0	0	0	0	0	0.0349197
	PSSVEGTCEECSIDEDCK	11,GG[C](Dicarbamidomethyl[C])	2	1	3	0	2	1.6	0	0	0	0	0	0	0	0.0349197
	GDGWHCECSPGSCGPGLDCVPEGDALVCADPCQAHR	6,GG[C](Dicarbamidomethyl[C]);19,GG[C](Dicarbamidomethyl[C]);28,GG[C](Dicarbamidomethyl[C])	3	0	2	1	3	1.8	0	0	0	0	0	0	0	0.036682
	LSPGLGCTDVDECAEPGLSHCHALATCVNVVGSYLCVCPAGYR	7,GG[C](Dicarbamidomethyl[C]);13,GG[C](Dicarbamidomethyl[C]);38,GG[C](Dicarbamidomethyl[C])	2	0	2	4	3	2.2	0	0	0	1	0	0.2	0.0909091	0.0367085
	GDGWHCECSPGSCGPGLDCVPEGDALVCADPCQAHR	6,Carbamidomethyl[C];13,GG[C](Dicarbamidomethyl[C]);28,GG[C](Dicarbamidomethyl[C])	0	2	1	2	2	1.4	1	0	0	0	0	0.2	0.142857	0.0370897
	CSGFNDRDNRDWVSVVTPAR	1,Thiazolidine[C]	4	9	15	5	3	7.2	2	0	0	0	1	0.6	0.0833333	0.0387063
	ACAHWSGHCCLWDASVQVK	6,Deoxy[S](Ser->Ala[S])	1	0	4	3	3	2.2	0	0	0	0	0	0	0	0.0401862
	DWVSVVTPAR	1,Cation_Ca[II][D]	3	0	1	3	4	2.2	0	0	0	0	0	0	0	0.0401862
	GDGWHCECSPGSCGPGLDCVPEGDALVCADPCQAHR	6,GG[C](Dicarbamidomethyl[C]);19,Carbamidomethyl[C];28,GG[C](Dicarbamidomethyl[C])	2	2	5	0	4	2.6	0	0	0	0	0	0	0	0.0406421
	VFMYLSDSR	7,Dehydrated[D]	3	0	7	10	11	6.2	0	0	0	0	0	0	0	0.0408966
	MAETCVPVLR	0,Carbamyl[AnyN-term]	1	0	8	4	6	3.8	12	7	7	8	7	8.2	2.15789	0.0437065
	VFMYLSDSR	0,Succinyl[AnyN-term]	2	0	3	3	6	2.8	0	0	0	0	0	0	0	0.0446534
	YFIIQDR	6,Dehydrated[D]	2	0	4	5	8	3.8	0	0	0	0	0	0	0	0.0487421
	CPHTRDSTIQVVENGESSQGR	1,Carbamidomethyl[C];14,Deamidated[N]	0	0	0	0	1	0.2	3	2	0	1	2	1.6	8	0.0490606
	MAETCVPVLR	5,CarbamidomethylDTT[C]	3	1	0	2	2	1.6	1	0	0	0	0	0.2	0.125	0.0490606
	VSLKTALQPMVSALNIR	10,Oxidation[M]	1	0	2	0	2	1	5	4	2	3	1	3	3	0.0493818
P07996	TKDLQAICGISCDELSSMVLELR	8,Carbamidomethyl[C];12,Carbamidomethyl[C]	4	1	2	3	1	2.2	0	0	0	0	0	0	0	0.0195542
	RPPLCYHNGVQYR	5,Carbamidomethyl[C]	5	5	3	6	0	3.8	1	0	0	0	0	0.2	0.0526316	0.0266907
P07998	CKPVNTFVHEPLVDVQNVCFQEK	0,Pyro-carbamidomethyl[AnyN-termC]	6	4	4	3	4	4.2	2	0	0	0	0	0.4	0.0952381	0.000373649
	QHMDSDSSPSSSSTYCNQMMR	3,Oxidation[M];16,Carbamidomethyl[C];19,Oxidation[M]	5	8	4	9	10	7.2	5	0	0	4	0	1.8	0.25	0.00992556
	SSPSSSSTYCNQMMR	10,Carbamidomethyl[C]	4	4	2	6	6	4.4	1	0	0	4	0	1	0.227273	0.0134797
	VQNVCFQEK	5,Carbamidomethyl[C]	7	5	2	6	13	6.6	2	0	0	2	0	0.8	0.121212	0.0301351
	CKPVNTFVHEPLVDVQNVCFQEK	0,Carbamyl[AnyN-term];19,Carbamidomethyl[C]	4	2	1	3	3	2.6	3	0	0	0	0	0.6	0.230769	0.0354228
	SDSSPSSSSTYCNQMMR	12,Carbamidomethyl[C]	4	2	2	11	7	5.2	0	0	0	2	0	0.4	0.0769231	0.0471083
P08123	TGEVGAVGPPGFAGEK	10,Oxidation[P]	4	2	3	4	5	3.6	1	0	0	0	0	0.2	0.0555556	0.00137275
P08174	PLPECR	5,Carbamidomethyl[C]	3	3	4	5	4	3.8	0	1	1	1	0	0.6	0.157895	0.000197944
	QPYITQNYFPVGTVVEYECRPGYR	19,Carbamidomethyl[C]	14	9	12	18	16	13.8	6	4	2	2	0	2.8	0.202899	0.000639517
	QPYITQNYFPVGTVVEYECRPGYR	0,Gln->pyro-Glu[AnyN-termQ];19,Carbamidomethyl[C]	12	9	11	17	16	13	2	5	3	1	6	3.4	0.261538	0.00120799
	QPYITQNYFPVGTVVEYECRPGYR	0,Gln->pyro-Glu[AnyN-termQ];7,Deamidated[N];19,Carbamidomethyl[C]	1	2	3	3	3	2.4	0	0	0	0	0	0	0	0.00388254
	GFTMIGEHSIYCTVNNDEGEWSGPPPECR	12,Carbamidomethyl[C];16,Deamidated[N];28,Carbamidomethyl[C]	3	2	1	1	3	2	0	0	0	0	0	0	0	0.0110565
	ITQNYFPVGTVVEYECRPGYR	16,Carbamidomethyl[C]	3	2	1	1	3	2	0	0	0	0	0	0	0	0.0110565
	LNSASLKQPYITQNYFPVGTVVEYECRPGYR	14,Deamidated[N];26,Carbamidomethyl[C]	1	1	1	0	1	0.8	0	0	0	0	0	0	0	0.0161301
	GFTMIGEHSIYCTVNNDEGEWSGPPPECR	4,Oxidation[M];12,Carbamidomethyl[C];28,Carbamidomethyl[C]	6	3	5	7	12	6.6	5	1	0	1	0	1.4	0.212121	0.0228628
	CEESFVK	1,Thiazolidine[C]	0	2	2	2	1	1.4	0	0	0	0	0	0	0	0.0248962
	QPYITQNYFPVGTVVEYECRPGYRR	0,Gln->pyro-Glu[AnyN-termQ];19,Carbamidomethyl[C]	1	2	2	0	1	1.2	0	0	0	0	0	0	0	0.0326779
	CEESFVKIPGEKDSVICLKG	0,Pyro-carbamidomethyl[AnyN-termC]	3	5	4	0	1	2.6	0	0	0	0	0	0	0	0.0486302
	CEESFVKIPGEKDSVICLK	0,Carbamyl[AnyN-term];1,Carbamidomethyl[C];17,Carbamidomethyl[C]	2	2	3	0	1	1.6	0	0	0	1	0	0.2	0.125	0.0490606
P08183	QPHILLLDEATSALDTESEKVVQEALDK	0,Gln->pyro-Glu[AnyN-termQ]	2	1	3	3	3	2.4	0	0	0	0	0	0	0	0.00388254
P08185	HYYESEVLAMNFQDWATASR	10,Oxidation[M]	6	4	4	0	4	3.6	0	0	0	0	0	0	0	0.0213116
	NIFISPVSISMALAMLSLGTCGHTR	11,Oxidation[M];15,Oxidation[M];21,Carbamidomethyl[C]	2	4	4	0	2	2.4	0	0	0	0	0	0	0	0.0326779
P08236	LQGGMLYPQESPSR	5,Oxidation[M]	4	6	2	7	3	4.4	0	2	1	2	0	1	0.227273	0.0173487
	RPLWESGPTVDMPVPSSFNDISQDWR	12,Oxidation[M]	4	5	2	5	0	3.2	0	1	0	0	0	0.2	0.0625	0.0348762
P08294	VTEIWQEVMQR	9,Oxidation[M]	7	8	5	5	5	6	0	3	4	0	2	1.8	0.3	0.00374729
	AIHVHQFGDLSQGCESTGPHYNPLAVPHPQHPGDFGNFAVR	14,Carbamidomethyl[C]	5	3	2	3	5	3.6	0	0	0	0	0	0	0	0.00388254
	AIHVHQFGDLSQGCESTGPHYNPLAVPHPQHPGDFGNFAVR	14,Carbamidomethyl[C];22,Deamidated[N]	1	1	1	4	4	2.2	0	0	0	0	0	0	0	0.0401862
P08473	LIQNMDATTEPCTDFFK	12,Carbamidomethyl[C]	6	3	4	8	6	5.4	0	0	1	1	0	0.4	0.0740741	0.00339318
	DYYECTGIYK	5,Carbamidomethyl[C]	6	5	4	6	5	5.2	4	3	4	3	0	2.8	0.538462	0.0272614
	LIQNMDATTEPCTDFFK	5,Oxidation[M];12,Carbamidomethyl[C]	6	7	3	3	1	4	1	0	0	1	0	0.4	0.1	0.0285454
	IIGTLQNSAEFSEAFHCR	17,Carbamidomethyl[C]	6	8	3	4	3	4.8	1	2	4	1	0	1.6	0.333333	0.0298017
	EVFIQTLDDLTWMDAETK	13,Oxidation[M]	4	5	3	0	1	2.6	0	0	0	0	0	0	0	0.0486302
P08571	ITGTMPPLPLEATGLALSSLR	0,Carbamyl[AnyN-term];5,Oxidation[M]	5	6	6	4	4	5	0	1	0	0	0	0.2	0.04	0.000105061
	SWLAELQQWLKPGLK	2,Trp->Kynurenin[W]	2	2	2	2	3	2.2	0	0	0	0	0	0	0	0.000388171
	GLMAALCPHKFPAIQNLALR	0,Carbamyl[AnyN-term];3,Oxidation[M];7,Carbamidomethyl[C]	7	7	8	8	5	7	2	3	3	2	3	2.6	0.371429	0.000472641
	AFPALTSLDLSDNPGLGER	7,Ser->Phe[S]	4	2	2	3	2	2.6	0	0	0	0	0	0	0	0.00289001
	NTGMETPTGVCAALAAAGVQPHSLDLSHNSLR	4,Oxidation[M];11,Carbamidomethyl[C]	8	11	15	7	9	10	2	4	3	2	5	3.2	0.32	0.00580501
	GLMAALCPHKFPAIQNLALR	3,Oxidation[M];7,Carbamidomethyl[C]	22	26	23	20	16	21.4	7	16	16	13	12	12.8	0.598131	0.00633652
	AFPALTSLDLSDNPGLGER	0,Carbamyl[AnyN-term]	2	5	6	6	8	5.4	0	2	0	0	3	1	0.185185	0.00725915
	RLTVGAAQVPAQLLVGALR	0,Carbamyl[AnyN-term]	3	2	3	2	2	2.4	1	0	1	0	2	0.8	0.333333	0.00923116
	NTGMETPTGVCAALAAAGVQPH	9,Gly->Met[G]	2	3	1	1	1	1.6	0	0	0	0	0	0	0	0.0161301
	SWLAELQQWLKPGLK	9,Trp->Kynurenin[W]	1	2	2	5	4	2.8	0	0	0	0	0	0	0	0.018935
	NTGMETPTGVCAALAAAGVQPHSLDLSHNSLR	4,Oxidation[M];11,Carbamidomethyl[C];29,Deamidated[N]	2	3	2	0	2	1.8	0	0	0	0	0	0	0	0.0213116
	NTGMETPTGVCAALAAAGVQPHSLDLSHNSLR	11,Carbamidomethyl[C]	5	5	12	10	12	8.8	0	2	4	5	5	3.2	0.363636	0.0213192
	ITGTMPPLPLEATGLALSSLR	11,Cation_K[E]	2	0	3	2	3	2	0	0	0	0	0	0	0	0.021743
	AFPALTSLDLSDNPGLGER	9,Cation_Fe[II][D]	3	4	3	0	2	2.4	0	0	0	0	0	0	0	0.0240435
	LTVGAAQVPAQLLVGALR	16,HNE[A]	2	3	6	4	1	3.2	0	1	0	1	0	0.4	0.125	0.028678
	ITGTMPPLPLEATGLALSSLR	11,Glu->Tyr[E]	1	1	1	0	2	1	0	0	0	0	0	0	0	0.0341094
	SWLAELQQWLKPGLK	2,Oxidation[W]	0	1	2	1	1	1	0	0	0	0	0	0	0	0.0341094
	NTGMETPTGVCAALAAAGVQPHSLDLSHNSLR	4,Oxidation[M]	3	5	6	0	2	3.2	0	0	0	0	0	0	0	0.0400574
	SWLAELQQWLKPGLK	0,Carbamyl[AnyN-term]	2	4	3	5	4	3.6	2	3	2	2	2	2.2	0.611111	0.0490606
P08572	SLWIGYSFLMHTAAGDEGGGQSLVSPGSCLEDFR	10,Oxidation[M];29,Carbamidomethyl[C]	3	2	1	2	0	1.6	0	0	0	0	0	0	0	0.0349197
	CSVCEAPAIAIAVHSQDVSIPHCPAGWR	1,Carbamidomethyl[C];4,Carbamidomethyl[C];23,Carbamidomethyl[C]	1	3	2	3	0	1.8	0	0	0	0	0	0	0	0.036682
P08582	SCHAGFGSPAGWDVPVGALIQR	2,Carbamidomethyl[C]	3	3	5	4	3	3.6	2	0	2	0	1	1	0.277778	0.00257402
	TLPSWGQALLSQDFELLCR	18,Carbamidomethyl[C]	6	7	3	4	2	4.4	0	1	0	0	0	0.2	0.0454545	0.00935431
	NYPSSLCALCVGDEQGR	7,Carbamidomethyl[C];10,Carbamidomethyl[C]	5	2	1	4	2	2.8	0	0	0	0	0	0	0	0.018935
	LFSHEGSSFQMFSSEAYGQK	11,Oxidation[M]	4	2	3	3	0	2.4	0	0	0	0	0	0	0	0.0240435
	CLAEGAGDVAFVK	0,Pyro-carbamidomethyl[AnyN-termC]	4	3	1	4	0	2.4	0	0	0	0	0	0	0	0.0417947
	AVSDYFGGSCVPGAGETSYSESLCR	10,Carbamidomethyl[C];24,Carbamidomethyl[C]	6	4	2	5	0	3.4	0	0	2	0	0	0.4	0.117647	0.0468533
P08603	IVSSAMEPDREYHFGQAVR	6,Oxidation[M]	4	5	3	1	1	2.8	0	0	0	0	0	0	0	0.0248962
P08637	WVFKEEDPIHLR	0,Carbamyl[AnyN-term]	4	6	3	2	4	3.8	2	0	0	0	0	0.4	0.105263	0.00372323
	AVVFLEPQWYR	0,Carbamyl[AnyN-term]	7	5	4	4	2	4.4	2	0	0	0	1	0.6	0.136364	0.00607902
P08697	DSFHLDEQFTVPVEMMQAR	15,Oxidation[M]	3	0	2	1	2	1.6	0	0	0	0	1	0.2	0.125	0.0490606
P09104	SGETEDTFIADLVVGLCTGQIK	17,Carbamidomethyl[C]	4	4	5	5	1	3.8	0	1	0	0	0	0.2	0.0526316	0.0064823
P09237	FFGLPITGMLNSR	9,Oxidation[M]	4	5	5	2	0	3.2	0	0	0	0	0	0	0	0.0299181
P09564	QLGPQPQDIIYYEDGVVPTTDRR	0,Gln->pyro-Glu[AnyN-termQ]	10	9	11	9	6	9	0	0	0	0	0	0	0	0.00042341
P09603	EEVSEYCSHMIGSGHLQSLQR	7,Carbamidomethyl[C]	9	7	8	8	8	8	3	3	4	3	2	3	0.375	3.66891e-06
	AFLLVQDIMEDTMR	13,Oxidation[M]	6	7	7	6	6	6.4	2	2	2	2	0	1.6	0.25	2.65119e-05
	EEVSEYCSHMIGSGHLQSLQR	7,Carbamidomethyl[C];10,Oxidation[M]	7	4	8	5	6	6	1	4	0	0	0	1	0.166667	0.00144605
P09619	LVEPVTDFLLDMPYHIR	12,Oxidation[M]	2	3	1	1	1	1.6	0	0	0	0	0	0	0	0.0161301
P09972	YASICQQNGIVPIVEPEILPDGDHDLKR	5,Carbamidomethyl[C]	3	4	1	2	1	2.2	0	0	0	0	0	0	0	0.0195542
P0C0L4	LLATLCSAEVCQCAEGK	6,Carbamidomethyl[C];11,Carbamidomethyl[C];13,Carbamidomethyl[C]	4	4	4	3	4	3.8	0	1	0	0	0	0.2	0.0526316	1.36699e-06
	LQETSNWLLSQQQADGSFQDPCPVLDR	6,Deamidated[N];22,Carbamidomethyl[C]	2	2	1	1	0	1.2	0	0	0	0	0	0	0	0.0326779
	SMQGGLVGNDETVALTAFVTIALHHGLAVFQDEGAEPLK	2,Oxidation[M]	2	2	2	2	2	2	0	2	1	0	1	0.8	0.4	0.0326779
	ECVGFEAVQEVPVGLVQPASATLYDYYNPERR	2,Carbamidomethyl[C]	1	3	0	2	2	1.6	0	0	0	0	0	0	0	0.0349197
	LQETSNWLLSQQQADGSFQDPCPVLDR	22,Carbamidomethyl[C]	2	0	1	3	2	1.6	0	0	0	0	0	0	0	0.0349197
P0C0L5	LLATLCSAEVCQCAEGK	6,Carbamidomethyl[C];11,Carbamidomethyl[C];13,Carbamidomethyl[C]	4	4	4	3	4	3.8	0	1	0	0	0	0.2	0.0526316	1.36699e-06
	SMQGGLVGNDETVALTAFVTIALHHGLAVFQDEGAEPLK	2,Oxidation[M]	2	2	2	2	2	2	0	2	1	0	1	0.8	0.4	0.0326779
	ECVGFEAVQEVPVGLVQPASATLYDYYNPERR	2,Carbamidomethyl[C]	1	3	0	2	2	1.6	0	0	0	0	0	0	0	0.0349197
P0CF74	YAASSYLSLTPEQWK	14,Trp->Kynurenin[W]	5	2	4	3	4	3.6	0	0	0	0	0	0	0	0.00212288
	AAPSVTLFPPSSEELQANK	9,Pro->HAVA[P]	1	2	1	1	2	1.4	0	0	0	0	0	0	0	0.00463584
	YAASSYLSLTPEQWK	14,Oxidation[W]	6	3	5	1	3	3.6	0	0	0	0	2	0.4	0.111111	0.0173347
	AAPSVTLFPPSSEELQANK	3,Pro->HAVA[P]	9	7	13	5	2	7.2	0	0	0	0	0	0	0	0.0178113
	AAPSVTLFPPSSEELQANK	14,Cation_Na[E]	3	3	1	1	1	1.8	0	0	0	0	1	0.2	0.111111	0.0272207
	PSVTLFPPSSEELQANK	4,Diisopropylphosphate[T]	7	2	5	5	0	3.8	0	0	0	0	0	0	0	0.0375804
P0CG04	YAASSYLSLTPEQWK	14,Trp->Kynurenin[W]	5	2	4	3	4	3.6	0	0	0	0	0	0	0	0.00212288
	YAASSYLSLTPEQWK	14,Oxidation[W]	6	3	5	1	3	3.6	0	0	0	0	2	0.4	0.111111	0.0173347
P0CG38	QEYDESGPSIVHRK	0,Gln->pyro-Glu[AnyN-termQ]	2	3	1	2	2	2	2	0	0	0	0	0.4	0.2	0.0147907
	FRCPEALFQPCFLGMESCGIHETTFNSIMK	3,Carbamidomethyl[C];11,Carbamidomethyl[C];26,Deamidated[N]	1	1	1	0	1	0.8	0	0	0	0	0	0	0	0.0161301
	QEYDESGPSIVHR	0,Gln->pyro-Glu[AnyN-termQ]	3	7	2	6	10	5.6	2	2	1	0	0	1	0.178571	0.0298905
	FRCPEALFQPCFLGMESCGIHETTFNSIMK	3,Carbamidomethyl[C];18,Carbamidomethyl[C];29,Oxidation[M]	6	6	4	0	2	3.6	0	0	0	0	0	0	0	0.036682
P0CG39	QEYDESGPSIVHRK	0,Gln->pyro-Glu[AnyN-termQ]	2	3	1	2	2	2	2	0	0	0	0	0.4	0.2	0.0147907
	FRCPEALFQPCFLGMESCGIHETTFNSIMK	3,Carbamidomethyl[C];11,Carbamidomethyl[C];26,Deamidated[N]	1	1	1	0	1	0.8	0	0	0	0	0	0	0	0.0161301
	QEYDESGPSIVHR	0,Gln->pyro-Glu[AnyN-termQ]	3	7	2	6	10	5.6	2	2	1	0	0	1	0.178571	0.0298905
	FRCPEALFQPCFLGMESCGIHETTFNSIMK	3,Carbamidomethyl[C];18,Carbamidomethyl[C];29,Oxidation[M]	6	6	4	0	2	3.6	0	0	0	0	0	0	0	0.036682
P0CG47	TLSDYNIQKESTLHLVLR	9,GG[K](Dicarbamidomethyl[K])	2	1	0	4	3	2	0	0	0	0	0	0	0	0.0474207
P0CG48	TLSDYNIQKESTLHLVLR	9,GG[K](Dicarbamidomethyl[K])	2	1	0	4	3	2	0	0	0	0	0	0	0	0.0474207
P0DJD7	IMYKVPLIR	0,Carbamyl[AnyN-term]	1	2	1	0	2	1.2	4	3	4	4	5	4	3.33333	0.000493386
	QYFTVFDR	0,Gln->pyro-Glu[AnyN-termQ]	9	9	3	13	11	9	4	2	1	3	7	3.4	0.377778	0.026075
	GLLKDFLKK	0,Carbamyl[AnyN-term]	17	25	9	9	8	13.6	7	1	2	5	2	3.4	0.25	0.0327831
	GLLKDFLK	0,Carbamyl[AnyN-term]	12	15	4	6	6	8.6	4	0	2	2	3	2.2	0.255814	0.0346294
P0DJD8	IMYKVPLIR	0,Carbamyl[AnyN-term]	1	2	1	0	2	1.2	4	3	4	4	5	4	3.33333	0.000493386
	QYFTVFDR	0,Gln->pyro-Glu[AnyN-termQ]	9	9	3	13	11	9	4	2	1	3	7	3.4	0.377778	0.026075
	GLLKDFLKK	0,Carbamyl[AnyN-term]	17	25	9	9	8	13.6	7	1	2	5	2	3.4	0.25	0.0327831
	GLLKDFLK	0,Carbamyl[AnyN-term]	12	15	4	6	6	8.6	4	0	2	2	3	2.2	0.255814	0.0346294
	KYFPQWK	0,Carbamyl[AnyN-term]	3	6	1	0	8	3.6	8	4	11	9	9	8.2	2.27778	0.0434873
P0DJD9	IMYKVPLIR	0,Carbamyl[AnyN-term]	1	2	1	0	2	1.2	4	3	4	4	5	4	3.33333	0.000493386
	QYFTVFDR	0,Gln->pyro-Glu[AnyN-termQ]	9	9	3	13	11	9	4	2	1	3	7	3.4	0.377778	0.026075
	GLLKDFLKK	0,Carbamyl[AnyN-term]	17	25	9	9	8	13.6	7	1	2	5	2	3.4	0.25	0.0327831
	GLLKDFLK	0,Carbamyl[AnyN-term]	12	15	4	6	6	8.6	4	0	2	2	3	2.2	0.255814	0.0346294
P0DMV8	CQEVISWLDANTLAEKDEFEHK	0,Pyro-carbamidomethyl[AnyN-termC]	3	1	0	2	2	1.6	0	0	0	0	0	0	0	0.0349197
P0DMV9	CQEVISWLDANTLAEKDEFEHK	0,Pyro-carbamidomethyl[AnyN-termC]	3	1	0	2	2	1.6	0	0	0	0	0	0	0	0.0349197
P0DOY2	YAASSYLSLTPEQWK	14,Trp->Kynurenin[W]	5	2	4	3	4	3.6	0	0	0	0	0	0	0	0.00212288
	AAPSVTLFPPSSEELQANK	9,Pro->HAVA[P]	1	2	1	1	2	1.4	0	0	0	0	0	0	0	0.00463584
	YAASSYLSLTPEQWK	14,Oxidation[W]	6	3	5	1	3	3.6	0	0	0	0	2	0.4	0.111111	0.0173347
	AAPSVTLFPPSSEELQANK	3,Pro->HAVA[P]	9	7	13	5	2	7.2	0	0	0	0	0	0	0	0.0178113
	AAPSVTLFPPSSEELQANK	14,Cation_Na[E]	3	3	1	1	1	1.8	0	0	0	0	1	0.2	0.111111	0.0272207
	ADSSPVKAGVETTTPSK	7,Lys->Gln[K]	0	0	0	0	0	0	2	1	0	1	2	1.2	∞	0.0326779
	PSVTLFPPSSEELQANK	4,Diisopropylphosphate[T]	7	2	5	5	0	3.8	0	0	0	0	0	0	0	0.0375804
P0DOY3	YAASSYLSLTPEQWK	14,Trp->Kynurenin[W]	5	2	4	3	4	3.6	0	0	0	0	0	0	0	0.00212288
	AAPSVTLFPPSSEELQANK	9,Pro->HAVA[P]	1	2	1	1	2	1.4	0	0	0	0	0	0	0	0.00463584
	YAASSYLSLTPEQWK	14,Oxidation[W]	6	3	5	1	3	3.6	0	0	0	0	2	0.4	0.111111	0.0173347
	AAPSVTLFPPSSEELQANK	3,Pro->HAVA[P]	9	7	13	5	2	7.2	0	0	0	0	0	0	0	0.0178113
	AAPSVTLFPPSSEELQANK	14,Cation_Na[E]	3	3	1	1	1	1.8	0	0	0	0	1	0.2	0.111111	0.0272207
	ADSSPVKAGVETTTPSK	7,Lys->Gln[K]	0	0	0	0	0	0	2	1	0	1	2	1.2	∞	0.0326779
	PSVTLFPPSSEELQANK	4,Diisopropylphosphate[T]	7	2	5	5	0	3.8	0	0	0	0	0	0	0	0.0375804
P0DP02	NTLYLQMNSLR	4,Tyr->Phe[Y]	2	1	3	0	2	1.6	0	0	0	0	0	0	0	0.0349197
P0DP03	NTLYLQMNSLR	4,Tyr->Phe[Y]	2	1	3	0	2	1.6	0	0	0	0	0	0	0	0.0349197
P0DP04	LSCAASGFTFDDYAMHWVR	3,Carbamidomethyl[C];15,Oxidation[M]	3	3	3	3	2	2.8	0	0	0	0	0	0	0	0.000151011
	LSCAASGFTFDDYAMHWVR	3,Carbamidomethyl[C]	3	2	4	3	4	3.2	0	0	0	1	0	0.2	0.0625	0.000368908
	NSLYLQMNSLR	1,Asn->Thr[N]	4	0	3	2	3	2.4	0	0	0	0	1	0.2	0.0833333	0.0288901
P0DPH7	QLFHPEQLITGKEDAANNYAR	0,Gln->pyro-Glu[AnyN-termQ]	2	2	0	2	3	1.8	0	0	0	0	0	0	0	0.0213116
P0DPH8	QLFHPEQLITGKEDAANNYAR	0,Gln->pyro-Glu[AnyN-termQ]	2	2	0	2	3	1.8	0	0	0	0	0	0	0	0.0213116
P0DSN7	LLIYSASNLQSGVPSR	5,Deoxy[S](Ser->Ala[S])	0	0	0	0	0	0	0	1	1	1	1	0.8	∞	0.0161301
P0DTE7	ALVFVDNHDNQR	9,Dehydrated[D]	4	4	3	4	3	3.6	0	0	0	0	0	0	0	0.000124726
	IYVDAVINHMCGNAVSAGTSSTCGSYFNPGSR	10,Oxidation[M];11,Carbamidomethyl[C];23,Carbamidomethyl[C]	8	13	8	11	12	10.4	2	5	0	0	0	1.4	0.134615	0.000227159
	TGSGDIENYNDATQVR	10,Deamidated[N]	5	4	4	4	5	4.4	2	2	2	0	0	1.2	0.272727	0.00118887
	YFENGKDVNDWVGPPNDNGVTK	4,Deamidated[N]	3	4	6	4	2	3.8	1	1	0	0	1	0.6	0.157895	0.00604114
	EVTINPDTTCGNDWVCEHR	10,Carbamidomethyl[C]	6	8	5	2	4	5	2	0	0	0	0	0.4	0.08	0.00711649
	TGSGDIENYNDATQVR	7,Cation_Na[E]	2	1	1	2	3	1.8	0	0	0	0	1	0.2	0.111111	0.00895901
	AHFSISNSAEDPFIAIHAESKL	0,Carbamyl[AnyN-term]	3	4	3	2	1	2.6	0	2	0	0	0	0.4	0.153846	0.0102421
	TSIVHLFEWR	9,Trp->Kynurenin[W]	2	2	2	2	5	2.6	0	0	0	0	0	0	0	0.0123174
	EVTINPDTTCGNDWVCEHR	10,Carbamidomethyl[C];16,Carbamidomethyl[C]	17	17	16	13	12	15	13	11	8	3	8	8.6	0.573333	0.0157055
	GHGAGGASILTFWDAR	0,Carbamyl[AnyN-term]	7	12	7	7	7	8	5	5	5	0	4	3.8	0.475	0.0166937
	CKTGSGDIENYNDATQVR	0,Pyro-carbamidomethyl[AnyN-termC]	4	10	7	3	3	5.4	0	2	0	0	0	0.4	0.0740741	0.0188935
	GFGGVQVSPPNENVAIHNPFRPWWER	0,Carbamyl[AnyN-term]	6	10	6	5	3	6	3	3	2	0	2	2	0.333333	0.0206542
	EVTINPDTTCGNDWVCEHR	10,Carbamidomethyl[C];12,Deamidated[N];16,Carbamidomethyl[C]	7	5	0	5	4	4.2	0	0	0	0	0	0	0	0.0221943
	GHGAGGASILTFWDARLYKMAVGFMLAHPYGFTR	25,Oxidation[M]	4	3	3	0	2	2.4	0	0	0	0	0	0	0	0.0240435
	IAEYMNHLIDIGVAGFR	5,Oxidation[M]	12	12	11	12	11	11.6	0	13	2	0	0	3	0.258621	0.0269086
	GHGAGGASILTFWDARLYKMAVGFMLAHPYGFTR	20,Oxidation[M]	7	5	4	0	3	3.8	0	0	0	0	0	0	0	0.0304234
	TSIVHLFEWR	0,Carbamyl[AnyN-term]	5	5	4	5	2	4.2	4	3	0	0	0	1.4	0.333333	0.0320897
	MAVGFMLAHPYGFTR	1,Oxidation[M]	9	8	8	8	9	8.4	3	9	4	0	0	3.2	0.380952	0.0339326
	NVVDGQPFTNWYDNGSNQVAFGR	10,Deamidated[N]	11	6	7	1	2	5.4	1	0	0	0	0	0.2	0.037037	0.0445224
P0DTE8	ALVFVDNHDNQR	9,Dehydrated[D]	4	4	3	4	3	3.6	0	0	0	0	0	0	0	0.000124726
	IYVDAVINHMCGNAVSAGTSSTCGSYFNPGSR	10,Oxidation[M];11,Carbamidomethyl[C];23,Carbamidomethyl[C]	8	13	8	11	12	10.4	2	5	0	0	0	1.4	0.134615	0.000227159
	TGSGDIENYNDATQVR	10,Deamidated[N]	5	4	4	4	5	4.4	2	2	2	0	0	1.2	0.272727	0.00118887
	YFENGKDVNDWVGPPNDNGVTK	4,Deamidated[N]	3	4	6	4	2	3.8	1	1	0	0	1	0.6	0.157895	0.00604114
	EVTINPDTTCGNDWVCEHR	10,Carbamidomethyl[C]	6	8	5	2	4	5	2	0	0	0	0	0.4	0.08	0.00711649
	TGSGDIENYNDATQVR	7,Cation_Na[E]	2	1	1	2	3	1.8	0	0	0	0	1	0.2	0.111111	0.00895901
	AHFSISNSAEDPFIAIHAESKL	0,Carbamyl[AnyN-term]	3	4	3	2	1	2.6	0	2	0	0	0	0.4	0.153846	0.0102421
	TSIVHLFEWR	9,Trp->Kynurenin[W]	2	2	2	2	5	2.6	0	0	0	0	0	0	0	0.0123174
	EVTINPDTTCGNDWVCEHR	10,Carbamidomethyl[C];16,Carbamidomethyl[C]	17	17	16	13	12	15	13	11	8	3	8	8.6	0.573333	0.0157055
	GHGAGGASILTFWDAR	0,Carbamyl[AnyN-term]	7	12	7	7	7	8	5	5	5	0	4	3.8	0.475	0.0166937
	CKTGSGDIENYNDATQVR	0,Pyro-carbamidomethyl[AnyN-termC]	4	10	7	3	3	5.4	0	2	0	0	0	0.4	0.0740741	0.0188935
	GFGGVQVSPPNENVAIHNPFRPWWER	0,Carbamyl[AnyN-term]	6	10	6	5	3	6	3	3	2	0	2	2	0.333333	0.0206542
	EVTINPDTTCGNDWVCEHR	10,Carbamidomethyl[C];12,Deamidated[N];16,Carbamidomethyl[C]	7	5	0	5	4	4.2	0	0	0	0	0	0	0	0.0221943
	GHGAGGASILTFWDARLYKMAVGFMLAHPYGFTR	25,Oxidation[M]	4	3	3	0	2	2.4	0	0	0	0	0	0	0	0.0240435
	IAEYMNHLIDIGVAGFR	5,Oxidation[M]	12	12	11	12	11	11.6	0	13	2	0	0	3	0.258621	0.0269086
	GHGAGGASILTFWDARLYKMAVGFMLAHPYGFTR	20,Oxidation[M]	7	5	4	0	3	3.8	0	0	0	0	0	0	0	0.0304234
	TSIVHLFEWR	0,Carbamyl[AnyN-term]	5	5	4	5	2	4.2	4	3	0	0	0	1.4	0.333333	0.0320897
	MAVGFMLAHPYGFTR	1,Oxidation[M]	9	8	8	8	9	8.4	3	9	4	0	0	3.2	0.380952	0.0339326
	NVVDGQPFTNWYDNGSNQVAFGR	10,Deamidated[N]	11	6	7	1	2	5.4	1	0	0	0	0	0.2	0.037037	0.0445224
P0DUB6	ALVFVDNHDNQR	9,Dehydrated[D]	4	4	3	4	3	3.6	0	0	0	0	0	0	0	0.000124726
	IYVDAVINHMCGNAVSAGTSSTCGSYFNPGSR	10,Oxidation[M];11,Carbamidomethyl[C];23,Carbamidomethyl[C]	8	13	8	11	12	10.4	2	5	0	0	0	1.4	0.134615	0.000227159
	TGSGDIENYNDATQVR	10,Deamidated[N]	5	4	4	4	5	4.4	2	2	2	0	0	1.2	0.272727	0.00118887
	YFENGKDVNDWVGPPNDNGVTK	4,Deamidated[N]	3	4	6	4	2	3.8	1	1	0	0	1	0.6	0.157895	0.00604114
	EVTINPDTTCGNDWVCEHR	10,Carbamidomethyl[C]	6	8	5	2	4	5	2	0	0	0	0	0.4	0.08	0.00711649
	TGSGDIENYNDATQVR	7,Cation_Na[E]	2	1	1	2	3	1.8	0	0	0	0	1	0.2	0.111111	0.00895901
	AHFSISNSAEDPFIAIHAESKL	0,Carbamyl[AnyN-term]	3	4	3	2	1	2.6	0	2	0	0	0	0.4	0.153846	0.0102421
	TSIVHLFEWR	9,Trp->Kynurenin[W]	2	2	2	2	5	2.6	0	0	0	0	0	0	0	0.0123174
	EVTINPDTTCGNDWVCEHR	10,Carbamidomethyl[C];16,Carbamidomethyl[C]	17	17	16	13	12	15	13	11	8	3	8	8.6	0.573333	0.0157055
	GHGAGGASILTFWDAR	0,Carbamyl[AnyN-term]	7	12	7	7	7	8	5	5	5	0	4	3.8	0.475	0.0166937
	CKTGSGDIENYNDATQVR	0,Pyro-carbamidomethyl[AnyN-termC]	4	10	7	3	3	5.4	0	2	0	0	0	0.4	0.0740741	0.0188935
	GFGGVQVSPPNENVAIHNPFRPWWER	0,Carbamyl[AnyN-term]	6	10	6	5	3	6	3	3	2	0	2	2	0.333333	0.0206542
	EVTINPDTTCGNDWVCEHR	10,Carbamidomethyl[C];12,Deamidated[N];16,Carbamidomethyl[C]	7	5	0	5	4	4.2	0	0	0	0	0	0	0	0.0221943
	GHGAGGASILTFWDARLYKMAVGFMLAHPYGFTR	25,Oxidation[M]	4	3	3	0	2	2.4	0	0	0	0	0	0	0	0.0240435
	IAEYMNHLIDIGVAGFR	5,Oxidation[M]	12	12	11	12	11	11.6	0	13	2	0	0	3	0.258621	0.0269086
	GHGAGGASILTFWDARLYKMAVGFMLAHPYGFTR	20,Oxidation[M]	7	5	4	0	3	3.8	0	0	0	0	0	0	0	0.0304234
	TSIVHLFEWR	0,Carbamyl[AnyN-term]	5	5	4	5	2	4.2	4	3	0	0	0	1.4	0.333333	0.0320897
	MAVGFMLAHPYGFTR	1,Oxidation[M]	9	8	8	8	9	8.4	3	9	4	0	0	3.2	0.380952	0.0339326
	NVVDGQPFTNWYDNGSNQVAFGR	10,Deamidated[N]	11	6	7	1	2	5.4	1	0	0	0	0	0.2	0.037037	0.0445224
P10153	LHVKPPQFTWAQWFETQHINMTSQQCTNAMQVINNYQR	21,Oxidation[M];26,Carbamidomethyl[C];30,Oxidation[M]	6	4	7	3	3	4.6	0	0	0	0	0	0	0	0.00479619
	YAQTPANMFYIVACDNRDQR	8,Oxidation[M];14,Carbamidomethyl[C]	10	14	20	10	6	12	8	2	4	5	2	4.2	0.35	0.0262018
	SLHVKPPQFTWAQWFETQHINMTSQQCTNAMQVINNYQR	21,Deamidated[N];29,Deamidated[N];31,Oxidation[M]	2	4	0	2	3	2.2	0	0	0	0	0	0	0	0.0294713
	TSQQCTNAMQVINNYQR	5,Biotin-HPDP[C]	1	3	2	5	7	3.6	1	0	0	0	0	0.2	0.0555556	0.0329887
	YAQTPANMFYIVACDNR	8,Oxidation[M];14,Carbamidomethyl[C]	21	14	22	31	24	22.4	19	12	2	18	2	10.6	0.473214	0.0359583
	LHVKPPQFTWAQWFETQHINMTSQQCTNAMQVINNYQR	20,Deamidated[N];21,Oxidation[M];26,Carbamidomethyl[C]	8	2	11	2	4	5.4	0	0	0	0	0	0	0	0.0384875
P10253	YMMIVDPAISSSGPAGSYRPYDEGLRR	2,Oxidation[M]	5	7	5	7	6	6	3	0	0	0	0	0.6	0.1	0.000134112
	NHNSLLSLPQEPYSFSEPAQQAMR	23,Oxidation[M]	5	7	4	4	4	4.8	2	0	0	0	0	0.4	0.0833333	0.000415725
	QQPMALAVALTK	0,Gln->pyro-Glu[AnyN-termQ]	6	6	5	6	6	5.8	0	0	0	0	3	0.6	0.103448	0.000487446
	NHNSLLSLPQEPYSFSEPAQQAMR	1,Deamidated[N]	4	3	4	3	2	3.2	0	0	0	0	0	0	0	0.00102618
	AHFPLDVQWNDLDYMDSRR	15,Oxidation[M]	13	15	10	7	10	11	3	3	3	1	1	2.2	0.2	0.00183165
	AHFPLDVQWNDLDYMDSR	15,Oxidation[M]	14	12	7	8	11	10.4	2	4	2	3	1	2.4	0.230769	0.00189502
	YMMIVDPAISSSGPAGSYRPYDEGLRR	2,Oxidation[M];3,Oxidation[M]	11	11	9	4	5	8	1	1	0	0	0	0.4	0.05	0.00625167
	NHNSLLSLPQEPYSFSEPAQQAMR	3,Deamidated[N]	3	3	4	5	1	3.2	0	0	0	0	0	0	0	0.00849714
	YMMIVDPAISSSGPAGSYRPYDEGLR	2,Oxidation[M]	2	1	4	2	3	2.4	0	1	0	0	0	0.2	0.0833333	0.00936467
	RYMMIVDPAISSSGPAGSYRPYDEGLRR	3,Oxidation[M]	5	5	7	2	2	4.2	0	1	0	0	0	0.2	0.047619	0.0132386
	NHNSLLSLPQEPYSFSEPAQQAMRK	23,Oxidation[M]	9	10	6	5	2	6.4	4	0	0	0	0	0.8	0.125	0.0134172
	GSEDGCPNNELENPPYVPGVVGGTLQAATICASSHQFLSTHYNLHNLYGLTEAIASHR	6,Carbamidomethyl[C];31,Carbamidomethyl[C]	2	1	2	2	0	1.4	0	0	0	0	0	0	0	0.0248962
	LHFTIKDPANR	0,Carbamyl[AnyN-term]	4	3	2	2	0	2.2	0	0	0	0	0	0	0	0.0294713
	DFPAMVQELHQGGRR	5,Oxidation[M]	15	11	15	6	0	9.4	0	0	0	0	0	0	0	0.0307695
	DFPAMVQELHQGGR	5,Oxidation[M]	13	12	10	5	0	8	1	0	0	0	0	0.2	0.025	0.0322672
	QQPMALAVALTK	0,Gln->pyro-Glu[AnyN-termQ];4,Oxidation[M]	12	12	10	4	0	7.6	0	0	0	0	0	0	0	0.0339661
	WTQLGAFYPFMR	11,Oxidation[M]	8	17	8	8	6	9.4	2	5	4	3	3	3.4	0.361702	0.0341718
P10451	RPDIQYPDATDEDITSHMESEELNGAYK	20,pyrophospho[S]	8	7	8	7	5	7	0	0	0	0	0	0	0	0.000216013
	AIPVAQDLNAPSDWDSR	14,Oxidation[W]	20	19	15	21	27	20.4	0	0	0	0	0	0	0	0.000461626
	RPDIQYPDATDEDITSHMESEELNGAYK	18,Oxidation[M]	13	6	11	13	11	10.8	3	1	0	0	0	0.8	0.0740741	0.000532411
	AIPVAQDLNAPSDWDSR	7,Cation_Ca[II][D]	7	4	7	5	6	5.8	0	0	0	0	0	0	0	0.000573702
	FRRPDIQYPDATDEDITSHMESEELNGAYK	29,Sulfo[Y]	6	6	6	9	5	6.4	0	0	0	0	0	0	0	0.000703253
	QADSGSSEEKQLYNKYPDAVATWLNPDPSQK	7,Phospho[S]	6	5	5	4	8	5.6	1	0	0	0	0	0.2	0.0357143	0.000811274
	AIPVAQDLNAPSDWDSR	7,Cation_Na[D]	4	3	5	4	2	3.6	0	0	1	0	0	0.2	0.0555556	0.00137275
	QLYNKYPDAVATWLNPDPSQK	0,Gln->pyro-Glu[AnyN-termQ]	26	23	13	29	34	25	8	0	7	1	0	3.2	0.128	0.00151685
	FRRPDIQYPDATDEDITSHMESEELNGAYK	20,Oxidation[M]	9	4	7	7	10	7.4	1	0	0	0	0	0.2	0.027027	0.00180025
	AIPVAQDLNAPSDWDSR	7,Cation_Fe[II][D]	13	8	18	12	10	12.2	0	0	0	0	0	0	0	0.0019321
	QADSGSSEEKQLYNKYPDAVATWLNPDPSQK	4,pyrophospho[S]	8	8	7	7	3	6.6	0	0	0	0	0	0	0	0.00206001
	GDSVVYGLR	0,Carbamyl[AnyN-term]	9	10	5	6	9	7.8	4	1	3	3	0	2.2	0.282051	0.00210106
	RPDIQYPDATDEDITSHMESEELNGAYK	16,Thiophospho[S]	4	3	3	5	2	3.4	0	0	0	0	0	0	0	0.00262855
	RPDIQYPDATDEDITSHMESEELNGAYK	27,Sulfo[Y]	13	7	12	6	8	9.2	0	0	0	0	0	0	0	0.00272266
	ATDEDITSHMESEELNGAYK	10,Oxidation[M]	2	1	2	1	2	1.6	0	0	0	0	0	0	0	0.00283785
	DSYETSQLDDQSAETHSHK	0,Carbamyl[AnyN-term]	3	2	2	2	4	2.6	0	0	0	0	0	0	0	0.00289001
	QADSGSSEEKQLYNKYPDAVATWLNPDPSQK	4,Phospho[S]	8	14	11	10	5	9.6	1	0	0	0	0	0.2	0.0208333	0.00306865
	DITSHMESEELNGAYKAIPVAQDLNAPSDWDSR	16,Trimethyl_2H(9)[K]	3	2	2	1	2	2	0	0	0	0	0	0	0	0.0031982
	ADSGSSEEKQLYNKYPDAVATWLNPDPSQK	9,Xlink_DTSSP[192][K]	8	5	12	6	7	7.6	0	0	0	0	0	0	0	0.00326397
	ISHELDSASSEVN	13,Deamidated[N]	3	1	4	3	3	2.8	0	0	1	0	0	0.2	0.0714286	0.00377815
	AIPVAQDLNAPSDWDSR	14,Trp->Kynurenin[W]	8	3	4	7	6	5.6	0	0	0	0	0	0	0	0.00379222
	PVAQDLNAPSDWDSR	14,Pent(2)[S]	1	3	3	2	2	2.2	0	0	0	0	0	0	0	0.00418107
	FRISHELDSASSEVN	11,Phospho[S]	6	5	7	5	2	5	1	0	0	1	1	0.6	0.12	0.00473754
	QNLLAPQNAVSSEETNDFKQETLPSK	11,pyrophospho[S]	7	6	4	5	11	6.6	0	0	0	0	0	0	0	0.00546231
	FRRPDIQYPDATDEDITSHMESEELNGAYK	22,Thiophospho[S]	6	7	7	4	2	5.2	0	0	0	0	0	0	0	0.00583306
	LLAPQNAVSSEETNDFKQETLPSK	10,PhosphoCytidine[S]	8	4	7	4	3	5.2	0	0	0	0	0	0	0	0.00583306
	QNLLAPQNAVSSEETNDFKQETLPSK	11,Phospho[S]	9	5	6	4	3	5.4	0	0	0	0	0	0	0	0.00631893
	AIPVAQDLNAPSDWDSRGKDSYETSQLDDQSAETHSHK	21,pyrophospho[S]	4	4	5	3	1	3.4	0	0	0	0	0	0	0	0.00742179
	QNLLAPQNAVSSEETNDFKQETLPSK	12,Phospho[S]	16	8	10	6	6	9.2	0	0	0	0	0	0	0	0.00770442
	QLYNKYPDAVATWLNPDPSQK	0,Carbamyl[AnyN-term]	13	5	6	11	12	9.4	3	1	5	2	0	2.2	0.234043	0.00777197
	ISHELDSASSEVN	9,Phospho[S]	15	24	35	26	27	25.4	17	9	16	12	7	12.2	0.480315	0.0106668
	QADSGSSEEKQLYNKYPDAVATWLNPDPSQK	0,Gln->pyro-Glu[AnyN-termQ]	4	5	6	1	3	3.8	0	0	0	0	0	0	0	0.011534
	RPDIQYPDATDEDITSHMESEELNGAYK	16,pyrophospho[S]	3	3	6	2	2	3.2	0	0	0	0	0	0	0	0.0121128
	RPDIQYPDATDEDITSHMESEELNGAYK	1,Arg->Npo[R]	6	4	10	4	3	5.4	0	0	0	0	0	0	0	0.0124135
	KANDESNEHSDVIDSQELSK	3,Deamidated[N]	11	3	6	4	7	6.2	2	0	1	0	0	0.6	0.0967742	0.013562
	AIPVAQDLNAPSDWDSR	15,Dehydrated[D]	6	4	5	14	11	8	0	0	0	0	0	0	0	0.0141566
	RPDIQYPDATDEDITSHMESEELNGAYK	20,Thiophospho[S]	8	8	11	2	4	6.6	0	0	0	0	0	0	0	0.014553
	QNLLAPQNAVSSEETNDFKQETLPSK	0,Gln->pyro-Glu[AnyN-termQ]	13	4	3	10	10	8	1	0	0	0	0	0.2	0.025	0.0150352
	QLYNKYPDAVATWLNPDPSQK	0,Gln->pyro-Glu[AnyN-termQ];4,Deamidated[N]	1	1	1	0	1	0.8	0	0	0	0	0	0	0	0.0161301
	ANDESNEHSDVIDSQELSK	5,Phospho[S]	6	1	5	5	2	3.8	0	0	0	0	0	0	0	0.0172564
	LLAPQNAVSSEETNDFKQETLPSK	9,PhosphoCytidine[S]	5	2	2	3	7	3.8	0	0	0	0	0	0	0	0.0172564
	AIPVAQDLNAPSDWDSR	14,Dioxidation[W]	8	3	4	2	5	4.4	2	1	0	0	0	0.6	0.136364	0.0174153
	QNLLAPQNAVSSEETNDFKQETLPSK	12,pyrophospho[S]	33	10	26	14	9	18.4	0	0	0	0	0	0	0	0.0178033
	RPDIQYPDATDEDITSHMESEELNGAYK	6,Dimethylphosphothione[Y]	3	0	4	3	3	2.6	0	0	0	0	0	0	0	0.0185626
	FRRPDIQYPDATDEDITSHMESEELNGAYK	22,pyrophospho[S]	9	7	6	1	3	5.2	0	0	0	0	0	0	0	0.0219505
	KANDESNEHSDVIDSQELSK	0,Carbamyl[AnyN-term]	6	2	3	2	4	3.4	2	0	0	2	0	0.8	0.235294	0.0231408
	QADSGSSEEKQLYNKYPDAVATWLNPDPSQK	6,pyrophospho[S]	3	2	0	2	4	2.2	0	0	0	0	0	0	0	0.0294713
	FRRPDIQYPDATDEDITSHMESEELNGAYK	26,Deamidated[N]	1	0	2	1	2	1.2	0	0	0	0	0	0	0	0.0326779
	GKDSYETSQLDDQSAETHSHK	5,Dimethylphosphothione[Y]	1	0	1	2	2	1.2	0	0	0	0	0	0	0	0.0326779
	RPDIQYPDATDEDITSHMESEELNGAYK	6,Sulfo[Y]	2	2	3	7	9	4.6	0	0	0	0	0	0	0	0.0327453
	FRISHELDSASSEVN	4,Phospho[S]	1	1	2	1	0	1	0	0	0	0	0	0	0	0.0341094
	PVAQDLNAPSDWDSR	10,Pent(2)[S]	1	5	9	2	5	4.4	0	0	0	0	0	0	0	0.034752
	FRRPDIQYPDATDEDITSHMESEELNGAYK	20,Oxidation[M];26,Deamidated[N]	6	1	3	1	5	3.2	0	0	0	0	0	0	0	0.0349197
	YPDAVATWLNPDPSQK	0,Carbamyl[AnyN-term]	9	3	0	10	9	6.2	0	0	0	0	0	0	0	0.0354062
	FRRPDIQYPDATDEDITSHMESEELNGAYK	2,Arg->Npo[R]	3	3	2	0	1	1.8	0	0	0	0	0	0	0	0.036682
	FRRPDIQYPDATDEDITSHMESEELNGAYK	18,pyrophospho[S]	2	3	9	2	4	4	0	0	0	0	0	0	0	0.0373708
	QNAVSSEETNDFKQETLPSK	0,Gln->pyro-Glu[AnyN-termQ]	7	0	3	7	6	4.6	3	0	0	0	0	0.6	0.130435	0.0396308
	QADSGSSEEKQLYNKYPDAVATWLNPDPSQK	6,Phospho[S]	3	3	3	0	7	3.2	0	0	0	0	0	0	0	0.0453001
	RPDIQYPDATDEDITSHMESEELNGAYK	18,Oxidation[M];24,Deamidated[N]	11	2	1	6	12	6.4	0	0	0	0	0	0	0	0.0466241
P10599	CMPTFQFFK	0,Pyro-carbamidomethyl[AnyN-termC]	2	2	0	2	3	1.8	0	0	0	0	0	0	0	0.0213116
	MIKPFFHSLSEK	1,Oxidation[M]	2	3	3	2	2	2.4	3	0	0	1	0	0.8	0.333333	0.0492749
P10619	CNFYDNKDLECVTNLQEVAR	11,maleimide[C]	5	4	3	4	3	3.8	0	0	0	0	0	0	0	0.000529311
	CNFYDNKDLECVTNLQEVAR	1,maleimide[C]	3	3	4	4	2	3.2	0	0	0	0	0	0	0	0.00102618
	DLECVTNLQEVAR	4,Carbamidomethyl[C]	2	3	3	4	4	3.2	0	2	2	1	1	1.2	0.375	0.00539088
	CNFYDNKDLECVTNLQEVAR	1,Carbamidomethyl[C];11,Carbamidomethyl[C]	7	9	5	2	3	5.2	0	2	2	0	0	0.8	0.153846	0.0228061
	KALNIPEQLPQWDMCNFLVNLQYR	14,Oxidation[M];15,Carbamidomethyl[C]	3	4	3	2	0	2.4	0	1	0	0	0	0.2	0.0833333	0.0288901
P10768	VFEHDSVELNCK	11,Carbamidomethyl[C]	2	4	4	2	1	2.6	0	0	0	1	0	0.2	0.0769231	0.0132955
P10909	QQTHMLDVMQDHFSR	0,Gln->pyro-Glu[AnyN-termQ]	4	3	3	2	3	3	0	0	0	0	0	0	0	0.000688909
	ASSIIDELFQDR	0,Carbamyl[AnyN-term]	3	4	3	2	1	2.6	1	0	1	0	0	0.4	0.153846	0.00877809
	VTTVASHTSDSDVPSGVTEVVVK	0,Carbamyl[AnyN-term]	5	5	8	4	0	4.4	0	0	0	0	0	0	0	0.0269019
	CREILSVDCSTNNPSQAK	1,maleimide[C]	3	12	5	5	3	5.6	0	0	0	0	0	0	0	0.0280229
	RPHFFFPK	0,Carbamyl[AnyN-term]	5	5	3	4	0	3.4	0	0	0	0	2	0.4	0.117647	0.02809
	ASSIIDELFQDR	2,Ser->Phe[S]	2	1	2	1	0	1.2	0	0	0	0	0	0	0	0.0326779
	EILSVDCSTNNPSQAK	0,Carbamyl[AnyN-term];7,Carbamidomethyl[C]	5	6	3	4	2	4	1	4	2	1	1	1.8	0.45	0.0442317
P11047	TREDGPWIPYQYYSGSCENTYSK	17,Carbamidomethyl[C]	2	4	3	0	1	2	0	0	0	0	0	0	0	0.0474207
	ATAESASECLPCDCNGR	9,Carbamidomethyl[C];12,Carbamidomethyl[C];14,Carbamidomethyl[C]	0	2	3	2	1	1.6	0	0	0	0	1	0.2	0.125	0.0490606
P11117	CPLQDFLR	0,Pyro-carbamidomethyl[AnyN-termC]	6	8	3	5	3	5	0	0	0	0	0	0	0	0.00621019
P11142	MVNHFIAEFK	1,Oxidation[M]	3	6	1	3	1	2.8	0	0	0	0	0	0	0	0.037841
P11684	VIETLLMDTPSSYEAAMELFSPDQDMR	7,Oxidation[M];17,Oxidation[M]	7	8	2	6	9	6.4	0	2	0	1	0	0.6	0.09375	0.00648938
	VIETLLMDTPSSYEAAMELFSPDQDMR	17,Oxidation[M]	7	5	5	7	13	7.4	0	3	1	3	3	2	0.27027	0.017409
	VIETLLMDTPSSYEAAMELFSPDQDMREAGAQLK	7,Oxidation[M];26,Oxidation[M]	3	3	2	0	3	2.2	0	0	0	0	0	0	0	0.0195542
P11717	YYINVCRPLNPVPGCNR	6,Carbamidomethyl[C];15,Carbamidomethyl[C]	2	0	3	2	1	1.6	0	0	0	0	0	0	0	0.0349197
P12109	YLIVVTDGHPLEGYKEPCGGLEDAVNEAK	18,Carbamidomethyl[C]	7	11	11	12	7	9.6	2	2	0	2	0	1.2	0.125	0.000536478
	FEPGQSYAGVVQYSHSQMQEHVSLR	18,Oxidation[M]	7	8	6	9	2	6.4	1	4	1	0	0	1.2	0.1875	0.00874879
	DVFDFIPGSDQLNVISCQGLAPSQGRPGLSLVK	17,Carbamidomethyl[C]	3	2	2	6	4	3.4	0	0	0	0	0	0	0	0.0104697
	GLEQLLVGGSHLK	0,Carbamyl[AnyN-term]	5	5	1	3	2	3.2	0	0	0	0	0	0	0	0.0161301
	GLEQLLVGGSHLKENK	0,Carbamyl[AnyN-term]	4	3	4	4	0	3	0	0	0	0	0	0	0	0.0179479
	NNVEQVCCSFECQPAR	7,Carbamidomethyl[C];8,Carbamidomethyl[C];12,Carbamidomethyl[C]	11	9	9	12	6	9.4	9	5	4	4	2	4.8	0.510638	0.0181636
	VAVVQYSGTGQQRPER	0,Carbamyl[AnyN-term]	5	4	3	2	1	3	0	2	0	0	1	0.6	0.2	0.0239491
	PGDDNNDIAPR	1,Oxidation[P]	3	4	0	4	2	2.6	0	0	0	0	0	0	0	0.0254815
	SLQWMAGGTFTGEALQYTR	5,Oxidation[M]	5	4	3	2	0	2.8	0	0	0	0	0	0	0	0.0312298
	DAEEAISQTIDTIVDMIK	16,Oxidation[M]	12	6	4	5	4	6.2	3	2	1	2	0	1.6	0.258065	0.0341052
	GYPGLKGDEGEAGDPGDDNNDIAPR	3,Oxidation[P]	1	1	1	2	0	1	0	0	0	0	0	0	0	0.0341094
	LSIIATDHTYRR	0,Carbamyl[AnyN-term]	2	2	2	1	0	1.4	0	1	0	0	0	0.2	0.142857	0.0370897
	DELVKFEPGQSYAGVVQYSHSQMQEHVSLR	23,Oxidation[M]	3	7	4	3	0	3.4	0	0	0	0	0	0	0	0.0388201
	VFSVAITPDHLEPR	0,Carbamyl[AnyN-term]	4	3	2	3	0	2.4	0	2	0	0	0	0.4	0.166667	0.0412403
	DTTPLNVLCSPGIQVVSVGIK	9,Carbamidomethyl[C]	8	3	0	10	4	5	0	0	0	0	0	0	0	0.0490568
P12111	VIGGLLAGQTYHVAVVCYLR	17,Carbamidomethyl[C]	2	2	2	2	3	2.2	0	0	0	0	0	0	0	0.000388171
P12830	IATYTLFSHAVSSNGNAVEDPMEILITVTDQNDNKPEFTQEVFK	22,Oxidation[M]	5	3	9	5	6	5.6	1	0	0	0	0	0.2	0.0357143	0.00451703
	LMDNQNKDQVTTLEVSVCDCEGAAGVCRK	18,Carbamidomethyl[C];20,Carbamidomethyl[C];27,Carbamidomethyl[C]	2	3	3	5	6	3.8	0	1	0	1	0	0.4	0.105263	0.00750953
	LMDNQNKDQVTTLEVSVCDCEGAAGVCR	2,Oxidation[M];20,GG[C](Dicarbamidomethyl[C]);27,Carbamidomethyl[C]	2	3	1	1	3	2	0	0	0	0	0	0	0	0.0110565
P13284	SLPLCLQLYAPGLSPDTIMECAMGDRG	5,Propionamide_2H(3)[C]	2	2	2	2	0	1.6	0	0	0	0	0	0	0	0.0161301
	SLPLCLQLYAPGLSPDTIMECAMGDR	5,Carbamidomethyl[C];21,Carbamidomethyl[C];23,Oxidation[M]	5	4	1	5	0	3	0	0	0	0	0	0	0	0.0459115
P13591	CVVTGEDGSESEATVNVK	1,Carbamidomethyl[C]	4	2	4	3	3	3.2	5	3	6	5	6	5	1.5625	0.029775
P13645	YCVQLSQIQAQISALEEQLQQIR	2,Propionamide_2H(3)[C]	2	2	3	3	2	2.4	1	1	1	2	0	1	0.416667	0.0088933
	NVSTGDVNVEMNAAPGVDLTQLLNNMR	11,Oxidation[M]	7	7	3	5	8	6	5	3	1	1	0	2	0.333333	0.0133491
	NVSTGDVNVEMNAAPGVDLTQLLNNMR	11,Oxidation[M];26,Oxidation[M]	7	4	5	5	9	6	6	2	0	2	0	2	0.333333	0.0231019
	ADLEMQIESLTEELAYLK	5,Oxidation[M]	9	7	0	8	8	6.4	5	0	0	0	0	1	0.15625	0.0271604
	ADLEMQIESLTEELAYLKK	0,Carbamyl[AnyN-term];5,Oxidation[M]	1	2	0	3	3	1.8	0	0	0	0	0	0	0	0.036682
	YCVQLSQIQAQISALEEQLQQIR	2,Carbamidomethyl[C]	2	6	5	6	5	4.8	2	4	2	3	2	2.6	0.541667	0.0380271
	ADLEMQIESLTEELAYLKK	5,Oxidation[M]	7	5	4	10	14	8	6	3	0	3	1	2.6	0.325	0.0394847
P13647	QNLEPLFEQYINNLRR	0,Gln->pyro-Glu[AnyN-termQ]	3	4	1	5	5	3.6	4	0	0	0	0	0.8	0.222222	0.0339752
P13671	TECIKPVVQEVLTITPFQR	3,Carbamidomethyl[C]	3	2	4	4	0	2.6	0	0	0	0	0	0	0	0.0254815
P13727	IQCSVSALNQGQVWIGGR	3,Carbamidomethyl[C]	3	4	6	6	8	5.4	0	0	0	0	2	0.4	0.0740741	0.00243505
	GNLVSIHNFNINYR	0,Carbamyl[AnyN-term]	1	2	1	0	1	1	0	0	0	0	0	0	0	0.0341094
	RLPFICSY	6,Carbamidomethyl[C]	6	5	6	4	5	5.2	1	4	4	4	4	3.4	0.653846	0.0397732
P13929	SGETEDTFIADLVVGLCTGQIK	17,Carbamidomethyl[C]	4	4	5	5	1	3.8	0	1	0	0	0	0.2	0.0526316	0.0064823
P13987	FEHCNFNDVTTR	4,Carbamidomethyl[C];7,Deamidated[N]	16	14	10	18	13	14.2	12	4	5	6	8	7	0.492958	0.00628996
	LQCYNCPNPTADCK	0,Carbamyl[AnyN-term];3,GG[C](Dicarbamidomethyl[C]);13,Carbamidomethyl[C]	5	3	4	6	5	4.6	5	0	0	1	2	1.6	0.347826	0.0286474
	FEHCNFNDVTT	4,Carbamidomethyl[C]	1	1	2	0	1	1	0	0	0	0	0	0	0	0.0341094
	CWKFEHCNFNDVTTR	1,maleimide[C]	5	9	8	4	2	5.6	2	2	1	1	2	1.6	0.285714	0.03471
	LQCYNCPNPTADCK	0,Carbamyl[AnyN-term];6,GG[C](Dicarbamidomethyl[C]);13,Carbamidomethyl[C]	3	2	1	5	4	3	3	0	1	0	0	0.8	0.266667	0.0442317
P14384	IHIMPSMNPDGFEAVKKPDCYYSIGR	7,Oxidation[M];20,Carbamidomethyl[C]	4	1	1	2	4	2.4	0	0	0	0	0	0	0	0.0240435
P14543	VPQIPFGSSVHIEPYTELYHYSTSVITSSSTR	3,Deamidated[Q]	2	1	1	1	1	1.2	0	0	0	0	0	0	0	0.00388254
	QAEVTFVGHPGNLVIK	0,Gln->pyro-Glu[AnyN-termQ]	2	2	2	4	1	2.2	0	0	0	0	0	0	0	0.0108997
	IFVGSSQVPIVFENTDLHSYVVMNHGR	23,Oxidation[M]	5	3	2	3	0	2.6	0	0	0	0	0	0	0	0.0328889
P14550	QIDDILSVASVRPAVLQVECHPYLAQNELIAHCQAR	0,Gln->pyro-Glu[AnyN-termQ];20,Carbamidomethyl[C];33,Carbamidomethyl[C]	2	3	2	2	2	2.2	0	0	0	0	0	0	0	0.000388171
P14618	CCSGAIIVLTK	1,Carbamidomethyl[C];2,Carbamidomethyl[C]	1	0	0	0	0	0.2	2	2	4	3	5	3.2	16	0.0047874
	AEGSDVANAVLDGADCIMLSGETAKGDYPLEAVR	16,Carbamidomethyl[C]	4	2	0	3	3	2.4	0	0	0	0	0	0	0	0.0240435
P15121	YKPAVNQIECHPYLTQEK	10,Carbamidomethyl[C]	2	4	4	4	3	3.4	0	0	0	0	0	0	0	0.00105058
P15144	GVGGSQPPDIDKTELVEPTEYLVVHLK	0,Carbamyl[AnyN-term]	6	6	6	6	7	6.2	1	0	0	0	0	0.2	0.0322581	2.56338e-08
	QVTPLFIHFR	0,Gln->pyro-Glu[AnyN-termQ]	6	4	4	4	4	4.4	2	0	1	0	0	0.6	0.136364	0.000149976
	QWMENPNNNPIHPNLR	0,Gln->pyro-Glu[AnyN-termQ];3,Oxidation[M]	4	5	5	4	3	4.2	0	0	0	0	0	0	0	0.000358735
	VMAVDALASSHPLSTPASEINTPAQISELFDAISYSK	2,Oxidation[M]	3	4	3	5	3	3.6	2	0	1	0	0	0.6	0.166667	0.000725493
	QYMPWEAALSSLSYFK	0,Gln->pyro-Glu[AnyN-termQ]	2	2	2	2	2	2	0	1	0	0	0	0.2	0.1	0.000843833
	STVYCNAIAQGGEEEWDFAWEQFR	5,Carbamidomethyl[C]	6	4	4	5	3	4.4	0	3	0	0	0	0.6	0.136364	0.00140987
	SDQIGLPDFNAGAMENWGLVTYR	14,Oxidation[M]	8	10	6	5	6	7	0	0	0	0	0	0	0	0.00143909
	QYMPWEAALSSLSYFK	3,Oxidation[M]	9	9	6	4	7	7	2	4	2	1	1	2	0.285714	0.0032561
	MLSSFLSEDVFK	1,Oxidation[M]	4	7	4	5	5	5	2	2	2	2	3	2.2	0.44	0.00475417
	QWMENPNNNPIHPNLR	0,Gln->pyro-Glu[AnyN-termQ]	5	5	4	12	6	6.4	0	0	1	1	3	1	0.15625	0.0162452
	QYMPWEAALSSLSYFK	0,Gln->pyro-Glu[AnyN-termQ];3,Oxidation[M]	2	5	3	3	2	3	1	2	2	0	0	1	0.333333	0.0231019
	SDQIGLPDFNAGAMENWGLVTYR	8,Ammonium[D]	2	2	2	1	0	1.4	0	0	0	0	0	0	0	0.0248962
	STVYCNAIAQGGEEEWDFAWEQFR	5,Propionamide_2H(3)[C]	4	4	3	2	0	2.6	0	0	0	0	0	0	0	0.0254815
	LFNDYGGGSFSFSNLIQAVTR	4,Ammonium[D]	1	2	2	1	0	1.2	0	0	0	0	0	0	0	0.0326779
	VMAVDALASSHPLSTPASEINTPAQISELFDAISYSK	0,Carbamyl[AnyN-term]	1	2	1	2	0	1.2	0	0	0	0	0	0	0	0.0326779
	MSTYLLAFIVSEFDYVEK	1,Oxidation[M]	3	4	4	2	4	3.4	0	3	3	0	1	1.4	0.411765	0.0412403
	SFPCFDEPAMK	4,Carbamidomethyl[C];10,Oxidation[M]	6	5	1	1	2	3	0	0	0	0	0	0	0	0.0459115
	DSQYEMDSEFEGELADDLAGFYR	6,Oxidation[M]	4	8	3	6	0	4.2	0	2	0	0	0	0.4	0.0952381	0.0464068
P15151	VQAPTQVPGFLGDSVTLPCYLQVPNMEVTHVSQLTWAR	19,Carbamidomethyl[C];26,Oxidation[M]	4	5	4	2	1	3.2	0	0	0	0	0	0	0	0.0121128
P15153	YLECSALTQR	4,Carbamidomethyl[C]	5	5	4	6	5	5	2	1	0	0	0	0.6	0.12	3.4576e-05
P15289	RPPNIVLIFADDLGYGDLGCYGHPSSTTPNLDQLAAGGLR	20,Carbamidomethyl[C]	3	4	4	5	3	3.8	0	1	0	0	0	0.2	0.0526316	0.000132546
	QDRPFFLYYASHHTHYPQFSGQSFAER	0,Gln->pyro-Glu[AnyN-termQ]	8	4	6	7	5	6	0	0	0	0	0	0	0	0.00105756
	GGLPLEEVTVAEVLAAR	0,Carbamyl[AnyN-term]	4	6	3	4	2	3.8	0	1	0	0	0	0.2	0.0526316	0.0041051
	YMAFAHDLMADAQR	2,Oxidation[M]	6	9	7	5	3	6	0	4	3	1	2	2	0.333333	0.0132179
	YMAFAHDLMADAQR	9,Oxidation[M]	6	8	4	3	2	4.6	0	4	0	0	1	1	0.217391	0.0289999
	MGMYPGVLVPSSR	3,Oxidation[M]	0	0	0	0	3	0.6	4	1	3	2	3	2.6	4.33333	0.0354228
P15309	ELSELSLLSLYGIHK	0,Glu->pyro-Glu[AnyN-termE]	3	5	2	2	3	3	0	0	0	0	0	0	0	0.00540848
	PIKESSWPQGFGQLTQLGMEQHYELGEYIR	19,Oxidation[M]	5	4	3	1	4	3.4	0	0	0	0	0	0	0	0.00742179
	ESSWPQGFGQLTQLGMEQHYELGEYIR	16,Oxidation[M]	7	4	3	4	2	4	0	0	0	0	0	0	0	0.00876966
	FAELVGPVIPQDWSTECMTTNSHQGTEDSTD	17,Propionamide_2H(3)[C]	7	6	2	3	3	4.2	0	0	0	1	0	0.2	0.047619	0.0132386
	FAELVGPVIPQDWSTECMTTNSHQGTEDSTD	17,Carbamidomethyl[C]	7	5	5	4	3	4.8	3	2	2	2	2	2.2	0.458333	0.0147245
	FAELVGPVIPQDWSTECMTTNSHQGTEDSTD	17,Carbamidomethyl[C];18,Oxidation[M]	10	6	2	4	5	5.4	1	0	0	1	0	0.4	0.0740741	0.0184344
	SPIDTFPTDPIKESSWPQGFGQLTQLGMEQHYELGEYIR	28,Oxidation[M]	4	6	2	3	1	3.2	0	0	0	0	0	0	0	0.0204759
	LQGGVLVNEILNHMKR	14,Oxidation[M]	16	13	15	3	5	10.4	5	0	0	3	0	1.6	0.153846	0.0266906
	LQGGVLVNEILNHMK	14,Oxidation[M]	12	7	3	4	3	5.8	1	0	0	0	0	0.2	0.0344828	0.0303515
P15311	EGILSDEIYCPPETAVLLGSYAVQAK	10,Carbamidomethyl[C]	3	4	1	2	1	2.2	0	0	0	0	0	0	0	0.0195542
P15313	IPIFSAAGLPHNEIAAQICR	19,Carbamidomethyl[C]	2	3	0	2	1	1.6	0	0	0	0	0	0	0	0.0349197
P15328	CAVGAACQPFHFYFPTPTVLCNEIWTHSYK	1,Carbamidomethyl[C];7,Carbamidomethyl[C];21,Carbamidomethyl[C]	4	6	8	4	2	4.8	2	0	0	0	0	0.4	0.0833333	0.00936467
	HFIQDTCLYECSPNLGPWIQQVDQSWR	7,Carbamidomethyl[C];11,Carbamidomethyl[C]	5	5	4	11	4	5.8	0	0	0	0	0	0	0	0.0117188
	CAVGAACQPFHFYFPTPTVLCNEIWTHSYK	0,Carbamyl[AnyN-term];7,Carbamidomethyl[C];21,Carbamidomethyl[C]	1	1	1	1	0	0.8	0	0	0	0	0	0	0	0.0161301
	HFIQDTCLYECSPNLGPWIQQVDQSWRK	7,Carbamidomethyl[C];11,Carbamidomethyl[C]	3	6	5	3	1	3.6	0	2	1	0	0	0.6	0.166667	0.0222764
	EKPGPEDKLHEQCRPWR	0,Carbamyl[AnyN-term];13,Carbamidomethyl[C]	7	6	6	3	5	5.4	6	1	1	0	0	1.6	0.296296	0.0247207
P15586	SNFEPFFMMIATPAPHSPWTAAPQYQK	9,Oxidation[M]	7	2	2	2	2	3	0	0	0	0	0	0	0	0.039942
P15814	PSVTLFPPSSEELQANK	4,Diisopropylphosphate[T]	7	2	5	5	0	3.8	0	0	0	0	0	0	0	0.0375804
P15941	QGGFLGLSNIK	0,Gln->pyro-Glu[AnyN-termQ]	1	2	0	3	3	1.8	0	0	0	0	0	0	0	0.036682
	VSAGNGGSSLSYTNPAVAATSANL	5,Deamidated[N]	3	3	1	4	0	2.2	0	0	0	0	0	0	0	0.0401862
P16035	MHITLCDFIVPWDTLSTTQKK	6,Carbamidomethyl[C]	6	6	3	5	0	4	0	0	0	0	0	0	0	0.0247114
	CSCSPVHPQQAFCNADVVIR	1,Carbamidomethyl[C];3,Carbamidomethyl[C];13,Carbamidomethyl[C]	5	3	6	7	0	4.2	0	0	0	0	0	0	0	0.0276713
P16152	SSGIHVALVTGGNK	0,Acetyl[ProteinN-term]	2	1	1	2	2	1.6	0	1	0	0	0	0.2	0.125	0.00242701
P16278	GPLINSEFYTGWLDHWGQPHSTIK	0,Carbamyl[AnyN-term]	3	2	2	3	2	2.4	0	0	0	0	0	0	0	0.000608185
	TTLPQDCSNPAPLSSPLNGVHDR	7,Carbamidomethyl[C];18,Deamidated[N]	10	11	8	10	4	8.6	0	1	0	1	1	0.6	0.0697674	0.00254365
	QRMFEIDYSR	0,Gln->pyro-Glu[AnyN-termQ];3,Oxidation[M]	5	7	4	3	2	4.2	0	1	0	0	0	0.2	0.047619	0.00832488
	DPELCAVTFVDRPVIG	5,Carbamidomethyl[C]	2	3	2	4	0	2.2	0	0	0	0	0	0	0	0.0294713
P16444	YLTLTHSCNTPWADNWLVDTGDSEPQSQGLSPFGQR	8,Carbamidomethyl[C]	3	7	6	6	4	5.2	1	0	0	0	0	0.2	0.0384615	0.00169719
	DSPVIDGHNDLPWQLLDMFNNR	18,Oxidation[M]	4	5	4	4	4	4.2	3	0	0	0	0	0.6	0.142857	0.00252842
	AGFVGGQFWSVYTPCDTQNKDAVRR	15,Carbamidomethyl[C]	5	6	4	2	2	3.8	2	0	0	1	0	0.6	0.157895	0.0120738
	APVIFSHSSAYSVCASR	14,Carbamidomethyl[C]	2	5	8	7	4	5.2	2	0	3	1	2	1.6	0.307692	0.0240637
	YLTLTHSCNTPWADNWLVDTGDSEPQSQGLSPFGQR	8,Carbamidomethyl[C];15,Deamidated[N]	1	1	1	0	2	1	0	0	0	0	0	0	0	0.0341094
	TLEQMDVVHR	5,Oxidation[M]	2	10	3	6	8	5.8	4	0	0	2	0	1.2	0.206897	0.0344324
	AGFVGGQFWSVYTPCDTQNK	15,Carbamidomethyl[C]	2	3	0	6	5	3.2	0	0	0	0	0	0	0	0.0400574
P16870	IHIMPSLNPDGFEK	4,Oxidation[M]	7	12	5	3	3	6	0	2	0	1	0	0.6	0.1	0.0300892
P17050	LDGCFSTPEER	4,Carbamidomethyl[C]	4	4	4	2	3	3.4	0	0	3	1	3	1.4	0.411765	0.0412403
	LDNGLLQTPPMGWLAWER	11,Oxidation[M]	9	8	0	4	3	4.8	0	0	0	0	0	0	0	0.0441274
	AQMALWTVLAAPLLMSTDLR	3,Oxidation[M]	2	0	1	3	2	1.6	0	0	1	0	0	0.2	0.125	0.0490606
P17900	SEFVVPDLELPSWLTTGNYR	7,Cation_Ca[II][D]	2	2	3	2	1	2	0	0	0	0	0	0	0	0.0031982
	SEFVVPDLELPSWLTTGNYR	9,Cation_Na[E]	1	1	2	1	1	1.2	0	0	0	0	0	0	0	0.00388254
	SFSWDNCDEGKDPAVIR	7,Carbamidomethyl[C]	18	14	10	10	11	12.6	2	3	8	5	8	5.2	0.412698	0.00610628
	KPSQLSSFSWDNCDEGKDPAVIR	13,Carbamidomethyl[C]	6	2	0	3	5	3.2	0	0	0	0	0	0	0	0.0400574
	SEFVVPDLELPSWLTTGNYR	7,Cation_Fe[II][D]	3	4	5	1	0	2.6	0	0	0	0	0	0	0	0.0486302
P17927	GAASLHCTPQGDWSPEAPR	7,Carbamidomethyl[C]	2	2	3	3	0	2	0	0	0	0	0	0	0	0.021743
P18065	GPLEHLYSLHIPNCDKHGLYNLK	14,Carbamidomethyl[C]	2	1	3	3	0	1.8	0	0	0	0	0	0	0	0.036682
P18669	YADLTEDQLPSCESLKDTIAR	12,Carbamidomethyl[C]	9	2	5	4	4	4.8	0	0	0	0	0	0	0	0.0143
P19022	QEEGLHAGTMLTTFTAQDPDRYMQQNIR	0,Gln->pyro-Glu[AnyN-termQ];23,Oxidation[M]	2	0	2	1	2	1.4	0	0	0	0	0	0	0	0.0248962
	YSVTGPGADQPPTGIFIINPISGQLSVTKPLDREQIAR	19,Deamidated[N]	1	0	2	1	2	1.2	0	0	0	0	0	0	0	0.0326779
	QEEGLHAGTMLTTFTAQDPDRYMQQNIR	0,Gln->pyro-Glu[AnyN-termQ]	3	0	4	3	1	2.2	0	0	0	0	0	0	0	0.0401862
P19320	FKIETTPESR	0,Carbamyl[AnyN-term]	0	0	0	0	1	0.2	2	2	2	3	2	2.2	11	0.000104954
	VTNEGTTSTLTMNPVSFGNEHSYLCTATCESR	25,Carbamidomethyl[C];29,Carbamidomethyl[C]	2	2	2	3	4	2.6	0	0	0	0	0	0	0	0.00289001
	MEDSGIYVCEGVNLIGK	1,Oxidation[M];9,Carbamidomethyl[C]	1	2	1	3	2	1.8	0	0	0	0	0	0	0	0.00858092
	VTNEGTTSTLTMNPVSFGNEHSYLCTATCESR	12,Oxidation[M];25,Carbamidomethyl[C];29,Carbamidomethyl[C]	4	4	1	2	1	2.4	0	1	0	0	0	0.2	0.0833333	0.0288901
P19440	TVIEQQPVLCEVFCR	10,Carbamidomethyl[C];14,Carbamidomethyl[C]	7	9	8	8	5	7.4	6	1	0	0	0	1.4	0.189189	0.00367136
	GLAAALENKR	0,Carbamyl[AnyN-term]	1	2	3	0	2	1.6	1	0	0	0	0	0.2	0.125	0.0490606
P19652	TLMFGSYLDDEKNWGLSFYADKPETTK	3,Oxidation[M]	4	7	4	2	7	4.8	0	2	0	0	0	0.4	0.0833333	0.00743855
	EQLGEFYEALDCLCIPR	12,Carbamidomethyl[C];14,Carbamidomethyl[C]	8	9	7	9	19	10.4	7	5	4	1	3	4	0.384615	0.0397094
P19801	ALCLFEMPTGVPLRR	3,Carbamidomethyl[C]	5	3	6	1	1	3.2	0	0	0	0	0	0	0	0.0349197
P19823	DAPPQDPSCCSGALYYGSK	9,GG[C](Dicarbamidomethyl[C])	12	9	10	5	6	8.4	5	3	0	2	4	2.8	0.333333	0.00862184
	PSCCSGALYYGSK	3,GG[C](Dicarbamidomethyl[C])	6	5	4	0	2	3.4	0	0	0	0	0	0	0	0.0342886
P19835	TGDPNMGDSAVPTHWEPYTTENSGYLEITKK	6,Oxidation[M]	5	8	6	5	1	5	0	0	0	0	0	0	0	0.011826
	AMIAYWTNFAK	2,Oxidation[M]	6	5	3	5	0	3.8	2	0	0	0	0	0.4	0.105263	0.0299753
	TGDPNMGDSAVPTHWEPYTTENSGYLEITK	6,Oxidation[M]	4	5	2	2	0	2.6	0	0	0	0	0	0	0	0.0406421
P19961	ALVFVDNHDNQR	9,Dehydrated[D]	4	4	3	4	3	3.6	0	0	0	0	0	0	0	0.000124726
	IYVDAVINHMSGNAVSAGTSSTCGSYFNPGSR	23,Carbamidomethyl[C]	5	3	3	4	4	3.8	0	0	0	0	0	0	0	0.000529311
	TGSGDIENYNDATQVR	10,Deamidated[N]	5	4	4	4	5	4.4	2	2	2	0	0	1.2	0.272727	0.00118887
	EVTINPDTTCGNDWVCEHR	10,Carbamidomethyl[C]	6	8	5	2	4	5	2	0	0	0	0	0.4	0.08	0.00711649
	TGSGDIENYNDATQVR	7,Cation_Na[E]	2	1	1	2	3	1.8	0	0	0	0	1	0.2	0.111111	0.00895901
	QFQNGNDVNDWVGPPNNNGVIK	0,Gln->pyro-Glu[AnyN-termQ]	7	2	3	6	4	4.4	0	0	0	0	0	0	0	0.00900635
	AHFSISNSAEDPFIAIHAESKL	0,Carbamyl[AnyN-term]	3	4	3	2	1	2.6	0	2	0	0	0	0.4	0.153846	0.0102421
	TSIVHLFEWR	9,Trp->Kynurenin[W]	2	2	2	2	5	2.6	0	0	0	0	0	0	0	0.0123174
	EVTINPDTTCGNDWVCEHR	10,Carbamidomethyl[C];16,Carbamidomethyl[C]	17	17	16	13	12	15	13	11	8	3	8	8.6	0.573333	0.0157055
	GHGAGGASILTFWDAR	0,Carbamyl[AnyN-term]	7	12	7	7	7	8	5	5	5	0	4	3.8	0.475	0.0166937
	CKTGSGDIENYNDATQVR	0,Pyro-carbamidomethyl[AnyN-termC]	4	10	7	3	3	5.4	0	2	0	0	0	0.4	0.0740741	0.0188935
	GFGGVQVSPPNENVAIHNPFRPWWER	0,Carbamyl[AnyN-term]	6	10	6	5	3	6	3	3	2	0	2	2	0.333333	0.0206542
	EVTINPDTTCGNDWVCEHR	10,Carbamidomethyl[C];12,Deamidated[N];16,Carbamidomethyl[C]	7	5	0	5	4	4.2	0	0	0	0	0	0	0	0.0221943
	GHGAGGASILTFWDARLYKMAVGFMLAHPYGFTR	25,Oxidation[M]	4	3	3	0	2	2.4	0	0	0	0	0	0	0	0.0240435
	IAEYMNHLIDIGVAGFR	5,Oxidation[M]	12	12	11	12	11	11.6	0	13	2	0	0	3	0.258621	0.0269086
	LVGLLDLALEKDYVR	0,Carbamyl[AnyN-term]	2	3	4	2	2	2.6	2	2	1	0	0	1	0.384615	0.0288194
	GHGAGGASILTFWDARLYKMAVGFMLAHPYGFTR	20,Oxidation[M]	7	5	4	0	3	3.8	0	0	0	0	0	0	0	0.0304234
	TSIVHLFEWR	0,Carbamyl[AnyN-term]	5	5	4	5	2	4.2	4	3	0	0	0	1.4	0.333333	0.0320897
	MAVGFMLAHPYGFTR	1,Oxidation[M]	9	8	8	8	9	8.4	3	9	4	0	0	3.2	0.380952	0.0339326
	QFQNGNDVNDWVGPPNNNGVIK	4,Deamidated[N]	4	2	1	1	1	1.8	0	0	0	0	0	0	0	0.036682
	NVVDGQPFTNWYDNGSNQVAFGR	10,Deamidated[N]	11	6	7	1	2	5.4	1	0	0	0	0	0.2	0.037037	0.0445224
P21266	IAAYLQSDQFCK	11,Carbamidomethyl[C]	5	6	3	3	3	4	0	2	2	0	1	1	0.25	0.00578407
P21281	IPIFSAAGLPHNEIAAQICR	19,Carbamidomethyl[C]	2	3	0	2	1	1.6	0	0	0	0	0	0	0	0.0349197
P21796	YQIDPDACFSAK	8,Carbamidomethyl[C]	9	8	6	4	6	6.6	1	3	2	2	0	1.6	0.242424	0.00209568
P21926	KDVLETFTVK	0,Carbamyl[AnyN-term]	2	1	0	1	1	1	0	0	0	0	0	0	0	0.0341094
P22105	NCHYANLNGLYGSTVDHQGVSWYHWK	2,Carbamidomethyl[C]	2	1	3	5	2	2.6	0	0	0	0	0	0	0	0.0185626
	CVCEDGYSGEDCGVR	1,Carbamidomethyl[C];3,Carbamidomethyl[C];12,Carbamidomethyl[C]	0	0	1	1	0	0.4	5	3	3	4	0	3	7.5	0.0333486
	LHLEGYHGTAGDSMSYHSGSVFSAR	14,Oxidation[M]	4	5	5	1	1	3.2	2	1	0	0	0	0.6	0.1875	0.0443011
P22792	VLPAGLFAHTPCLVGLSLTHNQLETVAEGTFAHLSNLR	12,Carbamidomethyl[C]	1	1	4	5	2	2.6	0	0	0	0	0	0	0	0.0328889
	SQCTYSNPEGTVVLACDQAQCR	3,Carbamidomethyl[C];16,Carbamidomethyl[C];21,Carbamidomethyl[C]	5	9	6	9	4	6.6	4	1	3	3	6	3.4	0.515152	0.0421439
P22891	QCVPHDQCACGVLTSEK	0,Gln->pyro-Glu[AnyN-termQ];2,Carbamidomethyl[C];8,GG[C](Dicarbamidomethyl[C])	1	1	1	2	2	1.4	0	0	0	0	0	0	0	0.00463584
	YDADAGENDLSLLELEWPIQCPGAGLPVCTPEKDFAEHLLIPR	8,Deamidated[N];21,Carbamidomethyl[C];29,Carbamidomethyl[C]	3	1	2	3	1	2	0	0	0	0	0	0	0	0.0110565
	TDGCQHFCLPGQESYTCSCAQGYR	8,GG[C](Dicarbamidomethyl[C]);17,Carbamidomethyl[C];19,Carbamidomethyl[C]	9	6	2	7	6	6	2	2	2	2	1	1.8	0.3	0.0200294
	YDADAGENDLSLLELEWPIQCPGAGLPVCTPEKDFAEHLLIPR	21,Carbamidomethyl[C];29,Carbamidomethyl[C]	1	10	6	3	5	5	0	0	0	0	0	0	0	0.0300205
	LGEDHKQCVPHDQCACGVLTSEK	0,Carbamyl[AnyN-term];8,GG[C](Dicarbamidomethyl[C]);16,Carbamidomethyl[C]	1	3	2	0	2	1.6	0	0	0	0	0	0	0	0.0349197
	SSVAAMHWMDGSVVTR	6,Oxidation[M]	7	4	3	5	5	4.8	7	9	8	12	5	8.2	1.70833	0.0413663
P23142	DCSLPYATESK	2,Carbamidomethyl[C]	2	2	2	2	3	2.2	4	2	4	5	5	4	1.81818	0.0269108
	CVDVDECAPPAEPCGK	1,Carbamidomethyl[C];7,Carbamidomethyl[C];14,Carbamidomethyl[C]	5	0	3	0	0	1.6	3	8	6	4	5	5.2	3.25	0.0285711
	MVQEQCCHSQLEELHCATGISLANEQDR	6,Carbamidomethyl[C];7,Carbamidomethyl[C];16,Carbamidomethyl[C]	2	0	4	5	2	2.6	0	0	0	0	0	0	0	0.0406421
P23470	YTGSLTTPPCSEIVEWIVFR	10,Carbamidomethyl[C]	7	6	6	4	6	5.8	0	0	0	0	0	0	0	0.000291396
	ASGDPYWAYSGAYGPEHWVTSSVSCGGR	25,Carbamidomethyl[C]	5	5	6	1	2	3.8	0	1	0	0	0	0.2	0.0526316	0.0191371
P23528	AVLFCLSEDKK	5,Carbamidomethyl[C]	3	1	1	2	3	2	2	0	0	0	0	0.4	0.2	0.0288194
P24855	WGLEDVMLMGDFNAGCSYVRPSQWSSIR	9,Oxidation[M];16,Carbamidomethyl[C]	2	2	4	3	3	2.8	0	0	0	0	0	0	0	0.00170516
	SADTTATPTHCAYDR	11,Carbamidomethyl[C]	2	4	2	4	3	3	0	0	0	0	0	0	0	0.00257026
	LWTSPTFQWLIPDSADTTATPTHCAYDR	24,Carbamidomethyl[C]	9	11	12	16	10	11.6	3	2	9	6	5	5	0.431034	0.00497585
	WGLEDVMLMGDFNAGCSYVRPSQWSSIR	7,Oxidation[M];9,Oxidation[M];16,Carbamidomethyl[C]	3	8	3	6	4	4.8	0	1	0	0	0	0.2	0.0416667	0.00795217
	LLDNLNQDAPDTYHYVVSEPLGR	6,Deamidated[N]	4	4	1	2	2	2.6	1	1	0	0	0	0.4	0.153846	0.0176977
	LWTSPTFQWLIPDSADTTATPTHCAYDR	0,Carbamyl[AnyN-term];24,Carbamidomethyl[C]	3	2	1	2	0	1.6	0	0	0	0	0	0	0	0.0349197
	IVVAGMLLR	0,Carbamyl[AnyN-term]	2	0	3	4	1	2	0	0	0	0	0	0	0	0.0474207
P25311	QVEGMEDWKQDSQLQK	0,Gln->pyro-Glu[AnyN-termQ];5,Oxidation[M]	20	17	9	13	21	16	6	3	1	0	2	2.4	0.15	0.0018302
	CLAYDFYPGK	1,Carboxymethyl[C]	3	2	4	3	5	3.4	0	0	0	0	0	0	0	0.00262855
	QVEGMEDWKQDSQLQK	0,Carbamyl[AnyN-term];5,Oxidation[M]	9	9	9	3	11	8.2	4	3	0	0	0	1.4	0.170732	0.00418442
	HVEDVPAFQALGSLNDLQFFR	16,Cation_Ca[II][D]	6	5	7	1	5	4.8	0	0	0	0	0	0	0	0.0092617
	AREDIFMETLK	7,Oxidation[M]	9	10	4	12	10	9	4	4	2	4	3	3.4	0.377778	0.0116696
	HVEDVPAFQALGSLNDLQFFR	0,Carbamyl[AnyN-term]	15	17	16	10	12	14	4	10	7	9	11	8.2	0.585714	0.0122381
	HVEDVPAFQALGSLNDLQFFR	16,Cation_Fe[II][D]	6	1	4	2	6	3.8	0	0	0	0	0	0	0	0.020364
	EIPAWVPFDPAAQITK	9,Cation_Fe[II][D]	3	5	4	0	3	3	0	0	0	0	0	0	0	0.0230504
	KHVEDVPAFQALGSLNDLQFFR	0,SMA[AnyN-term]	2	3	2	0	2	1.8	1	0	0	0	0	0.2	0.111111	0.0272207
	HVEDVPAFQALGSLNDLQFFR	15,Ammonia-loss[N]	1	2	1	0	2	1.2	0	0	0	0	0	0	0	0.0326779
	QKWEAEPVYVQR	5,Ala->Ser[A]	0	0	0	0	0	0	0	1	2	1	1	1	∞	0.0341094
P25940	TFEGDIQELLISPDPQAAFQACER	22,Carbamidomethyl[C]	3	3	1	5	3	3	0	0	0	0	0	0	0	0.00901448
	PQAAFQACER	8,Carbamidomethyl[C]	2	3	1	2	0	1.6	0	0	0	0	0	0	0	0.0349197
P26842	KAAQCDPCIPGVSFSPDHHTRPHCESCR	5,Carbamidomethyl[C];8,Carbamidomethyl[C];27,GG[C](Dicarbamidomethyl[C])	1	1	1	2	2	1.4	0	0	0	0	0	0	0	0.00463584
	LCCQMCEPGTFLVK	2,Carbamidomethyl[C];3,Carbamidomethyl[C];6,Carbamidomethyl[C]	7	2	6	6	2	4.6	0	0	0	0	0	0	0	0.0129399
	AAQCDPCIPGVSFSPDHHTRPHCESCR	4,Carbamidomethyl[C];7,Carbamidomethyl[C];23,GG[C](Dicarbamidomethyl[C])	4	1	3	1	1	2	0	0	0	0	0	0	0	0.0341094
P26927	GTELQHLLHAVVPGPWQEDVADAEECAGR	26,Carbamidomethyl[C]	2	3	2	4	0	2.2	0	0	0	0	0	0	0	0.0294713
P26992	LGSDVTLPCGTANWDAAVTWR	9,Carbamidomethyl[C]	6	8	5	5	2	5.2	0	0	0	0	1	0.2	0.0384615	0.00580947
	DNEIGTWSDWSVAAHATPWTEEPR	2,Deamidated[N]	2	1	2	0	1	1.2	0	0	0	0	0	0	0	0.0326779
P27105	GPGLFFILPCTDSFIK	10,Carbamidomethyl[C]	4	5	0	2	3	2.8	0	0	0	0	0	0	0	0.0312298
P27487	CSGPGLPLYTLHSSVNDK	0,Pyro-carbamidomethyl[AnyN-termC]	6	5	4	3	6	4.8	0	0	0	0	0	0	0	0.00118736
	KYPLLLDVYAGPCSQK	13,Carbamidomethyl[C]	4	9	4	3	5	5	0	0	0	0	0	0	0	0.00885752
	QHIEMSTTGWVGR	5,Oxidation[M]	0	3	1	1	1	1.2	6	5	2	2	4	3.8	3.16667	0.0291871
P28799	VHCCPHGAFCDLVHTR	3,Carbamidomethyl[C];4,Carbamidomethyl[C];10,Carbamidomethyl[C]	16	11	6	12	5	10	6	3	3	0	0	2.4	0.24	0.0158175
P30041	DINAYNCEEPTEK	7,Carbamidomethyl[C]	3	2	0	4	4	2.6	0	0	0	1	0	0.2	0.0769231	0.0303474
	DINAYNCEEPTEKLPFPIIDDR	7,Carbamidomethyl[C]	4	3	1	0	2	2	0	0	0	0	0	0	0	0.0474207
P30047	VLSMTGVGQTLVWCLHKE	14,Carbamidomethyl[C]	3	3	3	4	2	3	0	2	0	0	1	0.6	0.2	0.00175842
	MEVGPTMVGDEQSDPELMQHLGASK	7,Oxidation[M]	3	1	2	4	3	2.6	0	0	0	0	0	0	0	0.00698737
P30086	YVWLVYEQDRPLKCDEPILSNR	14,Carbamidomethyl[C]	5	8	6	4	3	5.2	4	2	1	1	1	1.8	0.346154	0.0135477
	YVWLVYEQDRPLKCDEPILSNR	0,Carbamyl[AnyN-term];14,Carbamidomethyl[C]	3	3	1	3	0	2	0	0	0	0	0	0	0	0.0341094
P30530	CQLQVQGEPPEVHWLR	0,Pyro-carbamidomethyl[AnyN-termC]	22	17	18	21	11	17.8	0	0	0	0	0	0	0	0.000774084
	LGSLHPHTPYHIR	0,Carbamyl[AnyN-term]	6	5	4	4	2	4.2	3	2	2	2	1	2	0.47619	0.0256078
	LAYQGQDTPEVLMDIGLR	13,Oxidation[M]	13	6	7	6	0	6.4	0	1	0	0	0	0.2	0.03125	0.0394007
P31949	CIESLIAVFQK	0,Pyro-carbamidomethyl[AnyN-termC]	3	2	2	2	2	2.2	0	0	0	1	0	0.2	0.0909091	0.000104954
P33908	WAWEAVEALENHCR	13,Carbamidomethyl[C]	7	10	6	5	2	6	0	2	0	0	1	0.6	0.1	0.0119217
	GATIVDALDTLFIMEMKHEFEEAK	14,Oxidation[M]	2	5	5	2	2	3.2	0	0	0	0	0	0	0	0.0121128
	LLPAFHTPSGIPWALLNMK	18,Oxidation[M]	7	11	9	10	1	7.6	0	0	0	0	0	0	0	0.0128954
	GATIVDALDTLFIMEMK	14,Oxidation[M]	4	4	3	4	0	3	0	0	0	0	0	0	0	0.0179479
	AWLMSDKTDLEAK	4,Oxidation[M]	4	6	5	1	2	3.6	0	2	0	0	0	0.4	0.111111	0.022136
	LEKPQGLYPNYLNPSSGQWGQHHVSVGGLGDSFYEYLLK	13,Deamidated[N]	1	0	2	1	1	1	0	0	0	0	0	0	0	0.0341094
	GYAWGLNELKPISK	0,Carbamyl[AnyN-term]	3	4	1	3	0	2.2	0	0	0	0	0	0	0	0.0401862
P34059	DWEMVGR	4,Oxidation[M]	1	3	1	3	1	1.8	0	1	0	0	0	0.2	0.111111	0.0272207
	HGFDEWFGSPNCHFGPYDNK	12,Carbamidomethyl[C]	3	1	4	3	0	2.2	0	0	0	0	0	0	0	0.0401862
P34896	YYGGTEFIDELETLCQKR	15,Carbamidomethyl[C]	4	1	1	3	1	2	0	0	0	0	0	0	0	0.0341094
P35052	LVYCAHCLGVPGARPCPDYCR	4,Carbamidomethyl[C];7,Carbamidomethyl[C];16,GG[C](Dicarbamidomethyl[C])	4	2	2	1	2	2.2	0	0	0	0	0	0	0	0.0108997
	DVQDFWISLPGTLCSEK	14,Carbamidomethyl[C]	1	2	3	2	0	1.6	0	0	0	0	0	0	0	0.0349197
P35527	SDLEMQYETLQEELMALKK	15,Oxidation[M]	7	7	1	4	6	5	3	0	0	0	0	0.6	0.12	0.0140195
P35555	TECRDIDECLQNGR	3,Carbamidomethyl[C];9,Carbamidomethyl[C];12,Deamidated[N]	2	2	2	1	2	1.8	6	3	4	2	4	3.8	2.11111	0.0367085
P35908	TSQNSELNNMQDLVEDYKK	9,Deamidated[N]	2	3	0	1	2	1.6	1	0	0	0	0	0.2	0.125	0.0490606
P36980	INHGILYDEEKYKPFSQVPTGEVFYYSCEYNFVSPSK	2,Deamidated[N];28,Carbamidomethyl[C]	1	0	1	1	1	0.8	0	0	0	0	0	0	0	0.0161301
	YKPFSQVPTGEVFYYSCEYNFVSPSK	17,Carbamidomethyl[C]	3	2	3	3	4	3	0	4	0	0	0	0.8	0.266667	0.0488202
P39059	IILYYTEPGSHVSQEAAAFSVPVMTHR	24,Oxidation[M]	5	6	5	8	4	5.6	0	0	0	0	0	0	0	0.0011738
	IILYYTEPGSHVSQEAAAFSVPVMTHR	0,Carbamyl[AnyN-term]	1	2	1	2	1	1.4	0	0	0	0	0	0	0	0.00463584
P39060	ELLREETGAALKPR	0,Carbamyl[AnyN-term]	3	4	2	2	3	2.8	2	0	0	0	0	0.4	0.142857	0.00236827
	LTESYCETWR	6,Carbamidomethyl[C]	3	1	2	2	0	1.6	0	1	0	0	0	0.2	0.125	0.0490606
P40925	VIVVGNPANTNCLTASK	12,Carbamidomethyl[C]	4	4	3	3	2	3.2	2	0	0	0	0	0.4	0.125	0.000928762
P41222	AQGFTEDTIVFLPQTDK	7,Cation_Ca[II][D]	9	9	5	6	6	7	0	0	0	0	0	0	0	0.00111606
	AQGFTEDTIVFLPQTDK	7,Cation_Fe[II][D]	9	7	11	9	4	8	0	0	0	0	0	0	0	0.00249589
	SPHWGSTYSVSVVETDYDQYALLYSQGSK	4,Oxidation[W]	12	8	10	7	17	10.8	0	0	0	0	0	0	0	0.00366549
	SPHWGSTYSVSVVETDYDQYALLYSQGSK	4,Trp->Kynurenin[W]	8	3	4	8	9	6.4	0	0	0	0	0	0	0	0.00610086
	EKFTAFCK	0,Carbamyl[AnyN-term];7,Carbamidomethyl[C]	2	4	6	1	2	3	8	7	7	5	8	7	2.33333	0.00730572
	AQVSVQPNFQQDK	12,Dehydrated[D]	2	1	2	3	1	1.8	0	0	0	0	1	0.2	0.111111	0.00895901
	SPHWGSTYSVSVVETDYDQYALLYSQGSK	19,Deamidated[Q]	9	16	8	5	7	9	0	1	0	0	0	0.2	0.0222222	0.00896378
	TMLLQPAGSLGSYSYR	2,Dioxidation[M]	4	3	5	1	3	3.2	0	1	0	0	1	0.4	0.125	0.0104469
	TMLLQPAGSLGSYSYR	2,Met->AspSA[M]	5	3	5	1	7	4.2	0	0	0	0	0	0	0	0.0146311
	QVSVQPNFQQDK	0,Gln->pyro-Glu[AnyN-termQ]	16	14	9	12	14	13	13	5	4	7	6	7	0.538462	0.0176386
	AQGFTEDTIVFLPQTDK	16,Dehydrated[D]	2	2	1	5	3	2.6	0	0	0	0	0	0	0	0.0185626
	SPHWGSTYSVSVVETDYDQYALLYSQGSK	0,Carbamyl[AnyN-term]	6	2	4	8	3	4.6	0	2	1	0	1	0.8	0.173913	0.0210211
	AQVSVQPNFQQDK	0,Carbamyl[AnyN-term]	11	8	8	10	7	8.8	7	2	4	0	7	4	0.454545	0.0213871
	SPHWGSTYSVSVVETDYDQYALLYSQGSK	18,Cation_Ca[II][D]	5	1	4	3	1	2.8	0	0	0	0	0	0	0	0.0248962
	AQVSVQPNFQQDKFLGR	8,Deamidated[N]	4	5	2	0	3	2.8	0	0	0	0	0	0	0	0.0312298
	AQGFTEDTIVFLPQTDK	7,Dehydrated[D]	1	0	1	2	2	1.2	0	0	0	0	0	0	0	0.0326779
	SPHWGSTYSVSVVETDYDQYALLYSQGSKGPGEDFR	4,Oxidation[W]	6	6	11	0	5	5.6	0	0	0	0	0	0	0	0.0328598
	SPHWGSTYSVSVVETDYDQYALLYSQGSK	14,Glu->Met[E]	5	9	13	3	2	6.4	0	0	0	0	2	0.4	0.0625	0.0409272
	AQGFTEDTIVFLPQTDK	7,Cation_Na[D]	3	1	3	0	3	2	0	0	1	0	0	0.2	0.1	0.0440071
P42785	DITDTLVAVTISEGAHHLDLR	0,Carbamyl[AnyN-term]	2	2	1	3	0	1.6	0	0	0	0	0	0	0	0.0349197
	PSWITTMYGGK	7,Oxidation[M]	2	3	2	1	0	1.6	0	0	0	0	0	0	0	0.0349197
P43121	VYKAPEEPNIQVNPLGIPVNSKEPEEVATCVGR	30,Carbamidomethyl[C]	6	4	6	4	4	4.8	0	0	0	0	1	0.2	0.0416667	0.000248239
	APEEPNIQVNPLGIPVNSKEPEEVATCVGR	27,Carbamidomethyl[C]	4	4	1	4	6	3.8	0	0	0	0	0	0	0	0.0089709
	CLADGNPPPHFSISK	1,Carbamidomethyl[C]	5	2	1	0	1	1.8	3	5	7	6	3	4.8	2.66667	0.034117
P43251	TSIYPFLDFMPSPQVVR	10,Oxidation[M]	12	8	3	9	12	8.8	6	1	1	2	0	2	0.227273	0.0109803
	EGYLHVCSNGLCCYLLYERPTLSK	7,Carbamidomethyl[C];12,Carbamidomethyl[C];13,Carbamidomethyl[C]	1	3	5	5	3	3.4	0	0	0	0	1	0.2	0.0588235	0.010982
	QEALELMNQNLDIYEQQVMTAAQK	19,Oxidation[M]	8	7	3	2	4	4.8	0	0	0	0	0	0	0	0.0143
	QEALELMNQNLDIYEQQVMTAAQK	0,Gln->pyro-Glu[AnyN-termQ]	4	0	1	3	2	2	0	0	0	0	0	0	0	0.0474207
P48551	LIPNTNYCVSVYLEHSDEQAVIK	8,Carbamidomethyl[C]	4	4	2	6	3	3.8	0	0	0	0	0	0	0	0.00459701
P48668	QNLEPLFEQYINNLRR	0,Gln->pyro-Glu[AnyN-termQ]	3	4	1	5	5	3.6	4	0	0	0	0	0.8	0.222222	0.0339752
P50395	TDDYLDQPCYETINR	9,Carbamidomethyl[C]	2	2	0	2	1	1.4	1	0	0	0	0	0.2	0.142857	0.0370897
P50895	SVILDCTPTGTHDHYMLEWFLTDR	6,Carbamidomethyl[C]	3	4	4	5	2	3.6	0	2	0	0	0	0.4	0.111111	0.00133754
	LASAEMQGSELQVTMHDTR	6,Oxidation[M]	2	2	2	2	0	1.6	0	0	0	0	0	0	0	0.0161301
	LVLAEAQVGDERDYVCVVR	16,Carbamidomethyl[C]	4	6	5	4	2	4.2	0	3	3	2	1	1.8	0.428571	0.0267505
	LSVPPLVEVMR	10,Oxidation[M]	3	3	3	1	0	2	0	0	0	0	0	0	0	0.0341094
	SVILDCTPTGTHDHYMLEWFLTDR	6,Carbamidomethyl[C];16,Oxidation[M]	2	3	4	1	0	2	0	0	0	0	0	0	0	0.0474207
	DASFHCAAHYSLPEGR	6,Carbamidomethyl[C]	2	2	2	7	2	3	0	1	0	0	0	0.2	0.0666667	0.0474432
P50995	LLISLSQGNRDESTNVDMSLAQR	18,Oxidation[M]	3	3	2	4	1	2.6	0	0	0	0	0	0	0	0.00698737
P51654	WVPETPVPGSDLQVCLPK	15,Carbamidomethyl[C]	9	7	6	10	1	6.6	0	0	0	0	3	0.6	0.0909091	0.0152307
	LNMEQLLQSASMELK	12,Oxidation[M]	4	1	3	3	1	2.4	0	0	0	0	0	0	0	0.0161301
	MKGPEPVVSQIIDK	1,Oxidation[M]	4	5	3	1	0	2.6	0	0	0	0	0	0	0	0.0486302
P51688	SLLPALEAEPLWATVFGSQSHHEVTMSYPMR	26,Oxidation[M]	2	2	1	3	3	2.2	0	0	0	0	0	0	0	0.00418107
	MDQGVGLVLQELR	1,Oxidation[M]	6	6	4	3	2	4.2	0	2	0	0	0	0.4	0.0952381	0.00563491
	SLLPALEAEPLWATVFGSQSHHEVTMSYPMR	26,Oxidation[M];30,Oxidation[M]	3	5	2	3	1	2.8	0	0	0	0	0	0	0	0.0134651
	WQWETHDPWVCAPDGVLEEK	11,Carbamidomethyl[C]	4	5	5	7	0	4.2	0	0	0	0	1	0.2	0.047619	0.0248014
P51884	ISETSLPPDMYECLR	13,Carbamidomethyl[C]	10	11	9	5	17	10.4	1	0	0	2	4	1.4	0.134615	0.00696112
P53634	YYSSEYHYVGGFYGGCNEALMK	16,Carbamidomethyl[C]	7	6	3	5	5	5.2	0	2	2	0	3	1.4	0.269231	0.00286893
	YYSSEYHYVGGFYGGCNEALMK	16,Carbamidomethyl[C];21,Oxidation[M]	3	6	2	4	3	3.6	0	0	0	0	0	0	0	0.00605473
	ILHLPTSWDWR	0,Carbamyl[AnyN-term]	2	2	1	2	0	1.4	0	0	0	0	0	0	0	0.0248962
	LELVHHGPMAVAFEVYDDFLHYKK	9,Oxidation[M]	13	18	10	7	0	9.6	0	0	0	0	0	0	0	0.0332357
P53990	NYNVPYEPDSVVMAEAPPGVETDLIDVGFTDDVKK	13,Oxidation[M]	5	3	2	4	2	3.2	1	0	0	0	0	0.2	0.0625	0.0047874
P54753	ADSDSADSACTTVPSPPR	10,Carbamidomethyl[C]	8	5	5	2	2	4.4	0	2	0	0	0	0.4	0.0909091	0.0201815
P54756	MHCSAEGEWLVPIGK	3,Carbamidomethyl[C]	3	3	3	5	2	3.2	0	0	2	1	2	1	0.3125	0.0107172
P54760	ECRPGGSCAPCGGDLTFDPGPR	2,Carbamidomethyl[C];8,Carbamidomethyl[C];11,Carbamidomethyl[C]	4	4	4	2	2	3.2	2	1	2	2	1	1.6	0.5	0.0272094
P54793	AHYVTPVFQPPASGGCYVTSLCR	16,Carbamidomethyl[C];22,Carbamidomethyl[C]	4	4	1	4	2	3	0	0	0	0	0	0	0	0.00901448
P54802	TASFQGQPFIWCMLHNFGGNHGLFGALEAVNGGPEAAR	12,Carbamidomethyl[C]	2	4	3	3	2	2.8	0	0	0	0	1	0.2	0.0714286	0.000804325
	FLLGSWLEQAR	0,Carbamyl[AnyN-term]	2	2	2	2	2	2	0	1	1	0	1	0.6	0.3	0.00463584
	TASFQGQPFIWCMLHNFGGNHGLFGALEAVNGGPEAAR	12,Carbamidomethyl[C];13,Oxidation[M]	1	3	4	2	2	2.4	0	1	0	0	0	0.2	0.0833333	0.00936467
	MGNLHTWDGPLPPSWHIK	1,Oxidation[M]	16	24	8	6	4	11.6	0	0	2	0	0	0.4	0.0344828	0.0387131
P55000	PDSIGAAHLIFCCFR	13,GG[C](Dicarbamidomethyl[C])	2	3	2	2	2	2.2	0	0	0	0	0	0	0	0.000388171
	CKPEDTACMTTLVTVEAEYPFNQSPVVTR	1,Carbamidomethyl[C];8,Carbamidomethyl[C]	15	17	5	12	12	12.2	0	0	0	3	0	0.6	0.0491803	0.00338926
	SCSSSCVATDPDSIGAAHLIFCCFR	2,Carbamidomethyl[C];6,Carbamidomethyl[C];22,GG[C](Dicarbamidomethyl[C])	1	3	1	2	2	1.8	0	0	0	0	0	0	0	0.00858092
	SCSSSCVATDPDSIGAAHLIFCCFR	6,GG[C](Dicarbamidomethyl[C]);22,Carbamidomethyl[C];23,Carbamidomethyl[C]	6	2	4	2	2	3.2	0	0	0	0	0	0	0	0.0161301
	PDSIGAAHLIFCCFR	12,GG[C](Dicarbamidomethyl[C])	4	5	1	3	1	2.8	0	0	0	0	0	0	0	0.0248962
P55017	NYRPQCLVLTGPPNFRPALVDFVGTFTR	6,Carbamidomethyl[C]	1	2	2	2	1	1.6	0	0	0	0	0	0	0	0.00283785
P55083	FSTFDRDQDLFVQNCAALSSGAFWFR	15,Carbamidomethyl[C]	3	3	2	4	0	2.4	0	0	0	0	0	0	0	0.0240435
P55287	FAAPYEGFICESDQTKPLSNQPIVTISADDKDDTANGPR	10,Carbamidomethyl[C]	6	4	4	8	7	5.8	0	0	0	0	3	0.6	0.103448	0.00104441
	ISVEDADEPPMFLAPSYIHEVQENAAAGTVVGR	2,Deoxy[S](Ser->Ala[S])	5	1	6	8	5	5	0	0	0	0	0	0	0	0.011826
	VTITLTDVNDNPPKFPQSVYQMSVSEAAVPGEEVGR	22,Met->Xle[M]	1	1	2	0	1	1	0	0	0	0	0	0	0	0.0341094
P55290	TLDREVIAVYQLFVETTDVNGK	20,Deamidated[N]	4	2	4	2	1	2.6	0	0	0	0	0	0	0	0.0123174
P56537	ASFENNCEIGCFAK	7,Carbamidomethyl[C];11,Carbamidomethyl[C]	4	3	4	2	5	3.6	2	3	2	2	2	2.2	0.611111	0.0490606
P58499	ICFEDNLLMGEQLGNVAR	2,Carbamidomethyl[C];9,Oxidation[M]	4	3	4	1	0	2.4	0	0	0	0	0	0	0	0.0417947
P60174	VAHALAEGLGVIACIGEK	14,Carbamidomethyl[C]	5	4	3	5	4	4.2	0	0	1	2	0	0.6	0.142857	0.000177756
	VPADTEVVCAPPTAYIDFAR	9,Carbamidomethyl[C]	8	8	6	8	7	7.4	3	7	2	3	0	3	0.405405	0.0150385
	VAHALAEGLGVIACIGEK	0,Carbamyl[AnyN-term];14,Carbamidomethyl[C]	2	2	1	2	0	1.4	0	0	0	0	0	0	0	0.0248962
P60709	LCYVALDFEQEMATAASSSSLEK	2,Carbamidomethyl[C]	9	13	7	9	10	9.6	2	4	0	2	0	1.6	0.166667	0.000254377
	YPIEHGIVTNWDDMEK	5,Methyl[H]	7	7	6	8	11	7.8	0	0	0	0	0	0	0	0.000820005
	CPEALFQPSFLGMESCGIHETTFNSIMK	1,Carbamidomethyl[C];16,Carbamidomethyl[C]	7	5	3	5	6	5.2	0	0	0	0	1	0.2	0.0384615	0.00101142
	FRCPEALFQPSFLGMESCGIHETTFNSIMK	3,Carbamidomethyl[C];18,Carbamidomethyl[C]	5	8	6	6	3	5.6	0	2	2	2	2	1.6	0.285714	0.00480006
	QEYDESGPSIVHRK	0,Gln->pyro-Glu[AnyN-termQ]	2	3	1	2	2	2	2	0	0	0	0	0.4	0.2	0.0147907
	LCYVALDFEQEMATAASSSSLEK	0,Carbamyl[AnyN-term];2,Carbamidomethyl[C]	2	2	2	2	0	1.6	0	0	0	0	0	0	0	0.0161301
	FRCPEALFQPSFLGMESCGIHETTFNSIMK	3,Carbamidomethyl[C];18,Carbamidomethyl[C];29,Oxidation[M]	4	5	3	3	0	3	0	1	0	0	0	0.2	0.0666667	0.0266898
	QEYDESGPSIVHR	0,Gln->pyro-Glu[AnyN-termQ]	3	7	2	6	10	5.6	2	2	1	0	0	1	0.178571	0.0298905
	FRCPEALFQPSFLGMESCGIHETTFNSIMK	3,Carbamidomethyl[C];15,Oxidation[M];18,Carbamidomethyl[C]	4	10	5	2	4	5	3	1	0	0	0	0.8	0.16	0.0315917
	FRCPEALFQPSFLGMESCGIHETTFNSIMK	3,Carbamidomethyl[C];18,Carbamidomethyl[C];26,Deamidated[N]	2	1	2	0	1	1.2	0	0	0	0	0	0	0	0.0326779
	LCYVALDFEQEMATAASSSSLEK	2,Propionamide_2H(3)[C]	2	1	1	0	1	1	0	0	0	0	0	0	0	0.0341094
	CPEALFQPSFLGMESCGIHETTFNSIMK	1,Carbamidomethyl[C];16,Carbamidomethyl[C];27,Oxidation[M]	5	7	1	4	2	3.8	2	1	0	0	0	0.6	0.157895	0.0368721
	CPEALFQPSFLGMESCGIHETTFNSIMK	1,Carbamidomethyl[C];13,Oxidation[M];16,Carbamidomethyl[C]	3	4	0	3	2	2.4	2	0	0	0	0	0.4	0.166667	0.0412403
	LCYVALDFEQEMATAASSSSLEK	2,Carbamidomethyl[C];12,Oxidation[M]	1	6	1	3	2	2.6	0	0	0	0	0	0	0	0.0486302
P60763	YLECSALTQR	4,Carbamidomethyl[C]	5	5	4	6	5	5	2	1	0	0	0	0.6	0.12	3.4576e-05
P61626	TPGAVNACHLSCSALLQDNIADAVACAK	8,Carbamidomethyl[C];12,Carbamidomethyl[C];26,Carbamidomethyl[C]	5	2	0	3	2	2.4	0	0	0	0	0	0	0	0.0417947
P61769	SNFLNCYVSGFHPSDIEVDLLK	6,Carbamidomethyl[C]	7	8	8	8	8	7.8	4	3	3	4	3	3.4	0.435897	9.96707e-07
	YTEFTPTEKDEYACR	14,Carbamidomethyl[C]	4	5	4	3	0	3.2	0	0	0	0	0	0	0	0.0204759
P61916	AVVHGILMGVPVPFPIPEPDGCK	22,Carbamidomethyl[C]	7	5	6	8	5	6.2	1	4	5	1	2	2.6	0.419355	0.00822304
	AVVHGILMGVPVPFPIPEPDGCK	8,Oxidation[M];22,Carbamidomethyl[C]	7	7	7	10	6	7.4	2	6	7	2	2	3.8	0.513514	0.0297173
P61970	IQHSITAQDHQPTPDSCIISMVVGQLK	17,Carbamidomethyl[C]	12	8	10	11	11	10.4	0	7	5	0	0	2.4	0.230769	0.00350399
	ADEDPIMGFHQMFLLK	7,Oxidation[M]	7	3	4	4	3	4.2	0	0	0	0	0	0	0	0.00463584
	ADEDPIMGFHQMFLLK	7,Oxidation[M];12,Oxidation[M]	7	7	4	2	4	4.8	0	0	0	0	0	0	0	0.00775666
P62258	LICCDILDVLDKHLIPAANTGESK	3,Carbamidomethyl[C];4,Carbamidomethyl[C]	4	4	2	2	3	3	2	0	0	0	0	0.4	0.133333	0.00257402
	MDDREDLVYQAK	0,Acetyl[ProteinN-term];1,Oxidation[M]	6	6	6	3	3	4.8	1	4	0	1	0	1.2	0.25	0.00851626
P62736	YPIEHGIITNWDDMEK	14,Oxidation[M]	5	5	2	2	3	3.4	2	0	0	0	0	0.4	0.117647	0.0076599
P62873	SELDQLRQEAEQLKNQIR	0,Acetyl[ProteinN-term]	5	2	2	2	3	2.8	2	0	0	0	0	0.4	0.142857	0.0113327
	LLLAGYDDFNCNVWDALK	11,Carbamidomethyl[C]	1	3	0	3	2	1.8	0	0	0	0	0	0	0	0.036682
P62879	SELEQLRQEAEQLR	0,Acetyl[ProteinN-term]	5	3	2	2	5	3.4	0	0	0	0	0	0	0	0.00742179
	LLLAGYDDFNCNIWDAMKGDR	11,Carbamidomethyl[C];17,Oxidation[M]	2	1	0	1	1	1	0	0	0	0	0	0	0	0.0341094
P62937	HTGPGILSMANAGPNTNGSQFFICTAK	9,Oxidation[M];17,Deamidated[N];24,Carbamidomethyl[C]	4	4	3	0	2	2.6	0	0	0	0	0	0	0	0.0254815
	HTGPGILSMANAGPNTNGSQFFICTAK	17,Deamidated[N];24,Carbamidomethyl[C]	3	3	3	1	0	2	0	0	0	0	0	0	0	0.0341094
P62979	TLSDYNIQKESTLHLVLR	9,GG[K](Dicarbamidomethyl[K])	2	1	0	4	3	2	0	0	0	0	0	0	0	0.0474207
P62987	TLSDYNIQKESTLHLVLR	9,GG[K](Dicarbamidomethyl[K])	2	1	0	4	3	2	0	0	0	0	0	0	0	0.0474207
P63000	YLECSALTQR	4,Carbamidomethyl[C]	5	5	4	6	5	5	2	1	0	0	0	0.6	0.12	3.4576e-05
P63092	SNEYQLIDCAQYFLDKIDVIK	9,Carbamidomethyl[C]	2	2	2	3	1	2	0	0	0	0	0	0	0	0.0031982
P63261	LCYVALDFEQEMATAASSSSLEK	2,Carbamidomethyl[C]	9	13	7	9	10	9.6	2	4	0	2	0	1.6	0.166667	0.000254377
	YPIEHGIVTNWDDMEK	5,Methyl[H]	7	7	6	8	11	7.8	0	0	0	0	0	0	0	0.000820005
	CPEALFQPSFLGMESCGIHETTFNSIMK	1,Carbamidomethyl[C];16,Carbamidomethyl[C]	7	5	3	5	6	5.2	0	0	0	0	1	0.2	0.0384615	0.00101142
	FRCPEALFQPSFLGMESCGIHETTFNSIMK	3,Carbamidomethyl[C];18,Carbamidomethyl[C]	5	8	6	6	3	5.6	0	2	2	2	2	1.6	0.285714	0.00480006
	QEYDESGPSIVHRK	0,Gln->pyro-Glu[AnyN-termQ]	2	3	1	2	2	2	2	0	0	0	0	0.4	0.2	0.0147907
	LCYVALDFEQEMATAASSSSLEK	0,Carbamyl[AnyN-term];2,Carbamidomethyl[C]	2	2	2	2	0	1.6	0	0	0	0	0	0	0	0.0161301
	FRCPEALFQPSFLGMESCGIHETTFNSIMK	3,Carbamidomethyl[C];18,Carbamidomethyl[C];29,Oxidation[M]	4	5	3	3	0	3	0	1	0	0	0	0.2	0.0666667	0.0266898
	QEYDESGPSIVHR	0,Gln->pyro-Glu[AnyN-termQ]	3	7	2	6	10	5.6	2	2	1	0	0	1	0.178571	0.0298905
	FRCPEALFQPSFLGMESCGIHETTFNSIMK	3,Carbamidomethyl[C];15,Oxidation[M];18,Carbamidomethyl[C]	4	10	5	2	4	5	3	1	0	0	0	0.8	0.16	0.0315917
	FRCPEALFQPSFLGMESCGIHETTFNSIMK	3,Carbamidomethyl[C];18,Carbamidomethyl[C];26,Deamidated[N]	2	1	2	0	1	1.2	0	0	0	0	0	0	0	0.0326779
	LCYVALDFEQEMATAASSSSLEK	2,Propionamide_2H(3)[C]	2	1	1	0	1	1	0	0	0	0	0	0	0	0.0341094
	CPEALFQPSFLGMESCGIHETTFNSIMK	1,Carbamidomethyl[C];16,Carbamidomethyl[C];27,Oxidation[M]	5	7	1	4	2	3.8	2	1	0	0	0	0.6	0.157895	0.0368721
	CPEALFQPSFLGMESCGIHETTFNSIMK	1,Carbamidomethyl[C];13,Oxidation[M];16,Carbamidomethyl[C]	3	4	0	3	2	2.4	2	0	0	0	0	0.4	0.166667	0.0412403
	LCYVALDFEQEMATAASSSSLEK	2,Carbamidomethyl[C];12,Oxidation[M]	1	6	1	3	2	2.6	0	0	0	0	0	0	0	0.0486302
	EEEIAALVIDNGSGMCK	0,Acetyl[ProteinN-term];15,Oxidation[M];16,Carbamidomethyl[C]	7	4	4	2	2	3.8	4	0	0	1	0	1	0.263158	0.0487707
P63267	YPIEHGIITNWDDMEK	14,Oxidation[M]	5	5	2	2	3	3.4	2	0	0	0	0	0.4	0.117647	0.0076599
P68032	YPIEHGIITNWDDMEK	14,Oxidation[M]	5	5	2	2	3	3.4	2	0	0	0	0	0.4	0.117647	0.0076599
P68104	DGNASGTTLLEALDCILPPTRPTDKPLR	15,Carbamidomethyl[C]	4	2	0	2	2	2	0	0	0	0	0	0	0	0.0341094
P68133	YPIEHGIITNWDDMEK	14,Oxidation[M]	5	5	2	2	3	3.4	2	0	0	0	0	0.4	0.117647	0.0076599
P68363	QLFHPEQLITGKEDAANNYAR	0,Gln->pyro-Glu[AnyN-termQ]	2	2	0	2	3	1.8	0	0	0	0	0	0	0	0.0213116
P68366	QLFHPEQLITGKEDAANNYAR	0,Gln->pyro-Glu[AnyN-termQ]	2	2	0	2	3	1.8	0	0	0	0	0	0	0	0.0213116
P68871	VHLTPEEK	0,Carbamyl[AnyN-term]	0	0	0	0	1	0.2	3	3	3	2	0	2.2	11	0.0233174
P78324	ATPQHTVSFTCESHGFSPR	0,Carbamyl[AnyN-term];11,Carbamidomethyl[C]	3	4	0	4	5	3.2	0	0	0	0	0	0	0	0.0204759
	EDVHSQVICEVAHVTLQGDPLR	9,Carbamidomethyl[C]	7	3	0	6	8	4.8	0	0	0	0	1	0.2	0.0416667	0.0339478
	NGNELSDFQTNVDPVGESVSYSIHSTAK	1,Deamidated[N];11,Deamidated[N]	2	0	1	1	1	1	0	0	0	0	0	0	0	0.0341094
P78380	SKEQMELHHQNLNLQETLKR	5,Oxidation[M]	6	9	10	6	5	7.2	1	1	1	0	2	1	0.138889	0.00194751
	QQAEEASQESENELKEMIETLAR	0,Gln->pyro-Glu[AnyN-termQ]	4	2	1	2	2	2.2	0	0	0	0	0	0	0	0.0108997
	RNPSYPWLWEDGSPLMPHLFR	16,Oxidation[M]	5	5	8	3	0	4.2	0	0	0	0	0	0	0	0.0334068
P80188	TFVPGCQPGEFTLGNIK	6,Carbamidomethyl[C]	7	3	1	5	2	3.6	0	0	0	0	0	0	0	0.0287683
P98095	GRVPAGQSYFVDFGSTECSCPPGGGK	18,Carbamidomethyl[C];20,Carbamidomethyl[C]	8	3	3	6	6	5.2	3	0	1	1	0	1	0.192308	0.00842498
P98160	RGSIQVDGEELVSGR	7,Dehydrated[D]	3	4	3	3	3	3.2	0	0	0	0	0	0	0	8.92165e-05
	DAPGQYGAYFHDDGFLAFPGHVFSR	12,Dehydrated[D]	5	9	5	7	8	6.8	0	0	0	0	0	0	0	0.00105058
	EHLLMALAGIDTLLIR	5,Oxidation[M]	6	6	7	4	3	5.2	1	2	0	0	0	0.6	0.115385	0.00137792
	EHLLMALADLDELLIR	5,Oxidation[M]	6	7	4	4	4	5	0	0	0	0	0	0	0	0.00138494
	DAPGQYGAYFHDDGFLAFPGHVFSR	0,Carbamyl[AnyN-term]	7	9	7	5	4	6.4	0	0	0	0	0	0	0	0.00183299
	DPAAGQAAHTCFLDTDGHPTCDACSPGHSGR	24,Carbamidomethyl[C]	3	1	2	1	2	1.8	0	0	0	0	0	0	0	0.00858092
	DSHAVLQISSAKPSDAGTYVCLAQNALGTAQK	21,Carbamidomethyl[C]	3	2	3	1	1	2	0	0	0	0	0	0	0	0.0110565
	AQLHGASEEPGHFSLTNAASTHTTNEGIFSPTPGELGFSSFHR	25,Deamidated[N]	2	3	1	1	1	1.6	0	0	0	0	0	0	0	0.0161301
	SQPGSTPLHGQPLVVLQGNNIILEHHVAQEPSPGQPSTFIVPFR	20,Deamidated[N]	0	1	1	1	1	0.8	0	0	0	0	0	0	0	0.0161301
	DAPGQYGAYFHDDGFLAFPGHVFSR	13,Dehydrated[D]	5	6	4	2	1	3.6	0	0	0	0	0	0	0	0.0178113
	GSVYIGGAPDVATLTGGR	10,Cation_Ca[II][D]	3	4	0	3	3	2.6	0	0	0	0	0	0	0	0.0185626
	CSATGSPTPTLEWTGGPGGQLPAK	1,Carbamidomethyl[C]	0	0	4	1	0	1	5	5	7	6	1	4.8	4.8	0.0194077
	GSVYIGGAPDVATLTGGR	2,Ser->Asn[S]	14	13	9	16	0	10.4	0	0	0	0	0	0	0	0.0215187
	SLPEVPETIELEVR	4,Cation_Fe[II][E]	2	2	2	1	0	1.4	0	0	0	0	0	0	0	0.0248962
	YQLGSGEAR	0,Carbamyl[AnyN-term]	0	4	4	6	5	3.8	6	7	11	6	7	7.4	1.94737	0.0312815
	SLPEVPETIELEVR	7,Cation_Ca[II][E]	1	3	2	2	0	1.6	0	0	0	0	0	0	0	0.0349197
	AQLHGASEEPGHFSLTNAASTHTTNEGIFSPTPGELGFSSFHR	17,Deamidated[N]	0	2	1	3	3	1.8	0	0	0	0	0	0	0	0.036682
	CLCLPGFSGPR	1,maleimide[C]	2	3	0	3	1	1.8	0	0	0	0	0	0	0	0.036682
	CPIGYSGLSCESCDAHFTR	1,Carbamidomethyl[C];10,Carbamidomethyl[C];13,Carbamidomethyl[C]	3	2	0	3	1	1.8	0	0	0	0	0	0	0	0.036682
	ATFSSVPLAASISAVSLEVAQPGPSNRPR	9,Ala->Val[A]	2	5	0	4	3	2.8	0	2	0	0	0	0.4	0.142857	0.0470786
P98164	SYDVNIQTGSNACNQPTHPNGDCSHFCFPVPNFQR	13,Carbamidomethyl[C];23,Carbamidomethyl[C];27,Carbamidomethyl[C]	5	4	5	3	5	4.4	0	0	0	0	0	0	0	0.000388171
	SCSPYNSFIVVSMLSAIR	2,Carbamidomethyl[C]	4	5	4	4	5	4.4	0	2	0	0	2	0.8	0.181818	0.000644644
	QPYATNPCKDNNGGCEQVCVLSHR	0,Gln->pyro-Glu[AnyN-termQ];15,GG[C](Dicarbamidomethyl[C]);19,Carbamidomethyl[C]	6	3	5	6	3	4.6	0	0	0	0	0	0	0	0.00246704
	QPIVSNPCGTNNGGCSHLCLIKPGGK	8,Carbamidomethyl[C];15,Carbamidomethyl[C];19,Carbamidomethyl[C]	4	2	3	4	2	3	0	0	0	0	0	0	0	0.00257026
	TCEDIDECDILGSCSQHCYNMR	8,GG[C](Dicarbamidomethyl[C]);14,Carbamidomethyl[C];18,Carbamidomethyl[C]	1	1	2	1	1	1.2	0	0	0	0	0	0	0	0.00388254
	LGWPAGVTLDMISK	11,Oxidation[M]	4	4	1	3	4	3.2	0	0	0	0	0	0	0	0.00537044
	QPYATNPCKDNNGGCEQVCVLSHR	8,Carbamidomethyl[C];15,Carbamidomethyl[C];19,Carbamidomethyl[C]	6	9	7	5	2	5.8	2	3	0	2	2	1.8	0.310345	0.0220595
	TCVEFDDCQIWGICDQK	2,Carbamidomethyl[C];8,Carbamidomethyl[C];14,Carbamidomethyl[C]	11	7	4	8	1	6.2	0	0	0	0	0	0	0	0.0224384
	GFSLELSDHSETMVPVAGQGR	13,Oxidation[M]	3	8	6	2	3	4.4	0	1	3	0	0	0.8	0.181818	0.0292676
	ANKYDGSGQIAMTTNLLSQPR	12,Oxidation[M]	5	4	7	3	0	3.8	0	0	0	0	0	0	0	0.0304234
	AWLCDRDNDCGDMSDEKDCPTQPFR	4,Carbamidomethyl[C];10,Carbamidomethyl[C];19,Carbamidomethyl[C]	3	3	6	2	1	3	2	0	0	0	0	0.4	0.133333	0.0325397
	TCEDIDECDILGSCSQHCYNMR	2,GG[C](Dicarbamidomethyl[C]);14,Carbamidomethyl[C];18,Carbamidomethyl[C]	1	2	0	1	1	1	0	0	0	0	0	0	0	0.0341094
	LCNHLDDCLDNSDEK	2,Carbamidomethyl[C];8,Carbamidomethyl[C]	2	0	3	1	2	1.6	0	0	0	0	0	0	0	0.0349197
	LGHIEQMTHPFGLAIFGEHLFFTDWR	7,Oxidation[M]	3	5	6	4	0	3.6	0	2	1	0	0	0.6	0.166667	0.0404499
	AIVLDPCQGYLYWADWDTHAK	7,Carbamidomethyl[C]	6	6	10	6	5	6.6	3	6	4	4	3	4	0.606061	0.0407904
	DNDCGDMSDEKDCPTQPFR	4,Carbamidomethyl[C];7,Oxidation[M];13,Carbamidomethyl[C]	6	4	1	1	2	2.8	0	0	0	0	0	0	0	0.0446534
	QPIVSNPCGTNNGGCSHLCLIKPGGK	0,Gln->pyro-Glu[AnyN-termQ];15,GG[C](Dicarbamidomethyl[C]);19,Carbamidomethyl[C]	4	3	1	2	0	2	0	0	0	0	0	0	0	0.0474207
P98172	LYLVRPEQAAACSTVLDPNVLVTCNRPEQEIR	12,Carbamidomethyl[C];24,Carbamidomethyl[C]	5	4	3	5	5	4.4	1	2	4	1	2	2	0.454545	0.00881494
Q01459	QQTEEMWEVLKPK	0,Gln->pyro-Glu[AnyN-termQ]	3	5	6	3	5	4.4	0	1	3	2	3	1.8	0.409091	0.0145128
	YDSELMCYAHSK	7,Carbamidomethyl[C]	4	2	4	2	3	3	5	4	10	7	7	6.6	2.2	0.0210418
	GIGMWNANCLDYSGDAVAK	4,Oxidation[M];9,Carbamidomethyl[C]	1	2	2	0	3	1.6	0	0	0	0	0	0	0	0.0349197
Q02413	GSDRDGGADGMSAECECNIK	15,Carbamidomethyl[C];17,Carbamidomethyl[C]	0	0	0	0	1	0.2	2	0	2	1	2	1.4	7	0.0370897
Q02487	KTVIICKPTMSSAEIVAVDPDEPIHGPPFDFSLESSTSEVQR	6,Carbamidomethyl[C]	2	2	2	1	2	1.8	0	1	0	0	1	0.4	0.222222	0.00242701
	IKVQDMDGQYFGLQTTSTCIINIDDVNDHLPTFTR	19,MDCC[C]	1	1	1	1	0	0.8	0	0	0	0	0	0	0	0.0161301
	KTVIICKPTMSSAEIVAVDPDEPIHGPPFDFSLESSTSEVQR	6,Carboxymethyl[C]	0	2	2	1	1	1.2	0	0	0	0	0	0	0	0.0326779
Q03154	TSKGPEEEHPSVTLFR	0,Acetyl[ProteinN-term]	2	2	2	0	2	1.6	0	0	0	0	0	0	0	0.0161301
	WMHPQVTPTDDSNPWWAAFSR	2,Oxidation[M]	2	4	5	4	2	3.4	2	3	1	0	0	1.2	0.352941	0.0302225
Q03403	QESDQCVMEVSDR	6,Carbamidomethyl[C]	0	0	0	0	0	0	1	2	2	4	1	2	∞	0.021743
Q03591	ITCTEEGWSPTPK	3,Carbamidomethyl[C]	6	11	10	6	9	8.4	3	8	2	3	0	3.2	0.380952	0.0155675
	INHGILYDEEKYKPFSQVPTGEVFYYSCEYNFVSPSK	2,Deamidated[N];28,Carbamidomethyl[C]	1	0	1	1	1	0.8	0	0	0	0	0	0	0	0.0161301
	YKPFSQVPTGEVFYYSCEYNFVSPSK	17,Carbamidomethyl[C]	3	2	3	3	4	3	0	4	0	0	0	0.8	0.266667	0.0488202
Q06481	CLVGEFVSDVLLVPEK	0,Pyro-carbamidomethyl[AnyN-termC]	2	2	2	1	2	1.8	0	0	0	0	0	0	0	0.000843833
	SQVMTHLHVIEER	4,Oxidation[M]	4	6	5	2	0	3.4	2	0	0	0	0	0.4	0.117647	0.0468533
Q06830	HGEVCPAGWKPGSDTIKPDVQK	5,Carbamidomethyl[C]	7	4	2	9	2	4.8	1	0	1	0	0	0.4	0.0833333	0.0330341
Q07075	SVPMSTYLVCFAVHQFDSVKR	4,Oxidation[M];10,Carbamidomethyl[C]	8	5	9	4	4	6	1	0	0	0	0	0.2	0.0333333	0.00454376
	SVPMSTYLVCFAVHQFDSVKR	10,Carbamidomethyl[C]	4	4	7	3	1	3.8	0	0	0	0	1	0.2	0.0526316	0.0191371
	QDICPASEDESGQWK	4,Carbamidomethyl[C]	1	3	4	1	1	2	0	0	0	0	0	0	0	0.0341094
Q07507	AGMEWYQTCSNNGLVAGFQSR	3,Oxidation[M];9,Carbamidomethyl[C]	6	5	6	6	2	5	0	1	0	0	0	0.2	0.04	0.00258159
	AGMEWYQTCSNNGLVAGFQSR	9,Carbamidomethyl[C]	4	0	4	6	5	3.8	0	0	1	1	2	0.8	0.210526	0.039265
Q08257	VHACGVNPVETYIR	4,Carbamidomethyl[C]	2	1	2	2	0	1.4	0	1	0	0	0	0.2	0.142857	0.0370897
Q08345	AFQAMQVHCNNMHTLGAR	9,Carbamidomethyl[C];12,Oxidation[M]	6	3	3	5	0	3.4	0	1	0	0	0	0.2	0.0588235	0.0345368
Q08380	YYPYQSFQTPQHPSFLFQDKR	0,Carbamyl[AnyN-term]	5	4	3	3	5	4	1	0	2	2	1	1.2	0.3	0.00147334
	AAFGQGSGPIMLDEVQCTGTEASLADCK	17,Carbamidomethyl[C];27,Carbamidomethyl[C]	12	10	9	16	12	11.8	8	6	6	2	4	5.2	0.440678	0.00321152
	AAFGQGSGPIMLDEVQCTGTEASLADCK	11,Oxidation[M];17,Carbamidomethyl[C];27,Carbamidomethyl[C]	8	3	4	8	6	5.8	3	1	0	0	0	0.8	0.137931	0.00467707
	STSSFPCPAGHFNGFR	7,Carbamidomethyl[C];13,Deamidated[N]	6	12	8	7	7	8	2	3	7	2	3	3.4	0.425	0.0113243
	ELSEALGQIFDSQR	3,Ser->Phe[S]	2	2	3	2	0	1.8	0	0	0	0	0	0	0	0.0213116
	IYTSPTWSAFVTDSSWSAR	5,Pro->HAVA[P]	4	3	2	3	0	2.4	0	0	0	0	0	0	0	0.0240435
	GQWGTVCDNLWDLTDASVVCR	7,Carbamidomethyl[C]	1	2	2	1	0	1.2	0	0	0	0	0	0	0	0.0326779
	ALGFENATQALGR	6,HexNAc[N]	4	2	2	0	2	2	0	0	0	0	0	0	0	0.0341094
	ALGFENATQALGR	6,HexNAc(1)dHex(1)[N]	2	1	0	2	3	1.6	0	0	0	0	0	0	0	0.0349197
[truncated: 302 more rows]
