# Supplementary material for: Analysis of Urinary Proteome Modifications in Patients with Different Glycated Hemoglobin A1c Levels
Source: Int J Mol Sci. 2026 Mar 28;27(7):3100. doi: 10.3390/ijms27073100 (PMC13073592; doi:10.3390/ijms27073100)
Supplement: Supplementary file 1 [file ijms-27-03100-s001.zip › Table S2. Differentially modified peptides identified by comparing subjects in Group B with the healthy control group..xlsx]

## Sheet: Sheet1
UniProt ID	Peptide	Modification	B-H1	B-H2	B-H3	B-H4	B-H5	B-H6	Mean (healthy individual group)	B-P1	B-P2	B-P3	B-P4	B-P5	B-P6	B-P7	B-P8	Mean (elevated HbA1c group)	FC	p-Value
A0A075B6H7	LLIYGASTR	0,Carbamyl[AnyN-term]	0	0	0	0	0	0	0	1	2	3	3	2	1	2	3	2.125	∞	0.000177116
	QKPGQAPR	0,Gln->pyro-Glu[AnyN-termQ]	0	0	0	0	0	0	0	2	0	2	1	2	1	2	1	1.375	∞	0.0012163
	LLIYGASTR	4,Oxidation[Y]	1	3	2	4	2	4	2.66667	0	0	0	0	0	0	0	0	0	0	0.00295755
	LLIYGASTR	1,Dioxidation[L]	1	1	1	1	0	1	0.833333	0	0	0	0	0	0	0	0	0	0	0.00410472
	VTLSCR	5,Carbamidomethyl[C]	0	0	0	0	0	0	0	0	6	4	3	2	1	2	3	2.625	∞	0.00505809
	EIVMTQSPPTLSLSPGER	0,Carbamyl[AnyN-term]	0	0	0	0	0	0	0	0	2	2	2	2	0	1	1	1.25	∞	0.00526569
	LLIYGASTR	4,AEBS[Y]	0	0	0	0	0	0	0	1	2	1	1	1	2	5	2	1.875	∞	0.00582041
	VTISCR	5,Carbamidomethyl[C]	1	3	2	5	3	1	2.5	0	0	0	0	0	0	0	0	0	0	0.00994367
	LLIYGASTR	7,Methyl[S](Ser->Thr[S])	0	0	0	0	0	0	0	0	1	2	2	1	0	0	2	1	∞	0.0184515
	LLIYGASTR	0,Carbamyl[AnyN-term];4,AEBS[Y]	0	0	0	0	0	0	0	0	2	0	0	2	1	1	0	0.75	∞	0.0479448
A0A075B6H9	QLVLTQSPSASASLGASVK	0,Gln->pyro-Glu[AnyN-termQ]	0	0	0	0	0	0	0	1	0	1	2	0	1	1	1	0.875	∞	0.00619752
A0A075B6I9	QKPGQAPR	0,Gln->pyro-Glu[AnyN-termQ]	0	0	0	0	0	0	0	2	0	2	1	2	1	2	1	1.375	∞	0.0012163
A0A075B6J9	RPSGVPDR	0,Carbamyl[AnyN-term]	0	0	0	0	0	0	0	0	2	1	2	2	0	2	1	1.25	∞	0.00526569
	VSWYQQPPGTAPK	7,Pro->Ser[P]	0	0	0	0	0	0	0	1	1	1	1	0	0	0	1	0.625	∞	0.0112014
	LMIYEVSNRPSGVPDR	7,Methyl[S](Ser->Thr[S])	0	0	0	0	0	0	0	1	0	1	1	0	0	1	0	0.5	∞	0.0331455
A0A075B6K4	SYELTQPPSVSVSPGQTAR	2,AEBS[Y]	0	0	0	0	0	0	0	1	0	0	0	1	1	1	1	0.625	∞	0.0112014
A0A075B6K5	SGNTATLTISR	6,Thr->Ser[T]	0	0	0	0	0	0	0	1	1	0	1	1	1	1	0	0.75	∞	0.002536
A0A075B6P5	ASGVPDRFSGSGSGTDFTLKISR	20,Lys->Gln[K]	0	0	0	0	0	0	0	0	1	1	1	1	1	1	1	0.875	∞	0.000211555
	SLPVTPGEPASISCR	14,Carbamidomethyl[C]	4	3	4	4	4	6	4.16667	1	2	2	1	1	1	1	1	1.25	0.3	0.000333997
	ASGVPDRFSGSGSGTDFTLK	20,Lys->Arg[K]	0	0	0	0	0	0	0	0	2	3	3	2	2	2	3	2.125	∞	0.000508451
	SSQSLLHSNGYNYLDWYLQKPGQSPQLLIYLGSNR	9,Deamidated[N]	0	0	0	0	0	0	0	0	2	1	1	1	1	2	2	1.25	∞	0.00156528
	ASGVPDR	0,Carbamyl[AnyN-term]	0	0	0	0	0	0	0	0	1	1	0	1	1	1	1	0.75	∞	0.002536
	ASGVPDRFSGSGSGTDFTLKISR	20,Lys->Glu[K]	0	0	0	0	0	0	0	0	1	1	1	1	0	1	1	0.75	∞	0.002536
	FSGSGSGTDFTLK	0,Carbamyl[AnyN-term]	0	0	0	0	0	0	0	0	1	1	1	1	0	1	1	0.75	∞	0.002536
	FSGSGSGTDFTLKISR	13,Lys->Glu[K]	0	0	0	0	0	0	0	3	2	1	1	2	0	1	2	1.5	∞	0.002536
	PAQLLGLLMLWVSGSSGDIVMTQSPLSLPVTPGEPASISCR	40,Carbamidomethyl[C]	0	0	0	0	0	0	0	0	1	1	1	1	0	1	1	0.75	∞	0.002536
	ASGVPDRFSGSGSGTDFTLK	0,Carbamyl[AnyN-term]	0	0	0	0	0	0	0	0	2	2	2	0	1	2	1	1.25	∞	0.00526569
	ASGVPDRFSGSGSGTDFTLK	11,Methyl[S](Ser->Thr[S])	0	0	0	0	0	0	0	0	1	2	2	1	1	0	2	1.125	∞	0.00660266
	ASGVPDRFSGSGSGTDFTLK	12,Gly->Ala[G]	0	0	0	0	0	0	0	0	1	1	0	1	0	1	1	0.625	∞	0.0112014
	ASGVPDRFSGSGSGTDFTLK	2,Deoxy[S](Ser->Ala[S])	0	0	0	0	0	0	0	0	1	1	2	0	0	1	1	0.75	∞	0.0199421
	ASGVPDRFSGSGSGTDFTLK	20,Carbamyl[K]	0	0	0	0	0	0	0	0	0	1	2	1	0	1	1	0.75	∞	0.0199421
	ASGVPDRFSGSGSGTDFTLKISR	20,Lys->Thr[K]	0	0	0	0	0	0	0	1	1	0	0	1	0	1	2	0.75	∞	0.0199421
	LLIYLGSNR	6,Gly->Ala[G]	0	0	0	0	0	0	0	1	1	1	1	0	0	2	0	0.75	∞	0.0199421
	ASGVPDRFSGSGSGTDFTLK	9,Methyl[S](Ser->Thr[S])	0	0	0	0	0	0	0	0	1	2	0	1	0	1	2	0.875	∞	0.0209376
	ASGVPDRFSGSGSGTDFTLKISR	20,Lys->His[K]	0	0	0	0	0	0	0	0	1	1	2	0	0	2	1	0.875	∞	0.0209376
	ASGVPDRFSGSGSGTDFTLK	20,Guanidinyl[K]	0	0	0	0	0	0	0	0	0	1	1	1	0	0	1	0.5	∞	0.0331455
	DIVMTQSPLSLPVTPGEPASISCR	0,Carbamyl[AnyN-term];23,Carbamidomethyl[C]	0	0	0	0	0	0	0	0	2	1	3	1	0	1	0	1	∞	0.0331455
	FSGSGSGTDFTLKISR	13,Lys->Gln[K]	0	0	0	0	0	0	0	0	0	1	1	0	1	0	1	0.5	∞	0.0331455
	VTPGEPASISCR	11,Carbamidomethyl[C]	0	0	0	0	0	0	0	0	1	1	0	1	0	0	1	0.5	∞	0.0331455
	DIVMTQSPLSLPVTPGEPASISCR	4,Oxidation[M];23,Carbamidomethyl[C]	1	0	0	1	0	2	0.666667	1	2	2	3	1	1	2	1	1.625	2.4375	0.0468619
	ASGVPDRFSGSGSGTDFTLKISR	20,AEBS[K]	0	0	0	0	0	0	0	0	2	0	2	0	0	1	1	0.75	∞	0.0479448
	FSGSGSGTDFTLK	3,Gly->Ala[G]	0	0	0	0	0	0	0	1	0	0	1	0	0	2	1	0.625	∞	0.0491737
	FSGSGSGTDFTLKISR	13,AEBS[K]	0	0	0	0	0	0	0	0	1	1	1	0	0	2	0	0.625	∞	0.0491737
A0A075B6Q5	LSCAASGFTFSSYAMHWVR	3,Carbamidomethyl[C]	0	0	0	0	0	0	0	0	0	1	1	2	1	1	1	0.875	∞	0.00619752
	GRFTISR	0,Carbamyl[AnyN-term]	0	0	0	0	0	0	0	0	1	0	1	0	1	2	2	0.875	∞	0.0209376
A0A075B6R2	LSSVTAADTAVYYCAR	14,Carbamidomethyl[C]	1	0	0	0	0	2	0.5	2	1	2	2	1	3	5	2	2.25	4.5	0.00959201
A0A075B6R9	FSGVPDR	6,Methyl[D](Asp->Glu[D])	0	0	0	0	0	0	0	1	1	1	0	1	1	1	0	0.75	∞	0.002536
	SSQSLVHSDGNTYLSWLQQRPGQPPR	17,Xle->His[L]	0	0	0	0	0	0	0	0	2	0	1	1	0	2	0	0.75	∞	0.0479448
A0A075B6S2	DIVMTQTPLSLSVTPGQPASISCK	23,Carbamidomethyl[C]	0	0	0	0	0	0	0	2	2	1	2	3	2	4	3	2.375	∞	0.000158281
	FSGSGSGTDFTLK	0,Carbamyl[AnyN-term]	0	0	0	0	0	0	0	0	1	1	1	1	0	1	1	0.75	∞	0.002536
	FSGSGSGTDFTLKISR	13,Lys->Glu[K]	0	0	0	0	0	0	0	3	2	1	1	2	0	1	2	1.5	∞	0.002536
	FSGVPDR	6,Methyl[D](Asp->Glu[D])	0	0	0	0	0	0	0	1	1	1	0	1	1	1	0	0.75	∞	0.002536
	LLIYEVSNR	1,Xle->Arg[L]	0	0	0	0	0	0	0	1	1	1	1	2	0	1	0	0.875	∞	0.00619752
	FSGSGSGTDFTLKISR	13,Lys->Gln[K]	0	0	0	0	0	0	0	0	0	1	1	0	1	0	1	0.5	∞	0.0331455
	FSGSGSGTDFTLK	3,Gly->Ala[G]	0	0	0	0	0	0	0	1	0	0	1	0	0	2	1	0.625	∞	0.0491737
	FSGSGSGTDFTLKISR	13,AEBS[K]	0	0	0	0	0	0	0	0	1	1	1	0	0	2	0	0.625	∞	0.0491737
A0A075B6S4	FSGSGSGTEFTLTIS	15,Ser->Arg[S]	0	0	0	0	0	0	0	1	1	1	1	3	0	1	2	1.25	∞	0.00526569
	ASVGDRVTITCR	11,Carbamidomethyl[C]	0	0	0	0	0	0	0	0	2	3	0	3	1	0	2	1.375	∞	0.0203432
	NIQMTQSPSAMSASVGDRVTITCR	1,Deamidated[N];23,Carbamidomethyl[C]	0	0	0	0	0	0	0	0	1	0	1	2	2	1	0	0.875	∞	0.0209376
A0A075B6S5	DIQMTQSPSSLSASVGDR	0,Carbamyl[AnyN-term]	0	0	0	0	0	0	0	4	3	2	2	2	2	2	3	2.5	∞	3.3165e-05
	LLIYAASTLQSGVPSR	0,Carbamyl[AnyN-term]	0	0	0	0	0	0	0	0	1	1	2	1	1	1	1	1	∞	0.00113378
	DIQMTQSPSSLSASVGDRVTITCR	23,Carbamidomethyl[C]	0	0	0	0	0	0	0	0	5	7	4	5	5	10	6	5.25	∞	0.00115608
	DIQMTQSPSSLSASVGDR	15,Val->Xle[V]	2	0	1	0	0	0	0.5	2	2	3	4	2	1	4	4	2.75	5.5	0.00122194
	MTQSPSSLSASVGDRVTITCR	20,Carbamidomethyl[C]	0	0	0	0	0	0	0	0	1	2	1	1	2	1	2	1.25	∞	0.00156528
	DIQMTQSPSSLSASVGDR	3,Gln->His[Q]	0	0	0	0	0	0	0	1	2	1	2	0	1	1	1	1.125	∞	0.00162818
	LLIYAASTLQSGVPSR	4,Tyr->Ser[Y]	0	0	0	0	0	0	0	2	1	1	1	1	0	2	1	1.125	∞	0.00162818
	DIQMTQSPSSLSASVGDR	2,Xle->Val[I]	0	0	0	0	0	0	0	1	1	1	3	2	0	1	2	1.375	∞	0.00381594
	DIQMTQSPSSLSASVGDRVTITCR	4,Oxidation[M];23,Carbamidomethyl[C]	0	0	0	0	0	0	0	0	3	1	3	1	1	1	2	1.5	∞	0.00540177
	LLIYAASTLQSGVPSR	5,Ala->Thr[A]	0	0	0	0	0	0	0	1	1	1	1	2	0	1	0	0.875	∞	0.00619752
	DIQMTQSPSSLSASVGDR	14,Ser->Phe[S]	0	0	0	0	0	0	0	2	1	0	2	1	0	1	1	1	∞	0.00724699
	LLIYAASTLQSGVPSR	10,Deamidated[Q]	0	0	0	0	0	0	0	1	0	1	1	0	0	1	1	0.625	∞	0.0112014
	LLIYAASTLQSGVPSR	10,Gln->His[Q]	0	0	0	0	0	0	0	2	0	0	2	0	2	1	1	1	∞	0.0184515
	LLIYAASTLQSGVPSR	4,Tyr->Phe[Y]	0	0	0	0	0	0	0	0	2	1	1	0	0	2	2	1	∞	0.0184515
	DIQMTQSPSSLSASVGDR	1,Cation_Fe[II][D]	0	0	0	0	0	0	0	0	2	1	1	0	1	1	0	0.75	∞	0.0199421
	DIQMTQSPSSLSASVGDR	3,Deamidated[Q]	0	0	0	0	0	0	0	0	1	1	0	1	0	1	2	0.75	∞	0.0199421
	DIQMTQSPSSLSASVGDRVTITCR	23,Carbamyl[C]	0	0	0	0	0	0	0	0	1	0	1	1	0	2	1	0.75	∞	0.0199421
	ASVGDRVTITCR	11,Carbamidomethyl[C]	0	0	0	0	0	0	0	0	2	3	0	3	1	0	2	1.375	∞	0.0203432
	LLIYAASTLQSGVPSR	1,Xle->Val[L]	0	0	0	0	0	0	0	1	0	0	1	2	0	1	2	0.875	∞	0.0209376
	DIQMTQSPSSLSASVGDRVTITCR	0,Carbamyl[AnyN-term];23,Carbamidomethyl[C]	0	0	0	0	0	0	0	0	1	6	5	2	1	2	0	2.125	∞	0.0309623
	DIQMTQSPSSLSASVGDR	1,Cation_Na[D]	0	0	0	0	0	0	0	1	1	1	1	0	0	0	0	0.5	∞	0.0331455
	LLIYAASTLQSGVPSR	4,AEBS[Y]	0	0	0	0	0	0	0	1	0	1	0	1	0	1	0	0.5	∞	0.0331455
	DIQMTQSPSSLSASVGDR	4,Carbamidomethyl[M]	1	0	2	6	3	5	2.83333	1	0	0	0	0	0	0	0	0.125	0.0441176	0.0349031
	DIQMTQSPSSLSASVGDR	3,Gln->Xle[Q]	0	0	0	0	0	0	0	0	0	0	2	0	1	1	1	0.625	∞	0.0491737
A0A075B6S6	DSGVPDRFSGSGSGTDFTLK	20,Lys->Arg[K]	0	0	0	0	0	0	0	0	1	2	2	1	1	1	2	1.25	∞	0.00156528
	FSGSGSGTDFTLK	0,Carbamyl[AnyN-term]	0	0	0	0	0	0	0	0	1	1	1	1	0	1	1	0.75	∞	0.002536
	FSGSGSGTDFTLKISR	13,Lys->Glu[K]	0	0	0	0	0	0	0	3	2	1	1	2	0	1	2	1.5	∞	0.002536
	SSQSLVYSDGNTYLNWFQQRPGQSPR	7,Tyr->His[Y]	0	0	0	0	0	0	0	0	2	0	2	2	1	1	2	1.25	∞	0.00526569
	DVVMTQSPLSLPVTLGQPASISCR	4,Oxidation[M];23,Carbamidomethyl[C]	0	0	0	0	0	0	0	0	2	1	2	1	0	0	2	1	∞	0.0184515
	DSGVPDRFSGSGSGTDFTLK	0,Carbamyl[AnyN-term]	0	0	0	0	0	0	0	0	1	2	2	1	0	1	0	0.875	∞	0.0209376
	DVVMTQSPLSLPVTLGQPASISCR	23,Carbamidomethyl[C]	3	0	0	0	0	0	0.5	1	2	3	1	3	2	2	2	2	4	0.0300705
	FSGSGSGTDFTLKISR	13,Lys->Gln[K]	0	0	0	0	0	0	0	0	0	1	1	0	1	0	1	0.5	∞	0.0331455
	ISRVEAEDVGVYYCMQGTHWP	13,DiLeu4plex118[Y]	0	0	0	0	0	0	0	0	1	0	2	1	0	0	2	0.75	∞	0.0479448
	FSGSGSGTDFTLK	3,Gly->Ala[G]	0	0	0	0	0	0	0	1	0	0	1	0	0	2	1	0.625	∞	0.0491737
	FSGSGSGTDFTLKISR	13,AEBS[K]	0	0	0	0	0	0	0	0	1	1	1	0	0	2	0	0.625	∞	0.0491737
A0A075B6S9	DIQLTQSPSSLSASVGDRVTITCR	23,Carbamidomethyl[C]	0	0	0	0	0	0	0	0	1	1	1	0	0	1	1	0.625	∞	0.0112014
	LLIYSASNLQSGVPSR	8,Asn->Thr[N]	0	0	0	0	0	0	0	1	1	0	1	0	0	1	1	0.625	∞	0.0112014
	LTQSPSSLSASVGDRVTITCR	20,Carbamidomethyl[C]	0	0	0	0	0	0	0	0	1	1	0	1	0	1	1	0.625	∞	0.0112014
	ASVGDRVTITCR	11,Carbamidomethyl[C]	0	0	0	0	0	0	0	0	2	3	0	3	1	0	2	1.375	∞	0.0203432
	DIQLTQSPSSLSASVGDR	15,Val->Xle[V]	0	0	0	0	0	0	0	0	0	1	1	1	0	1	0	0.5	∞	0.0331455
	LLIYSASNLQSGVPSR	5,Ser->Gly[S]	0	0	0	0	0	0	0	1	0	1	0	0	1	1	0	0.5	∞	0.0331455
A0A075B7B8	VEDTAVYYCAR	9,Carbamidomethyl[C]	4	7	3	4	2	4	4	4	1	2	1	1	2	2	1	1.75	0.4375	0.0202739
A0A075B7D4	DIQVTQSPSSLSASVGDRVTITCR	23,Carbamidomethyl[C]	0	0	0	0	0	0	0	0	1	2	2	0	0	1	0	0.75	∞	0.0479448
A0A087WSY4	LSSVTAADTAVYYCAR	14,Carbamidomethyl[C]	1	0	0	0	0	2	0.5	2	1	2	2	1	3	5	2	2.25	4.5	0.00959201
A0A087WSY6	ASQSVSSNLAWYQQKPGQAPR	6,Ser->Gly[S]	0	0	0	0	0	0	0	0	1	1	1	1	1	1	1	0.875	∞	0.000211555
	EIVMTQSPATLSVSPGER	0,Carbamyl[AnyN-term]	0	0	0	0	0	0	0	0	2	2	2	2	2	2	3	1.875	∞	0.000383431
	EIVMTQSPATLSVSPGER	2,Xle->Val[I]	0	0	0	0	0	0	0	1	1	4	2	1	2	2	3	2	∞	0.00113378
	QKPGQAPR	0,Gln->pyro-Glu[AnyN-termQ]	0	0	0	0	0	0	0	2	0	2	1	2	1	2	1	1.375	∞	0.0012163
	ASQSVSSNLAWYQQKPGQAPR	6,Ser->Asn[S]	0	0	0	0	0	0	0	1	1	1	1	1	1	0	0	0.75	∞	0.002536
	ATLSCR	0,Carbamyl[AnyN-term];5,Carbamidomethyl[C]	0	0	0	0	0	0	0	0	2	1	3	1	2	1	2	1.5	∞	0.002536
	FSGSGSGTEFTLTIS	15,Ser->Arg[S]	0	0	0	0	0	0	0	1	1	1	1	3	0	1	2	1.25	∞	0.00526569
	EIVMTQSPATLSVSPGER	4,Met->Xle[M]	1	0	0	0	0	0	0.166667	0	2	2	3	3	2	0	3	1.875	11.25	0.00563309
	ATGIPAR	0,Carbamyl[AnyN-term]	0	0	0	0	0	0	0	0	0	1	1	1	0	1	1	0.625	∞	0.0112014
	EIVMTQSPATLSVSPGER	0,Glu->pyro-Glu[AnyN-termE]	0	0	0	0	0	0	0	0	1	1	1	0	0	1	1	0.625	∞	0.0112014
	EIVMTQSPATLSVSPGER	2,Xle->Thr[I]	0	0	0	0	0	0	0	2	0	1	1	0	1	3	1	1.125	∞	0.0148421
	ASQSVSSNLAWYQQKPGQAPR	8,Deamidated[N]	0	0	0	0	0	0	0	0	1	0	1	1	0	1	2	0.75	∞	0.0199421
	LLIYGASIR	8,Xle->Val[I]	0	0	0	0	0	0	0	0	2	1	2	0	1	0	1	0.875	∞	0.0209376
	ASQSVSSNLAWYQQKPGQAPR	5,Val->Xle[V]	0	0	0	0	0	0	0	0	1	3	2	1	0	2	0	1.125	∞	0.0255547
	EIVMTQSPATLSVSPGER	9,Ala->Gly[A]	0	0	0	0	0	0	0	0	1	0	1	1	0	0	1	0.5	∞	0.0331455
	EIVMTQSPATLSVSPGER	9,Ala->Val[A]	0	0	0	0	0	0	0	0	1	1	1	0	0	0	1	0.5	∞	0.0331455
	LLIYGASIR	6,Ala->Val[A]	0	0	0	0	0	0	0	0	1	0	0	1	0	1	1	0.5	∞	0.0331455
	EIVMTQSPATLSVSPGER	4,Met->Val[M]	0	0	0	0	0	0	0	1	2	0	1	0	0	0	1	0.625	∞	0.0491737
A0A087WSZ0	LLIYAASTLQSGVPSR	0,Carbamyl[AnyN-term]	0	0	0	0	0	0	0	0	1	1	2	1	1	1	1	1	∞	0.00113378
	LLIYAASTLQSGVPSR	4,Tyr->Ser[Y]	0	0	0	0	0	0	0	2	1	1	1	1	0	2	1	1.125	∞	0.00162818
	VTLSCR	5,Carbamidomethyl[C]	0	0	0	0	0	0	0	0	6	4	3	2	1	2	3	2.625	∞	0.00505809
	LLIYAASTLQSGVPSR	5,Ala->Thr[A]	0	0	0	0	0	0	0	1	1	1	1	2	0	1	0	0.875	∞	0.00619752
	LLIYAASTLQSGVPSR	10,Deamidated[Q]	0	0	0	0	0	0	0	1	0	1	1	0	0	1	1	0.625	∞	0.0112014
	LLIYAASTLQSGVPSR	10,Gln->His[Q]	0	0	0	0	0	0	0	2	0	0	2	0	2	1	1	1	∞	0.0184515
	LLIYAASTLQSGVPSR	4,Tyr->Phe[Y]	0	0	0	0	0	0	0	0	2	1	1	0	0	2	2	1	∞	0.0184515
	LLIYAASTLQSGVPSR	1,Xle->Val[L]	0	0	0	0	0	0	0	1	0	0	1	2	0	1	2	0.875	∞	0.0209376
	LLIYAASTLQSGVPSR	4,AEBS[Y]	0	0	0	0	0	0	0	1	0	1	0	1	0	1	0	0.5	∞	0.0331455
	VTISCR	5,Carbamidomethyl[C]	1	0	2	5	3	1	2	0	0	0	0	0	0	0	0	0	0	0.0408594
A0A087WW87	ASGVPDRFSGSGSGTDFTLKISR	20,Lys->Gln[K]	0	0	0	0	0	0	0	0	1	1	1	1	1	1	1	0.875	∞	0.000211555
	SLPVTPGEPASISCR	14,Carbamidomethyl[C]	4	3	4	4	4	6	4.16667	1	2	2	1	1	1	1	1	1.25	0.3	0.000333997
	ASGVPDRFSGSGSGTDFTLK	20,Lys->Arg[K]	0	0	0	0	0	0	0	0	2	3	3	2	2	2	3	2.125	∞	0.000508451
	DIVMTQTPLSLPVTPGEPASISCR	23,Carbamidomethyl[C]	0	0	0	0	0	0	0	2	3	2	6	2	2	3	4	3	∞	0.000542258
	ASGVPDR	0,Carbamyl[AnyN-term]	0	0	0	0	0	0	0	0	1	1	0	1	1	1	1	0.75	∞	0.002536
	ASGVPDRFSGSGSGTDFTLKISR	20,Lys->Glu[K]	0	0	0	0	0	0	0	0	1	1	1	1	0	1	1	0.75	∞	0.002536
	FSGSGSGTDFTLK	0,Carbamyl[AnyN-term]	0	0	0	0	0	0	0	0	1	1	1	1	0	1	1	0.75	∞	0.002536
	FSGSGSGTDFTLKISR	13,Lys->Glu[K]	0	0	0	0	0	0	0	3	2	1	1	2	0	1	2	1.5	∞	0.002536
	ASGVPDRFSGSGSGTDFTLK	0,Carbamyl[AnyN-term]	0	0	0	0	0	0	0	0	2	2	2	0	1	2	1	1.25	∞	0.00526569
	ASGVPDRFSGSGSGTDFTLK	11,Methyl[S](Ser->Thr[S])	0	0	0	0	0	0	0	0	1	2	2	1	1	0	2	1.125	∞	0.00660266
	ASGVPDRFSGSGSGTDFTLK	12,Gly->Ala[G]	0	0	0	0	0	0	0	0	1	1	0	1	0	1	1	0.625	∞	0.0112014
	ASGVPDRFSGSGSGTDFTLK	2,Deoxy[S](Ser->Ala[S])	0	0	0	0	0	0	0	0	1	1	2	0	0	1	1	0.75	∞	0.0199421
	ASGVPDRFSGSGSGTDFTLK	20,Carbamyl[K]	0	0	0	0	0	0	0	0	0	1	2	1	0	1	1	0.75	∞	0.0199421
	ASGVPDRFSGSGSGTDFTLKISR	20,Lys->Thr[K]	0	0	0	0	0	0	0	1	1	0	0	1	0	1	2	0.75	∞	0.0199421
	ASGVPDRFSGSGSGTDFTLK	9,Methyl[S](Ser->Thr[S])	0	0	0	0	0	0	0	0	1	2	0	1	0	1	2	0.875	∞	0.0209376
	ASGVPDRFSGSGSGTDFTLKISR	20,Lys->His[K]	0	0	0	0	0	0	0	0	1	1	2	0	0	2	1	0.875	∞	0.0209376
	ISRVEAEDVGVYYCMQR	14,Carbamidomethyl[C]	0	0	0	0	0	0	0	0	0	1	2	1	2	1	0	0.875	∞	0.0209376
	ASGVPDRFSGSGSGTDFTLK	20,Guanidinyl[K]	0	0	0	0	0	0	0	0	0	1	1	1	0	0	1	0.5	∞	0.0331455
	FSGSGSGTDFTLKISR	13,Lys->Gln[K]	0	0	0	0	0	0	0	0	0	1	1	0	1	0	1	0.5	∞	0.0331455
	VTPGEPASISCR	11,Carbamidomethyl[C]	0	0	0	0	0	0	0	0	1	1	0	1	0	0	1	0.5	∞	0.0331455
	ASGVPDRFSGSGSGTDFTLKISR	20,AEBS[K]	0	0	0	0	0	0	0	0	2	0	2	0	0	1	1	0.75	∞	0.0479448
	VEAEDVGVYYCMQR	11,Carbamidomethyl[C]	0	0	0	0	0	0	0	2	0	1	1	0	2	0	0	0.75	∞	0.0479448
	FSGSGSGTDFTLK	3,Gly->Ala[G]	0	0	0	0	0	0	0	1	0	0	1	0	0	2	1	0.625	∞	0.0491737
	FSGSGSGTDFTLKISR	13,AEBS[K]	0	0	0	0	0	0	0	0	1	1	1	0	0	2	0	0.625	∞	0.0491737
A0A087X215	AAGTVFTTVEDLGSK	0,Carbamyl[AnyN-term]	0	0	0	0	0	0	0	0	1	1	1	2	0	0	1	0.75	∞	0.0199421
A0A0A0MRZ7	FSGSGSGTDFTLK	0,Carbamyl[AnyN-term]	0	0	0	0	0	0	0	0	1	1	1	1	0	1	1	0.75	∞	0.002536
	FSGSGSGTDFTLKISR	13,Lys->Glu[K]	0	0	0	0	0	0	0	3	2	1	1	2	0	1	2	1.5	∞	0.002536
	FSGVPDR	6,Methyl[D](Asp->Glu[D])	0	0	0	0	0	0	0	1	1	1	0	1	1	1	0	0.75	∞	0.002536
	LLIYEVSNR	1,Xle->Arg[L]	0	0	0	0	0	0	0	1	1	1	1	2	0	1	0	0.875	∞	0.00619752
	FSGSGSGTDFTLKISR	13,Lys->Gln[K]	0	0	0	0	0	0	0	0	0	1	1	0	1	0	1	0.5	∞	0.0331455
	FSGSGSGTDFTLK	3,Gly->Ala[G]	0	0	0	0	0	0	0	1	0	0	1	0	0	2	1	0.625	∞	0.0491737
	FSGSGSGTDFTLKISR	13,AEBS[K]	0	0	0	0	0	0	0	0	1	1	1	0	0	2	0	0.625	∞	0.0491737
A0A0A0MRZ8	LLIYDASNR	4,AEBS[Y]	0	0	0	0	0	0	0	2	2	1	2	2	1	2	1	1.625	∞	4.65213e-05
	ASQSVSSYLAWYQQKPGQAPR	7,Ser->Asn[S]	0	0	0	0	0	0	0	1	1	1	2	1	1	2	1	1.25	∞	0.000122396
	EIVLTQSPATLSLSPGER	0,Carbamyl[AnyN-term]	0	0	0	0	0	0	0	2	5	2	2	3	2	2	2	2.5	∞	0.000300269
	EIVLTQSPATLSLSPGER	2,Xle->Thr[I]	0	0	0	0	0	0	0	1	1	3	1	1	2	2	3	1.75	∞	0.000829681
	ASQSVSSYLAWYQQKPGQAPR	8,Tyr->Ser[Y]	0	0	0	0	0	0	0	1	1	1	2	1	0	1	1	1	∞	0.00113378
	QKPGQAPR	0,Gln->pyro-Glu[AnyN-termQ]	0	0	0	0	0	0	0	2	0	2	1	2	1	2	1	1.375	∞	0.0012163
	LLIYDASNR	4,Oxidation[Y]	1	4	5	4	5	5	4	0	0	0	0	0	0	0	0	0	0	0.00145658
	LLIYDASNR	0,Carbamyl[AnyN-term]	0	0	0	0	0	0	0	2	3	2	3	1	1	0	3	1.875	∞	0.00218314
	ASQSVSSYLAWYQQKPGQAPR	7,Methyl[S](Ser->Thr[S])	0	0	0	0	0	0	0	1	0	0	1	1	1	1	1	0.75	∞	0.002536
	ATLSCR	0,Carbamyl[AnyN-term];5,Carbamidomethyl[C]	0	0	0	0	0	0	0	0	2	1	3	1	2	1	2	1.5	∞	0.002536
	SSYLAWYQQKPGQAPR	1,Ser->Asn[S]	0	0	0	0	0	0	0	0	1	1	1	1	0	1	1	0.75	∞	0.002536
	EIVLTQSPATLSLSPGER	17,Glu->Asp[E]	1	0	0	0	0	0	0.166667	2	0	2	5	3	2	3	2	2.375	14.25	0.00258733
	LLIYDASNR	8,Asn->Lys[N]	0	0	0	0	0	0	0	0	0	1	2	1	2	2	2	1.25	∞	0.00526569
	ASQSVSSYLAWYQQKPGQAPR	6,Ser->Gly[S]	0	0	0	0	0	0	0	1	0	0	1	1	1	2	1	0.875	∞	0.00619752
	LLIYDASNR	8,Deamidated[N]	0	0	0	0	0	0	0	1	2	2	1	1	0	0	1	1	∞	0.00724699
	YLAWYQQKPGQAPR	1,Tyr->Phe[Y]	0	0	0	0	0	0	0	1	0	2	1	1	0	2	1	1	∞	0.00724699
	EIVLTQSPATLSLSPGER	9,Ala->Val[A]	3	0	0	0	0	0	0.5	2	2	2	3	4	1	4	2	2.5	5	0.00962554
	ATGIPAR	0,Carbamyl[AnyN-term]	0	0	0	0	0	0	0	0	0	1	1	1	0	1	1	0.625	∞	0.0112014
	LLIYDASNR	7,Ser->Phe[S]	0	0	0	0	0	0	0	0	0	1	1	1	0	1	1	0.625	∞	0.0112014
	LLIYDASNR	8,Asn->His[N]	0	0	0	0	0	0	0	0	1	2	0	2	0	2	2	1.125	∞	0.0148421
	LLIYDASNR	8,Asn->Xle[N]	1	0	0	0	0	0	0.166667	0	1	2	1	1	1	0	1	0.875	5.25	0.0272979
	EIVLTQSPATLSLSPGERATLSCR	20,Thr->Cys[T]	0	0	0	0	0	0	0	1	1	0	0	2	0	3	1	1	∞	0.0331455
	EIVLTQSPATLSLSPGER	2,Xle->Val[I]	4	0	0	0	0	0	0.666667	3	3	2	1	5	2	2	2	2.5	3.75	0.0458764
	EIVLTQSPATLSLSPGERATLSCR	18,Arg->Asn[R]	0	0	0	0	0	0	0	0	0	0	2	2	0	1	1	0.75	∞	0.0479448
	ASQSVSSYLAWYQQKPGQAPR	7,BEMAD_ST_2H(6)[S]	0	0	0	0	0	0	0	0	0	1	2	1	0	0	1	0.625	∞	0.0491737
	YLAWYQQKPGQAPR	1,Tyr->Ser[Y]	0	0	0	0	0	0	0	1	2	0	0	1	0	1	0	0.625	∞	0.0491737
A0A0A0MS15	GRFTISR	0,Carbamyl[AnyN-term]	0	0	0	0	0	0	0	0	1	0	1	0	1	2	2	0.875	∞	0.0209376
	EVQLVESGGGLVQPGR	0,Carbamyl[AnyN-term]	0	0	0	0	0	0	0	0	0	1	2	0	1	1	0	0.625	∞	0.0491737
A0A0A0MT85	SFGQGTKLEIK	1,Methyl[S](Ser->Thr[S])	0	0	0	0	0	0	0	0	0	4	3	1	0	1	1	1.25	∞	0.0491737
A0A0A0MT89	TFGQGTKVEIK	11,Lys->Arg[K]	0	0	0	0	0	0	0	0	2	2	1	1	0	2	0	1	∞	0.0184515
A0A0B4J1V0	EVQLVESGGGLVKPGGSLR	0,Carbamyl[AnyN-term]	0	0	0	0	0	0	0	1	0	4	4	3	2	2	0	2	∞	0.00962792
	QAPGKGLEWVGR	0,Gln->pyro-Glu[AnyN-termQ]	0	0	0	0	0	0	0	0	1	2	1	0	3	1	1	1.125	∞	0.0148421
	EVQLVESGGGLVKPGGSLR	15,Gly->Glu[G]	0	0	0	0	0	0	0	1	0	0	1	1	0	1	0	0.5	∞	0.0331455
	EVQLVESGGGLVKPGGSLR	16,Gly->Glu[G]	0	0	0	0	0	0	0	1	0	1	0	0	1	1	0	0.5	∞	0.0331455
	GLEWVGR	0,Carbamyl[AnyN-term]	0	0	0	0	0	0	0	0	0	1	2	0	1	1	0	0.625	∞	0.0491737
A0A0B4J1V1	AEDTAVYYCAR	9,Carbamidomethyl[C]	3	5	6	5	3	6	4.66667	0	3	3	0	2	1	3	1	1.625	0.348214	0.00159092
	NSLYLQMNSLR	4,Tyr->Phe[Y]	0	0	0	0	0	0	0	1	0	1	1	1	1	1	0	0.75	∞	0.002536
	EVQLVESGGGLVKPGGSLR	0,Carbamyl[AnyN-term]	0	0	0	0	0	0	0	1	0	4	4	3	2	2	0	2	∞	0.00962792
	NSLYLQMNSLR	1,Deamidated[N]	0	0	0	0	0	0	0	1	0	1	2	0	2	2	0	1	∞	0.0184515
	EVQLVESGGGLVKPGGSLR	15,Gly->Glu[G]	0	0	0	0	0	0	0	1	0	0	1	1	0	1	0	0.5	∞	0.0331455
	EVQLVESGGGLVKPGGSLR	16,Gly->Glu[G]	0	0	0	0	0	0	0	1	0	1	0	0	1	1	0	0.5	∞	0.0331455
	FTISRDNAK	7,Deamidated[N]	0	0	0	0	0	0	0	0	0	1	0	0	1	1	1	0.5	∞	0.0331455
	NSLYLQMNSLR	1,Asn->Thr[N]	0	0	0	0	0	0	0	2	0	1	0	0	1	0	1	0.625	∞	0.0491737
A0A0B4J1V6	GLEWVGR	0,Carbamyl[AnyN-term]	0	0	0	0	0	0	0	0	0	1	2	0	1	1	0	0.625	∞	0.0491737
A0A0B4J1X5	EVQLVESGGGLVQPGGSLR	4,Xle->Val[L]	0	0	0	0	0	0	0	2	2	2	1	1	2	1	1	1.5	∞	9.58459e-05
	EVQLVESGGGLVQPGGSLR	0,Carbamyl[AnyN-term]	0	0	0	0	0	0	0	0	3	2	3	2	3	2	3	2.25	∞	0.000468378
	EVQLVESGGGLVQPGGSLR	3,Gln->His[Q]	1	0	0	0	0	0	0.166667	2	0	2	2	1	2	2	1	1.5	9	0.00136531
	AEDTAVYYCAR	9,Carbamidomethyl[C]	3	5	6	5	3	6	4.66667	0	3	3	0	2	1	3	1	1.625	0.348214	0.00159092
	EVQLVESGGGLVQPGGSLR	6,Glu->Gln[E]	0	0	0	0	0	0	0	2	0	1	1	0	1	1	1	0.875	∞	0.00619752
	EVQLVESGGGLVQPGGSLR	10,Gly->Ala[G]	0	0	0	0	0	0	0	1	0	2	1	0	3	3	2	1.5	∞	0.00934815
	EVQLVESGGGLVQPGGSLR	2,Val->Glu[V]	0	0	0	0	0	0	0	1	0	1	0	0	1	1	1	0.625	∞	0.0112014
	EVQLVESGGGLVQPGGSLR	10,Gly->Asp[G]	1	0	0	0	0	0	0.166667	0	0	2	2	1	2	2	1	1.25	7.5	0.0117443
	EVQLVESGGGLVQPGGSLR	16,Gly->Glu[G]	0	0	0	0	0	0	0	1	0	2	1	0	0	2	1	0.875	∞	0.0209376
	NTLYLQMNSLR	4,Tyr->Phe[Y]	1	0	0	0	0	0	0.166667	2	0	1	1	0	1	1	1	0.875	5.25	0.0272979
	EVQLVESGGGLVQPGGSLR	0,Glu->pyro-Glu+Methyl[AnyN-termE]	0	0	0	0	0	0	0	0	0	1	0	0	1	1	1	0.5	∞	0.0331455
	EVQLVESGGGLVQPGGSLR	1,Glu->Asp[E]	0	0	0	0	0	0	0	1	0	1	1	0	0	0	1	0.5	∞	0.0331455
	EVQLVESGGGLVQPGGSLR	3,Deamidated[Q]	0	0	0	0	0	0	0	0	0	0	1	1	1	0	1	0.5	∞	0.0331455
	FTISRDNAK	7,Deamidated[N]	0	0	0	0	0	0	0	0	0	1	0	0	1	1	1	0.5	∞	0.0331455
A0A0B4J1X8	NSLYLQMNSLR	4,Tyr->Phe[Y]	0	0	0	0	0	0	0	1	0	1	1	1	1	1	0	0.75	∞	0.002536
	NSLYLQMNSLR	1,Deamidated[N]	0	0	0	0	0	0	0	1	0	1	2	0	2	2	0	1	∞	0.0184515
	NSLYLQMNSLR	1,Asn->Thr[N]	0	0	0	0	0	0	0	2	0	1	0	0	1	0	1	0.625	∞	0.0491737
A0A0B4J1Y9	EVQLVESGGGLVQPGGSLR	4,Xle->Val[L]	0	0	0	0	0	0	0	2	2	2	1	1	2	1	1	1.5	∞	9.58459e-05
	EVQLVESGGGLVQPGGSLR	0,Carbamyl[AnyN-term]	0	0	0	0	0	0	0	0	3	2	3	2	3	2	3	2.25	∞	0.000468378
	EVQLVESGGGLVQPGGSLR	3,Gln->His[Q]	1	0	0	0	0	0	0.166667	2	0	2	2	1	2	2	1	1.5	9	0.00136531
	EVQLVESGGGLVQPGGSLR	6,Glu->Gln[E]	0	0	0	0	0	0	0	2	0	1	1	0	1	1	1	0.875	∞	0.00619752
	EVQLVESGGGLVQPGGSLR	10,Gly->Ala[G]	0	0	0	0	0	0	0	1	0	2	1	0	3	3	2	1.5	∞	0.00934815
	EVQLVESGGGLVQPGGSLR	2,Val->Glu[V]	0	0	0	0	0	0	0	1	0	1	0	0	1	1	1	0.625	∞	0.0112014
	EVQLVESGGGLVQPGGSLR	10,Gly->Asp[G]	1	0	0	0	0	0	0.166667	0	0	2	2	1	2	2	1	1.25	7.5	0.0117443
	QAPGKGLEWVGR	0,Gln->pyro-Glu[AnyN-termQ]	0	0	0	0	0	0	0	0	1	2	1	0	3	1	1	1.125	∞	0.0148421
	EVQLVESGGGLVQPGGSLR	16,Gly->Glu[G]	0	0	0	0	0	0	0	1	0	2	1	0	0	2	1	0.875	∞	0.0209376
	EVQLVESGGGLVQPGGSLR	0,Glu->pyro-Glu+Methyl[AnyN-termE]	0	0	0	0	0	0	0	0	0	1	0	0	1	1	1	0.5	∞	0.0331455
	EVQLVESGGGLVQPGGSLR	1,Glu->Asp[E]	0	0	0	0	0	0	0	1	0	1	1	0	0	0	1	0.5	∞	0.0331455
	EVQLVESGGGLVQPGGSLR	3,Deamidated[Q]	0	0	0	0	0	0	0	0	0	0	1	1	1	0	1	0.5	∞	0.0331455
	GLEWVGR	0,Carbamyl[AnyN-term]	0	0	0	0	0	0	0	0	0	1	2	0	1	1	0	0.625	∞	0.0491737
A0A0B4J2D9	AIQLTQSPSSLSASVGDRVTITCR	23,Carbamidomethyl[C]	0	0	0	0	0	0	0	0	1	0	1	1	2	1	1	0.875	∞	0.00619752
	LTQSPSSLSASVGDRVTITCR	20,Carbamidomethyl[C]	0	0	0	0	0	0	0	0	1	1	0	1	0	1	1	0.625	∞	0.0112014
	ASVGDRVTITCR	11,Carbamidomethyl[C]	0	0	0	0	0	0	0	0	2	3	0	3	1	0	2	1.375	∞	0.0203432
	LLIYDASSLESGVPSR	11,Methyl[S](Ser->Thr[S])	0	0	0	0	0	0	0	1	1	3	0	0	1	1	0	0.875	∞	0.0411562
A0A0C4DGB6	ADDKETCFAEEPTMR	7,Carbamidomethyl[C]	0	0	0	0	0	0	0	2	1	3	1	0	1	1	0	1.125	∞	0.0148421
A0A0C4DH25	FSGSGSGTDFTLTISR	15,Ser->Asn[S]	3	4	3	3	3	3	3.16667	1	1	0	1	1	0	1	0	0.625	0.197368	2.81935e-07
	ATGIPDRFSGSGSGTDFTLTISR	3,Gly->Asp[G]	0	0	0	0	0	0	0	2	2	1	2	2	3	1	2	1.875	∞	7.34017e-05
	ATGIPDRFSGSGSGTDFTLTISR	4,Xle->Val[I]	0	0	0	0	0	0	0	1	2	2	1	1	2	1	2	1.5	∞	9.58459e-05
	EIVLTQSPATLSLSPGER	0,Carbamyl[AnyN-term]	0	0	0	0	0	0	0	2	5	2	2	3	2	2	2	2.5	∞	0.000300269
	LLIYDASSR	4,AEBS[Y]	0	0	0	0	0	0	0	2	2	1	2	3	1	4	2	2.125	∞	0.000508451
	FSGSGSGTDFTLTISR	15,Methyl[S](Ser->Thr[S])	2	2	3	3	3	3	2.66667	1	2	1	1	1	1	2	2	1.375	0.515625	0.000742919
	EIVLTQSPATLSLSPGER	2,Xle->Thr[I]	0	0	0	0	0	0	0	1	1	3	1	1	2	2	3	1.75	∞	0.000829681
	LLIYDASSR	0,Carbamyl[AnyN-term]	0	0	0	0	0	0	0	0	3	2	2	3	1	2	2	1.875	∞	0.00106271
	ATGIPDRFSGSGSGTDFTLTISR	22,Methyl[S](Ser->Thr[S])	0	0	0	0	0	0	0	1	2	1	1	0	1	2	1	1.125	∞	0.00162818
	FSGSGSGTDFTLTISR	6,Ser->Gly[S]	0	0	0	0	0	0	0	1	1	1	1	0	0	1	1	0.75	∞	0.002536
	EIVLTQSPATLSLSPGER	17,Glu->Asp[E]	1	0	0	0	0	0	0.166667	2	0	2	5	3	2	3	2	2.375	14.25	0.00258733
	ATGIPDRFSGSGSGTDFTLTISR	0,Carbamyl[AnyN-term]	0	0	0	0	0	0	0	0	2	1	3	2	0	2	3	1.625	∞	0.00613395
	ATGIPDRFSGSGSGTDFTLTISR	18,Thr->Ser[T]	0	0	0	0	0	0	0	0	1	2	1	2	0	2	1	1.125	∞	0.00660266
	ATGIPDRFSGSGSGTDFTLTISR	4,Xle->Thr[I]	0	0	0	0	0	0	0	0	1	1	2	2	0	1	1	1	∞	0.00724699
	EIVLTQSPATLSLSPGER	9,Ala->Val[A]	3	0	0	0	0	0	0.5	2	2	2	3	4	1	4	2	2.5	5	0.00962554
	FSGSGSGTDFTLTISR	0,Carbamyl[AnyN-term]	0	0	0	0	0	0	0	0	2	1	1	1	0	0	1	0.75	∞	0.0199421
	FSGSGSGTDFTLTISR	11,Thr->Ala[T]	0	0	0	0	0	0	0	1	0	1	1	2	0	1	0	0.75	∞	0.0199421
	FSGSGSGTDFTLTISR	2,Ser->Xle[S]	0	0	0	0	0	0	0	0	1	0	2	1	0	1	1	0.75	∞	0.0199421
	ATGIPDR	2,Thr->Ser[T]	0	0	0	0	0	0	0	1	2	1	2	0	0	0	1	0.875	∞	0.0209376
	ATGIPDRFSGSGSGTDFTLTISR	2,Thr->Pro[T]	0	0	0	0	0	0	0	0	2	0	1	1	0	2	1	0.875	∞	0.0209376
	FSGSGSGTDFTLTISR	11,Thr->Xle[T]	0	0	1	1	0	1	0.5	1	1	2	2	2	0	1	2	1.375	2.75	0.0262068
	ATGIPDRFSGSGSGTDFTLTIS	22,Ser->Arg[S]	0	0	0	0	0	0	0	0	1	0	0	1	0	1	1	0.5	∞	0.0331455
	LLIYDASSR	8,Methyl[S](Ser->Thr[S])	3	0	1	1	2	3	1.66667	1	3	3	4	3	3	4	4	3.125	1.875	0.0379572
	ATGIPDRFSGSGSGTDFTLTISR	18,Thr->Xle[T]	0	0	0	0	0	0	0	0	0	1	1	3	0	1	1	0.875	∞	0.0411562
	EIVLTQSPATLSLSPGER	2,Xle->Val[I]	4	0	0	0	0	0	0.666667	3	3	2	1	5	2	2	2	2.5	3.75	0.0458764
	LLIYDASSR	7,Ser->Tyr[S]	0	0	0	0	0	0	0	0	2	0	0	1	0	1	2	0.75	∞	0.0479448
A0A0C4DH29	QVQLVQSGAEVKKPGASVK	0,Gln->pyro-Glu[AnyN-termQ]	0	0	0	0	0	0	0	0	2	2	2	3	2	4	3	2.25	∞	0.000943062
A0A0C4DH30	EVQLVESGGGLVQPGGSLR	4,Xle->Val[L]	0	0	0	0	0	0	0	2	2	2	1	1	2	1	1	1.5	∞	9.58459e-05
	EVQLVESGGGLVQPGGSLR	0,Carbamyl[AnyN-term]	0	0	0	0	0	0	0	0	3	2	3	2	3	2	3	2.25	∞	0.000468378
	EVQLVESGGGLVQPGGSLR	3,Gln->His[Q]	1	0	0	0	0	0	0.166667	2	0	2	2	1	2	2	1	1.5	9	0.00136531
	EVQLVESGGGLVQPGGSLR	6,Glu->Gln[E]	0	0	0	0	0	0	0	2	0	1	1	0	1	1	1	0.875	∞	0.00619752
	EVQLVESGGGLVQPGGSLR	10,Gly->Ala[G]	0	0	0	0	0	0	0	1	0	2	1	0	3	3	2	1.5	∞	0.00934815
	EVQLVESGGGLVQPGGSLR	2,Val->Glu[V]	0	0	0	0	0	0	0	1	0	1	0	0	1	1	1	0.625	∞	0.0112014
	EVQLVESGGGLVQPGGSLR	10,Gly->Asp[G]	1	0	0	0	0	0	0.166667	0	0	2	2	1	2	2	1	1.25	7.5	0.0117443
	EVQLVESGGGLVQPGGSLR	16,Gly->Glu[G]	0	0	0	0	0	0	0	1	0	2	1	0	0	2	1	0.875	∞	0.0209376
	EVQLVESGGGLVQPGGSLR	0,Glu->pyro-Glu+Methyl[AnyN-termE]	0	0	0	0	0	0	0	0	0	1	0	0	1	1	1	0.5	∞	0.0331455
	EVQLVESGGGLVQPGGSLR	1,Glu->Asp[E]	0	0	0	0	0	0	0	1	0	1	1	0	0	0	1	0.5	∞	0.0331455
	EVQLVESGGGLVQPGGSLR	3,Deamidated[Q]	0	0	0	0	0	0	0	0	0	0	1	1	1	0	1	0.5	∞	0.0331455
A0A0C4DH31	QVQLVQSGAEVKKPGASVK	0,Gln->pyro-Glu[AnyN-termQ]	0	0	0	0	0	0	0	0	2	2	2	3	2	4	3	2.25	∞	0.000943062
	SDDTAVYYCAR	9,Carbamidomethyl[C]	0	0	0	0	0	0	0	1	0	1	1	0	1	1	0	0.625	∞	0.0112014
A0A0C4DH32	NSLYLQMNSLR	4,Tyr->Phe[Y]	0	0	0	0	0	0	0	1	0	1	1	1	1	1	0	0.75	∞	0.002536
	NSLYLQMNSLR	1,Deamidated[N]	0	0	0	0	0	0	0	1	0	1	2	0	2	2	0	1	∞	0.0184515
	FTISRDNAK	7,Deamidated[N]	0	0	0	0	0	0	0	0	0	1	0	0	1	1	1	0.5	∞	0.0331455
	NSLYLQMNSLR	1,Asn->Thr[N]	0	0	0	0	0	0	0	2	0	1	0	0	1	0	1	0.625	∞	0.0491737
A0A0C4DH33	QVQLVQSGAEVKKPGASVK	0,Gln->pyro-Glu[AnyN-termQ]	0	0	0	0	0	0	0	0	2	2	2	3	2	4	3	2.25	∞	0.000943062
A0A0C4DH35	EVQLVESGGGLVQPGGSLR	4,Xle->Val[L]	0	0	0	0	0	0	0	2	2	2	1	1	2	1	1	1.5	∞	9.58459e-05
	EVQLVESGGGLVQPGGSLR	0,Carbamyl[AnyN-term]	0	0	0	0	0	0	0	0	3	2	3	2	3	2	3	2.25	∞	0.000468378
	EVQLVESGGGLVQPGGSLR	3,Gln->His[Q]	1	0	0	0	0	0	0.166667	2	0	2	2	1	2	2	1	1.5	9	0.00136531
	EVQLVESGGGLVQPGGSLR	6,Glu->Gln[E]	0	0	0	0	0	0	0	2	0	1	1	0	1	1	1	0.875	∞	0.00619752
	EVQLVESGGGLVQPGGSLR	10,Gly->Ala[G]	0	0	0	0	0	0	0	1	0	2	1	0	3	3	2	1.5	∞	0.00934815
	EVQLVESGGGLVQPGGSLR	2,Val->Glu[V]	0	0	0	0	0	0	0	1	0	1	0	0	1	1	1	0.625	∞	0.0112014
	EVQLVESGGGLVQPGGSLR	10,Gly->Asp[G]	1	0	0	0	0	0	0.166667	0	0	2	2	1	2	2	1	1.25	7.5	0.0117443
	EVQLVESGGGLVQPGGSLR	16,Gly->Glu[G]	0	0	0	0	0	0	0	1	0	2	1	0	0	2	1	0.875	∞	0.0209376
	EVQLVESGGGLVQPGGSLR	0,Glu->pyro-Glu+Methyl[AnyN-termE]	0	0	0	0	0	0	0	0	0	1	0	0	1	1	1	0.5	∞	0.0331455
	EVQLVESGGGLVQPGGSLR	1,Glu->Asp[E]	0	0	0	0	0	0	0	1	0	1	1	0	0	0	1	0.5	∞	0.0331455
	EVQLVESGGGLVQPGGSLR	3,Deamidated[Q]	0	0	0	0	0	0	0	0	0	0	1	1	1	0	1	0.5	∞	0.0331455
A0A0C4DH38	ASDTAMYYCAR	9,Carbamidomethyl[C]	0	0	0	0	0	0	0	2	1	1	2	1	1	2	1	1.375	∞	0.000135648
	EVQLVQSGAEVKKPGESLK	0,Carbamyl[AnyN-term]	0	0	0	0	0	0	0	0	0	1	1	0	1	1	1	0.625	∞	0.0112014
	EVQLVQSGAEVK	0,Carbamyl[AnyN-term]	0	0	0	0	0	0	0	1	0	2	1	0	1	0	2	0.875	∞	0.0209376
A0A0C4DH41	LSSVTAADTAVYYCAR	14,Carbamidomethyl[C]	1	0	0	0	0	2	0.5	2	1	2	2	1	3	5	2	2.25	4.5	0.00959201
A0A0C4DH42	AEDTAVYYCAR	9,Carbamidomethyl[C]	3	5	6	5	3	6	4.66667	0	3	3	0	2	1	3	1	1.625	0.348214	0.00159092
	NTLYLQMNSLR	4,Tyr->Phe[Y]	1	0	0	0	0	0	0.166667	2	0	1	1	0	1	1	1	0.875	5.25	0.0272979
	DNSKNTLYLQMNSLR	5,Deamidated[N]	0	0	0	0	0	0	0	1	0	0	1	0	1	1	0	0.5	∞	0.0331455
A0A0C4DH55	LLIYGASTR	0,Carbamyl[AnyN-term]	0	0	0	0	0	0	0	1	2	3	3	2	1	2	3	2.125	∞	0.000177116
	QKPGQAPR	0,Gln->pyro-Glu[AnyN-termQ]	0	0	0	0	0	0	0	2	0	2	1	2	1	2	1	1.375	∞	0.0012163
	ATLSCR	0,Carbamyl[AnyN-term];5,Carbamidomethyl[C]	0	0	0	0	0	0	0	0	2	1	3	1	2	1	2	1.5	∞	0.002536
	LLIYGASTR	4,Oxidation[Y]	1	3	2	4	2	4	2.66667	0	0	0	0	0	0	0	0	0	0	0.00295755
	LLIYGASTR	1,Dioxidation[L]	1	1	1	1	0	1	0.833333	0	0	0	0	0	0	0	0	0	0	0.00410472
	LLIYGASTR	4,AEBS[Y]	0	0	0	0	0	0	0	1	2	1	1	1	2	5	2	1.875	∞	0.00582041
	ATGIPAR	0,Carbamyl[AnyN-term]	0	0	0	0	0	0	0	0	0	1	1	1	0	1	1	0.625	∞	0.0112014
	LLIYGASTR	7,Methyl[S](Ser->Thr[S])	0	0	0	0	0	0	0	0	1	2	2	1	0	0	2	1	∞	0.0184515
	LLIYGASTR	0,Carbamyl[AnyN-term];4,AEBS[Y]	0	0	0	0	0	0	0	0	2	0	0	2	1	1	0	0.75	∞	0.0479448
A0A0C4DH67	LLIYAASTLQSGVPSR	0,Carbamyl[AnyN-term]	0	0	0	0	0	0	0	0	1	1	2	1	1	1	1	1	∞	0.00113378
	LLIYAASTLQSGVPSR	4,Tyr->Ser[Y]	0	0	0	0	0	0	0	2	1	1	1	1	0	2	1	1.125	∞	0.00162818
	LLIYAASTLQSGVPSR	5,Ala->Thr[A]	0	0	0	0	0	0	0	1	1	1	1	2	0	1	0	0.875	∞	0.00619752
	LLIYAASTLQSGVPSR	10,Deamidated[Q]	0	0	0	0	0	0	0	1	0	1	1	0	0	1	1	0.625	∞	0.0112014
	LLIYAASTLQSGVPSR	10,Gln->His[Q]	0	0	0	0	0	0	0	2	0	0	2	0	2	1	1	1	∞	0.0184515
	LLIYAASTLQSGVPSR	4,Tyr->Phe[Y]	0	0	0	0	0	0	0	0	2	1	1	0	0	2	2	1	∞	0.0184515
	LLIYAASTLQSGVPSR	1,Xle->Val[L]	0	0	0	0	0	0	0	1	0	0	1	2	0	1	2	0.875	∞	0.0209376
	LLIYAASTLQSGVPSR	4,AEBS[Y]	0	0	0	0	0	0	0	1	0	1	0	1	0	1	0	0.5	∞	0.0331455
A0A0C4DH68	FSGVPDR	6,Methyl[D](Asp->Glu[D])	0	0	0	0	0	0	0	1	1	1	0	1	1	1	0	0.75	∞	0.002536
	DIVMTQTPLSSPVTLGQPASISCR	23,Carbamidomethyl[C]	0	0	0	0	0	0	0	8	2	1	1	0	1	3	4	2.5	∞	0.0281614
	SSQSLVHSDGNTYLSWLQQRPGQPPR	17,Xle->His[L]	0	0	0	0	0	0	0	0	2	0	1	1	0	2	0	0.75	∞	0.0479448
A0A0C4DH69	LLIYAASTLQSGVPSR	0,Carbamyl[AnyN-term]	0	0	0	0	0	0	0	0	1	1	2	1	1	1	1	1	∞	0.00113378
	LLIYAASTLQSGVPSR	4,Tyr->Ser[Y]	0	0	0	0	0	0	0	2	1	1	1	1	0	2	1	1.125	∞	0.00162818
	FSGSGSGTEFTLTIS	15,Ser->Arg[S]	0	0	0	0	0	0	0	1	1	1	1	3	0	1	2	1.25	∞	0.00526569
	LLIYAASTLQSGVPSR	5,Ala->Thr[A]	0	0	0	0	0	0	0	1	1	1	1	2	0	1	0	0.875	∞	0.00619752
	LLIYAASTLQSGVPSR	10,Deamidated[Q]	0	0	0	0	0	0	0	1	0	1	1	0	0	1	1	0.625	∞	0.0112014
	LLIYAASTLQSGVPSR	10,Gln->His[Q]	0	0	0	0	0	0	0	2	0	0	2	0	2	1	1	1	∞	0.0184515
	LLIYAASTLQSGVPSR	4,Tyr->Phe[Y]	0	0	0	0	0	0	0	0	2	1	1	0	0	2	2	1	∞	0.0184515
	LLIYAASTLQSGVPSR	1,Xle->Val[L]	0	0	0	0	0	0	0	1	0	0	1	2	0	1	2	0.875	∞	0.0209376
	LLIYAASTLQSGVPSR	4,AEBS[Y]	0	0	0	0	0	0	0	1	0	1	0	1	0	1	0	0.5	∞	0.0331455
A0A0C4DH72	LLIYAASSLQSGVPSR	1,Xle->Val[L]	0	0	0	0	0	0	0	1	1	1	1	1	0	1	1	0.875	∞	0.000211555
	LLIYAASSLQSGVPSR	0,Carbamyl[AnyN-term]	0	0	0	0	0	0	0	1	2	2	2	1	3	1	1	1.625	∞	0.000455139
	LLIYAASSLQSGVPSR	5,Ala->Gly[A]	0	0	0	0	0	0	0	1	3	1	1	1	1	1	1	1.25	∞	0.00156528
	MTQSPSSLSASVGDRVTITCR	20,Carbamidomethyl[C]	0	0	0	0	0	0	0	0	1	2	1	1	2	1	2	1.25	∞	0.00156528
	LLIYAASSLQSGVPSR	10,Deamidated[Q]	0	0	0	0	0	0	0	1	0	2	2	2	0	2	1	1.25	∞	0.00526569
	LLIYAASSLQSGVPSR	4,Tyr->Phe[Y]	0	0	0	0	0	0	0	0	1	1	0	2	0	1	1	0.75	∞	0.0199421
	LLIYAASSLQSGVPSR	8,Ser->Asn[S]	0	0	0	0	0	0	0	0	2	1	1	2	1	0	0	0.875	∞	0.0209376
	LLIYAASSLQSGVPSR	4,Tyr->Ser[Y]	0	0	0	0	0	0	0	1	1	2	3	0	0	3	0	1.25	∞	0.0281614
	LLIYAASSLQSGVPSR	4,AEBS[Y]	0	0	0	0	0	0	0	0	1	0	1	1	0	1	0	0.5	∞	0.0331455
	AIQMTQSPSSLSASVGDRVTITCR	23,Carbamidomethyl[C]	0	0	0	0	0	0	0	0	2	0	1	0	1	2	0	0.75	∞	0.0479448
A0A0C4DH73	LLIYAASSLQSGVPSR	1,Xle->Val[L]	0	0	0	0	0	0	0	1	1	1	1	1	0	1	1	0.875	∞	0.000211555
	LLIYAASSLQSGVPSR	0,Carbamyl[AnyN-term]	0	0	0	0	0	0	0	1	2	2	2	1	3	1	1	1.625	∞	0.000455139
	DIQMTQSPSSVSASVGDRVTITCR	23,Carbamidomethyl[C]	0	0	0	0	0	0	0	0	2	2	2	2	1	3	2	1.75	∞	0.000829681
	LLIYAASSLQSGVPSR	5,Ala->Gly[A]	0	0	0	0	0	0	0	1	3	1	1	1	1	1	1	1.25	∞	0.00156528
	LLIYAASSLQSGVPSR	10,Deamidated[Q]	0	0	0	0	0	0	0	1	0	2	2	2	0	2	1	1.25	∞	0.00526569
	LLIYAASSLQSGVPSR	4,Tyr->Phe[Y]	0	0	0	0	0	0	0	0	1	1	0	2	0	1	1	0.75	∞	0.0199421
	LLIYAASSLQSGVPSR	8,Ser->Asn[S]	0	0	0	0	0	0	0	0	2	1	1	2	1	0	0	0.875	∞	0.0209376
	LLIYAASSLQSGVPSR	4,Tyr->Ser[Y]	0	0	0	0	0	0	0	1	1	2	3	0	0	3	0	1.25	∞	0.0281614
	LLIYAASSLQSGVPSR	4,AEBS[Y]	0	0	0	0	0	0	0	0	1	0	1	1	0	1	0	0.5	∞	0.0331455
A0A0G2JLV7	FRIDSVSEGNAGPYR	14,AEBS[Y]	0	0	0	0	0	0	0	0	3	3	1	3	3	3	4	2.5	∞	0.00100782
	IDSVSEGNAGPYR	12,Oxidation[Y]	1	2	2	2	1	1	1.5	0	0	0	0	0	0	0	0	0	0	0.00111444
	FRIDSVSEGNAGPYR	0,Carbamyl[AnyN-term]	0	0	0	0	0	0	0	0	4	4	4	4	0	0	2	2.25	∞	0.0148421
	FRIDSVSEGNAGPYR	10,Deamidated[N]	0	0	0	0	0	0	0	0	4	2	0	4	1	0	2	1.625	∞	0.0294371
A0A0G2JMB2	LAGKPTHVNVSVVMAEVDGTCY	21,Carbamidomethyl[C]	0	0	0	0	0	0	0	0	1	1	1	1	1	1	1	0.875	∞	0.000211555
	HYTNPSQDVTVPCPVPPPPPCCHPR	0,Carbamyl[AnyN-term];13,Carbamidomethyl[C];22,GG[C](Dicarbamidomethyl[C])	0	0	0	0	0	0	0	0	0	0	1	2	1	1	0	0.625	∞	0.0491737
A0A0G2JMI3	EVQLVQSGAEVK	0,Carbamyl[AnyN-term]	0	0	0	0	0	0	0	1	0	2	1	0	1	0	2	0.875	∞	0.0209376
A0A0G2JRQ6	LLLYAASR	7,GG[S]	0	0	0	0	0	1	0.166667	1	0	1	1	1	1	1	1	0.875	5.25	0.00681266
A0A0J9YVY3	AEDTAVYYCAR	9,Carbamidomethyl[C]	3	5	6	5	3	6	4.66667	0	3	3	0	2	1	3	1	1.625	0.348214	0.00159092
	QVQLVQSGSELKKPGASVK	0,Gln->pyro-Glu[AnyN-termQ]	0	0	0	0	0	0	0	0	2	0	0	2	4	5	2	1.875	∞	0.0260229
A0A0J9YX35	EVQLVESGGGLVQPGGSLR	4,Xle->Val[L]	0	0	0	0	0	0	0	2	2	2	1	1	2	1	1	1.5	∞	9.58459e-05
	EVQLVESGGGLVQPGGSLR	0,Carbamyl[AnyN-term]	0	0	0	0	0	0	0	0	3	2	3	2	3	2	3	2.25	∞	0.000468378
	EVQLVESGGGLVQPGGSLR	3,Gln->His[Q]	1	0	0	0	0	0	0.166667	2	0	2	2	1	2	2	1	1.5	9	0.00136531
	EVQLVESGGGLVQPGGSLR	6,Glu->Gln[E]	0	0	0	0	0	0	0	2	0	1	1	0	1	1	1	0.875	∞	0.00619752
	EVQLVESGGGLVQPGGSLR	10,Gly->Ala[G]	0	0	0	0	0	0	0	1	0	2	1	0	3	3	2	1.5	∞	0.00934815
	EVQLVESGGGLVQPGGSLR	2,Val->Glu[V]	0	0	0	0	0	0	0	1	0	1	0	0	1	1	1	0.625	∞	0.0112014
	EVQLVESGGGLVQPGGSLR	10,Gly->Asp[G]	1	0	0	0	0	0	0.166667	0	0	2	2	1	2	2	1	1.25	7.5	0.0117443
	EVQLVESGGGLVQPGGSLR	16,Gly->Glu[G]	0	0	0	0	0	0	0	1	0	2	1	0	0	2	1	0.875	∞	0.0209376
	EVQLVESGGGLVQPGGSLR	0,Glu->pyro-Glu+Methyl[AnyN-termE]	0	0	0	0	0	0	0	0	0	1	0	0	1	1	1	0.5	∞	0.0331455
	EVQLVESGGGLVQPGGSLR	1,Glu->Asp[E]	0	0	0	0	0	0	0	1	0	1	1	0	0	0	1	0.5	∞	0.0331455
	EVQLVESGGGLVQPGGSLR	3,Deamidated[Q]	0	0	0	0	0	0	0	0	0	0	1	1	1	0	1	0.5	∞	0.0331455
A0A0J9YXX1	ASDTAMYYCAR	9,Carbamidomethyl[C]	0	0	0	0	0	0	0	2	1	1	2	1	1	2	1	1.375	∞	0.000135648
	EVQLVQSGAEVK	0,Carbamyl[AnyN-term]	0	0	0	0	0	0	0	1	0	2	1	0	1	0	2	0.875	∞	0.0209376
A0M8Q6	QSNNKYAASSYLSLTPEQWK	0,Gln->pyro-Glu[AnyN-termQ];4,Deamidated[N]	0	0	0	0	0	0	0	3	8	5	6	5	7	6	5	5.625	∞	1.48771e-05
	YAASSYLSLTPEQWK	6,AEBS[Y]	0	0	0	0	0	0	0	3	5	4	4	4	3	5	2	3.75	∞	1.82119e-05
	QSNNKYAASSYLSLTPEQWK	4,Deamidated[N]	0	0	0	0	0	0	0	7	4	6	4	5	9	7	5	5.875	∞	2.75558e-05
	SYSCRVTHEGSTVEK	4,Diethylphosphate[C]	0	0	0	0	0	0	0	2	1	1	1	1	1	2	1	1.25	∞	0.000122396
	YAASSYLSLTPEQWK	0,Carbamyl[AnyN-term]	0	0	0	0	0	0	0	3	3	2	1	2	1	2	3	2.125	∞	0.000177116
	QSNNKYAASSYLSLTPEQWK	0,Gln->pyro-Glu[AnyN-termQ]	0	0	0	0	0	0	0	0	3	3	3	4	3	3	2	2.625	∞	0.000423711
	YAASSYLSLTPEQWK	13,Deamidated[Q]	0	0	0	0	0	0	0	3	1	2	1	1	1	2	2	1.625	∞	0.000455139
	QSNNKYAASSYLSLTPEQWK	0,Carbamyl[AnyN-term]	0	0	0	0	0	0	0	3	5	4	2	5	1	5	2	3.375	∞	0.000556681
	YAASSYLSLTPEQWKSHR	15,AEBS[K]	0	0	0	0	0	0	0	3	4	1	1	3	2	4	2	2.5	∞	0.000589839
	QSNNKYAASSYLSLTPEQWK	3,Deamidated[N]	0	0	0	0	0	0	0	2	3	3	3	1	1	5	4	2.75	∞	0.000815161
	QSNNKYAASSYLSLTPEQWK	0,Gln->pyro-Glu[AnyN-termQ];3,Deamidated[N]	0	0	0	0	0	0	0	1	1	2	2	1	1	0	1	1.125	∞	0.00162818
	YAASSYLSLTPEQWK	6,Oxidation[Y]	4	3	7	4	5	2	4.16667	0	0	0	0	0	0	0	0	0	0	0.00195206
	QSNNKYAASSYLSLTPEQWK	6,AEBS[Y]	0	0	0	0	0	0	0	1	5	2	1	2	3	5	2	2.625	∞	0.0023523
	AAPSVTLFPPSSEELQANK	0,Carbamyl[AnyN-term]	0	0	0	0	0	0	0	7	5	14	14	11	3	13	1	8.5	∞	0.0023721
	YAASSYLSLTPEQWK	1,AEBS[Y]	0	0	0	0	0	0	0	8	3	2	3	2	3	1	3	3.125	∞	0.00399254
	QSNNKYAASSYLSLTPEQWK	11,AEBS[Y]	0	0	0	0	0	0	0	0	3	3	2	1	1	0	4	1.75	∞	0.0126545
	YAASSYLSLTPEQWK	14,Oxidation[W]	0	4	2	3	2	5	2.66667	0	0	0	0	0	0	0	0	0	0	0.0135707
	AAPSVTLFPPSSEELQANK	19,Lys->Arg[K]	0	0	0	0	0	0	0	3	0	3	0	3	0	2	2	1.625	∞	0.0137765
	YAASSYLSLTPEQWK	6,Carbamyl[Y]	0	0	0	0	0	0	0	1	0	1	2	0	2	1	0	0.875	∞	0.0209376
	YAASSYLSLTPEQWK	1,AEBS[Y];6,AEBS[Y]	0	0	0	0	0	0	0	3	1	0	0	3	3	5	0	1.875	∞	0.0260229
	YAASSYLSLTPEQWK	14,Dioxidation[W]	1	4	6	2	0	4	2.83333	0	0	0	0	0	0	0	0	0	0	0.0264262
	QSNNKYAASSYLSLTPEQWK	4,Deamidated[N];6,AEBS[Y]	0	0	0	0	0	0	0	1	2	0	0	4	4	5	0	2	∞	0.0292321
	YAASSYLSLTPEQWK	0,Carbamyl[AnyN-term];1,AEBS[Y]	0	0	0	0	0	0	0	1	1	0	0	2	1	3	0	1	∞	0.0331455
	QSNNKYAASSYLSLTPEQWK	0,Gln->pyro-Glu[AnyN-termQ];6,AEBS[Y]	0	0	0	0	0	0	0	0	2	0	0	1	2	1	0	0.75	∞	0.0479448
	YAASSYLSLTPEQWK	0,Carbamyl[AnyN-term];6,AEBS[Y]	0	0	0	0	0	0	0	0	1	0	0	1	1	2	0	0.625	∞	0.0491737
A2NJV5	DIVMTQTPLSLSVTPGQPASISCK	23,Carbamidomethyl[C]	0	0	0	0	0	0	0	2	2	1	2	3	2	4	3	2.375	∞	0.000158281
	FSGSGSGTDFTLK	0,Carbamyl[AnyN-term]	0	0	0	0	0	0	0	0	1	1	1	1	0	1	1	0.75	∞	0.002536
	FSGSGSGTDFTLKISR	13,Lys->Glu[K]	0	0	0	0	0	0	0	3	2	1	1	2	0	1	2	1.5	∞	0.002536
	FSGVPDR	6,Methyl[D](Asp->Glu[D])	0	0	0	0	0	0	0	1	1	1	0	1	1	1	0	0.75	∞	0.002536
	FSGSGSGTDFTLKISR	13,Lys->Gln[K]	0	0	0	0	0	0	0	0	0	1	1	0	1	0	1	0.5	∞	0.0331455
	FSGSGSGTDFTLK	3,Gly->Ala[G]	0	0	0	0	0	0	0	1	0	0	1	0	0	2	1	0.625	∞	0.0491737
	FSGSGSGTDFTLKISR	13,AEBS[K]	0	0	0	0	0	0	0	0	1	1	1	0	0	2	0	0.625	∞	0.0491737
A5A3E0	AVFPSIVGRPR	0,Carbamyl[AnyN-term]	0	0	0	0	0	0	0	0	2	2	3	1	1	1	1	1.375	∞	0.00381594
	AGFAGDDAPR	0,Carbamyl[AnyN-term]	0	0	0	0	0	0	0	0	0	1	2	1	1	1	1	0.875	∞	0.00619752
	SYELPDGQVITIGNER	2,AEBS[Y]	0	0	0	0	0	0	0	0	0	0	1	1	1	0	1	0.5	∞	0.0331455
A6NHG4	LCAAAASILGKPADR	2,Carbamidomethyl[C]	0	0	0	0	0	0	0	0	2	1	1	2	1	0	1	1	∞	0.00724699
A6NMY6	STVHEILCK	0,Acetyl[ProteinN-term];8,Carbamidomethyl[C]	0	0	0	1	0	0	0.166667	0	4	0	3	2	3	0	3	1.875	11.25	0.0218682
	GLGTDEDSLIEIICSR	14,Carbamidomethyl[C]	5	6	1	2	2	2	3	0	2	0	2	0	0	0	0	0.5	0.166667	0.0265275
B9A064	QSNNKYAASSYLSLTPEQWK	0,Gln->pyro-Glu[AnyN-termQ];4,Deamidated[N]	0	0	0	0	0	0	0	3	8	5	6	5	7	6	5	5.625	∞	1.48771e-05
	YAASSYLSLTPEQWK	6,AEBS[Y]	0	0	0	0	0	0	0	3	5	4	4	4	3	5	2	3.75	∞	1.82119e-05
	QSNNKYAASSYLSLTPEQWK	4,Deamidated[N]	0	0	0	0	0	0	0	7	4	6	4	5	9	7	5	5.875	∞	2.75558e-05
	AGVETTKPSK	0,Carbamyl[AnyN-term]	0	0	0	0	0	0	0	2	4	3	4	1	3	4	2	2.875	∞	0.000174124
	YAASSYLSLTPEQWK	0,Carbamyl[AnyN-term]	0	0	0	0	0	0	0	3	3	2	1	2	1	2	3	2.125	∞	0.000177116
	ATLVCLISDFYPGAVTVAWKADGSPVK	5,Carbamidomethyl[C]	0	0	0	0	0	0	0	0	1	1	1	1	1	1	1	0.875	∞	0.000211555
	KANPTVTLFPPSSEELQANKATLVCLISDFYPGAVTVAWK	19,Deamidated[N];25,GG[C](Dicarbamidomethyl[C])	0	0	0	0	0	0	0	1	1	1	1	1	0	1	1	0.875	∞	0.000211555
	QSNNKYAASSYLSLTPEQWK	0,Gln->pyro-Glu[AnyN-termQ]	0	0	0	0	0	0	0	0	3	3	3	4	3	3	2	2.625	∞	0.000423711
	ANPTVTLFPPSSEELQANKATLVCLISDFYPGAVTVAWK	24,Carbamidomethyl[C]	0	0	0	0	0	0	0	0	1	2	2	2	2	2	2	1.625	∞	0.000455139
	YAASSYLSLTPEQWK	13,Deamidated[Q]	0	0	0	0	0	0	0	3	1	2	1	1	1	2	2	1.625	∞	0.000455139
	SYSCQVTHEGSTVEK	4,Carboxymethyl[C]	0	0	0	0	0	0	0	4	2	2	1	2	2	2	1	2	∞	0.00048622
	QSNNKYAASSYLSLTPEQWK	0,Carbamyl[AnyN-term]	0	0	0	0	0	0	0	3	5	4	2	5	1	5	2	3.375	∞	0.000556681
	YAASSYLSLTPEQWKSHR	15,AEBS[K]	0	0	0	0	0	0	0	3	4	1	1	3	2	4	2	2.5	∞	0.000589839
	QSNNKYAASSYLSLTPEQWK	3,Deamidated[N]	0	0	0	0	0	0	0	2	3	3	3	1	1	5	4	2.75	∞	0.000815161
	VTVLGQPK	0,Carbamyl[AnyN-term]	0	0	0	0	0	0	0	0	2	4	3	2	2	3	2	2.25	∞	0.000943062
	QSNNKYAASSYLSLTPEQWK	0,Gln->pyro-Glu[AnyN-termQ];3,Deamidated[N]	0	0	0	0	0	0	0	1	1	2	2	1	1	0	1	1.125	∞	0.00162818
	SYSCQVTHEGSTVEK	4,Dioxidation[C]	0	0	0	0	0	0	0	1	1	2	1	1	0	2	1	1.125	∞	0.00162818
	YAASSYLSLTPEQWK	6,Oxidation[Y]	4	3	7	4	5	2	4.16667	0	0	0	0	0	0	0	0	0	0	0.00195206
	QSNNKYAASSYLSLTPEQWK	6,AEBS[Y]	0	0	0	0	0	0	0	1	5	2	1	2	3	5	2	2.625	∞	0.0023523
	YAASSYLSLTPEQWK	1,AEBS[Y]	0	0	0	0	0	0	0	8	3	2	3	2	3	1	3	3.125	∞	0.00399254
	SYSCQVTHEGSTVEK	0,Carbamyl[AnyN-term];4,Carbamidomethyl[C]	0	0	0	0	0	0	0	4	2	9	9	4	2	5	1	4.5	∞	0.00432152
	SYSCQVTHEGSTVEK	2,Oxidation[Y];4,Carbamidomethyl[C]	0	6	5	5	3	5	4	0	0	0	0	0	0	0	0	0	0	0.00656627
	SCQVTHEGSTVEK	2,Carbamidomethyl[C]	0	0	0	0	0	0	0	4	2	1	3	0	1	4	1	2	∞	0.00724699
	SYSCQVTHEGSTVEKTVAPTECS	4,Carbamidomethyl[C];22,Carbamidomethyl[C]	0	0	0	0	0	0	0	0	2	1	1	1	1	2	4	1.5	∞	0.00934815
	ATLVCLISDFYPGAVTVAWK	5,Carboxymethyl[C]	0	0	0	0	0	0	0	1	1	2	2	3	0	1	0	1.25	∞	0.0112014
	QSNNKYAASSYLSLTPEQWK	11,AEBS[Y]	0	0	0	0	0	0	0	0	3	3	2	1	1	0	4	1.75	∞	0.0126545
	YAASSYLSLTPEQWK	14,Oxidation[W]	0	4	2	3	2	5	2.66667	0	0	0	0	0	0	0	0	0	0	0.0135707
	ATLVCLISDFYPGAVTVAWK	5,Carbamidomethyl[C]	22	21	36	10	7	19	19.1667	6	6	4	3	3	2	5	3	4	0.208696	0.0148676
	ATLVCLISDFYPGAVTVAWK	5,Carbamidomethyl[C];11,AEBS[Y]	0	0	0	0	0	0	0	4	6	0	0	3	3	4	0	2.5	∞	0.0168898
	SYSCQVTHEGSTVEK	2,AEBS[Y];4,Carbamidomethyl[C]	0	0	0	0	0	0	0	3	3	0	0	4	6	4	0	2.5	∞	0.0168898
	ADGSPVKAGVETTKPSK	7,AEBS[K]	0	0	0	0	0	0	0	1	0	1	1	0	2	1	0	0.75	∞	0.0199421
	TVAPTECS	0,Carbamyl[AnyN-term];7,Carbamidomethyl[C]	0	0	0	0	0	0	0	0	2	1	1	0	1	1	0	0.75	∞	0.0199421
	YAASSYLSLTPEQWK	6,Carbamyl[Y]	0	0	0	0	0	0	0	1	0	1	2	0	2	1	0	0.875	∞	0.0209376
	YAASSYLSLTPEQWK	1,AEBS[Y];6,AEBS[Y]	0	0	0	0	0	0	0	3	1	0	0	3	3	5	0	1.875	∞	0.0260229
	YAASSYLSLTPEQWK	14,Dioxidation[W]	1	4	6	2	0	4	2.83333	0	0	0	0	0	0	0	0	0	0	0.0264262
	ATLVCLISDFYPGAVTVAWK	11,sulfo+amino[Y]	1	0	0	0	0	0	0.166667	1	1	1	0	2	1	1	0	0.875	5.25	0.0272979
	ATLVCLISDFYPGAVTVAWK	5,Carbamidomethyl[C];11,Oxidation[Y]	0	5	11	4	2	6	4.66667	0	0	0	0	0	0	0	0	0	0	0.0292027
	QSNNKYAASSYLSLTPEQWK	4,Deamidated[N];6,AEBS[Y]	0	0	0	0	0	0	0	1	2	0	0	4	4	5	0	2	∞	0.0292321
	ATLVCLISDFYPGAVTVAWK	0,Carbamyl[AnyN-term];5,Carbamidomethyl[C]	0	0	0	0	0	0	0	0	2	3	1	1	0	1	0	1	∞	0.0331455
	ATLVCLISDFYPGAVTVAWK	8,Diisopropylphosphate[S]	0	0	0	0	0	0	0	0	1	0	1	0	0	1	1	0.5	∞	0.0331455
	YAASSYLSLTPEQWK	0,Carbamyl[AnyN-term];1,AEBS[Y]	0	0	0	0	0	0	0	1	1	0	0	2	1	3	0	1	∞	0.0331455
	SYSCQVTHEGSTVEK	4,methylsulfonylethyl[C]	0	0	1	2	1	1	0.833333	0	0	0	0	0	0	0	0	0	0	0.042194
	ATLVCLISDFYPGAVTVAWK	0,Diisopropylphosphate[AnyN-term]	0	0	0	0	0	0	0	1	0	0	1	2	2	0	0	0.75	∞	0.0479448
	ATLVCLISDFYPGAVTVAWK	5,monomethylphosphothione[C]	0	0	0	0	0	0	0	1	0	2	0	1	0	2	0	0.75	∞	0.0479448
	QSNNKYAASSYLSLTPEQWK	0,Gln->pyro-Glu[AnyN-termQ];6,AEBS[Y]	0	0	0	0	0	0	0	0	2	0	0	1	2	1	0	0.75	∞	0.0479448
	SHRSYSCQVTHEGSTVEK	2,Cation_Zn[II][H]	0	0	0	0	0	0	0	0	0	1	2	1	0	0	2	0.75	∞	0.0479448
	SYSCQVTHEGSTVEK	4,Propionamide[C]	0	0	0	0	0	0	0	1	0	2	0	0	1	2	0	0.75	∞	0.0479448
	ATLVCLISDFYPGAVTVAWK	2,Diisopropylphosphate[T]	0	0	0	0	0	0	0	1	0	2	0	0	0	1	1	0.625	∞	0.0491737
	YAASSYLSLTPEQWK	0,Carbamyl[AnyN-term];6,AEBS[Y]	0	0	0	0	0	0	0	0	1	0	0	1	1	2	0	0.625	∞	0.0491737
C9JVW0	ETPEAAEGR	2,Didehydro[T]	0	0	0	0	0	0	0	0	1	1	0	1	1	0	0	0.5	∞	0.0331455
H0YA55	XFSKFRYLYEIARRHPYFYAPELLFFAK	10,GluGlu[E]	0	0	0	0	0	0	0	0	0	3	4	0	0	2	2	1.375	∞	0.0451721
O00187	VLATLCGQESTDTERAPGKDTFYSLGSSLDITFR	6,Carbamidomethyl[C]	0	0	0	0	0	0	0	3	2	3	3	0	2	4	2	2.375	∞	0.000769876
	WTLTAPPGYR	9,AEBS[Y]	0	0	0	0	0	0	0	1	3	2	2	2	0	2	1	1.625	∞	0.00153563
	VLATLCGQESTDTERAPGK	6,Carbamidomethyl[C]	0	0	0	0	0	0	0	2	1	1	1	1	0	2	1	1.125	∞	0.00162818
	WTLTAPPGYR	1,Trioxidation[W]	0	6	6	4	6	6	4.66667	0	0	0	0	0	0	0	0	0	0	0.00524543
	WPEPVFGR	1,Oxidation[W]	1	3	6	5	7	8	5	0	0	0	0	0	0	0	0	0	0	0.00535298
	WPEPVFGR	0,Carbamyl[AnyN-term]	0	0	0	0	0	0	0	0	1	1	2	1	0	2	1	1	∞	0.00724699
	VLATLCGQESTDTER	6,Carbamidomethyl[C]	10	2	13	4	11	10	8.33333	2	1	1	1	2	1	2	1	1.375	0.165	0.0106799
	WTLTAPPGYR	1,Oxidation[W]	1	2	4	2	6	6	3.5	0	0	0	0	0	0	0	0	0	0	0.0108017
	WTLTAPPGYR	1,Dioxidation[W]	0	3	5	2	7	7	4	0	0	0	0	0	0	0	0	0	0	0.0179629
	GPKWPEPVFGR	0,Carbamyl[AnyN-term]	0	0	0	0	0	0	0	0	2	1	0	1	0	1	1	0.75	∞	0.0199421
	WPEPVFGR	1,Trioxidation[W]	0	4	4	0	5	3	2.66667	0	0	0	0	0	0	0	0	0	0	0.0292914
	LASPGFPGEYANDQER	10,Oxidation[Y]	0	0	3	3	5	4	2.5	0	0	0	0	0	0	0	0	0	0	0.0317705
	AGYVLHR	0,Unknown_420[AnyN-term]	0	0	0	0	0	0	0	0	0	1	1	0	0	1	1	0.5	∞	0.0331455
	LSHLCEYDFVK	5,Carbamidomethyl[C]	0	0	0	0	0	0	0	0	4	3	0	4	0	0	4	1.875	∞	0.0348542
	ELSHLCEYDFVK	6,Carbamidomethyl[C]	0	0	0	0	0	0	0	0	2	1	0	2	0	0	1	0.75	∞	0.0479448
	AGYVLHR	3,AEBS[Y]	0	0	0	0	0	0	0	1	1	0	0	1	0	2	0	0.625	∞	0.0491737
O00241	ATPEHTVSFTCESHGFSPR	0,Carbamyl[AnyN-term];11,Carbamidomethyl[C]	0	0	0	0	0	0	0	0	1	1	1	1	0	0	1	0.625	∞	0.0112014
	AKPSAPVVSGPAVR	0,Carbamyl[AnyN-term]	0	0	0	0	0	0	0	0	2	1	2	2	0	1	0	1	∞	0.0184515
	ATPEHTVSFTCESHGFSPR	11,Carbamidomethyl[C]	0	0	1	2	1	0	0.666667	0	4	2	4	4	0	2	4	2.5	3.75	0.0265992
	VTTVSELTKR	7,Xle->Ser[L]	0	0	0	0	0	0	0	1	0	1	1	2	0	3	0	1	∞	0.0331455
O00391	AWRPALYLAALDCAEETNSAVCR	13,Carbamidomethyl[C];22,Carbamidomethyl[C]	1	0	0	0	0	0	0.166667	0	1	1	1	2	1	1	1	1	6	0.00627086
	FGVTDFPSCYLLFR	9,Carbamidomethyl[C]	3	4	1	2	1	1	2	0	0	0	0	0	0	0	0	0	0	0.0117248
	VPVLMESR	5,Oxidation[M]	1	4	1	3	3	7	3.16667	0	3	0	0	0	0	0	0	0.375	0.118421	0.0263324
	AAPGQEPPEHMAELQR	0,Carbamyl[AnyN-term]	0	0	0	0	0	0	0	0	0	1	1	1	1	0	0	0.5	∞	0.0331455
O00468	AYGTGFVGCLR	9,Carbamidomethyl[C]	0	0	1	0	0	1	0.333333	4	2	2	3	2	1	2	3	2.375	7.125	0.000234145
	HPLHLLEDAVTKPELRPCPTP	18,Carbamidomethyl[C]	0	0	0	0	0	0	0	5	4	5	6	2	0	4	3	3.625	∞	0.00108406
	DVVVGRHPLHLLEDAVTKPELRPCPTP	24,Carbamidomethyl[C]	0	0	0	0	0	0	0	0	2	4	3	3	0	4	5	2.625	∞	0.00505809
	CEPGFWNFR	1,Carbamidomethyl[C]	3	0	2	1	2	1	1.5	0	0	0	0	0	0	0	0	0	0	0.0172245
	EAACLQQTQIEEAR	4,Carbamidomethyl[C]	0	0	0	0	0	0	0	0	1	0	0	1	1	0	1	0.5	∞	0.0331455
	GLYVAAQGACR	10,Carbamidomethyl[C]	3	1	0	0	3	2	1.5	0	0	0	0	0	0	0	0	0	0	0.0445848
O00533	NDYCCFAAFPR	4,Carbamidomethyl[C];5,Carbamidomethyl[C]	1	1	0	2	2	0	1	0	0	0	0	0	0	0	0	0	0	0.0408594
O00560	EVILCKDQDGK	5,Carbamidomethyl[C]	0	0	0	0	0	0	0	0	1	1	2	1	1	1	1	1	∞	0.00113378
	FGDQVLQINGENCAGWSSDKAHK	13,Carbamidomethyl[C]	0	0	0	0	0	0	0	0	2	1	0	2	1	1	2	1.125	∞	0.00660266
	FGDQVLQINGENCAGWSSDKAHK	9,Deamidated[N];13,Carbamidomethyl[C]	0	0	0	0	0	0	0	0	6	1	1	6	3	2	6	3.125	∞	0.0101159
	SLYPSLEDLKVDK	0,Acetyl[ProteinN-term]	0	0	0	0	0	0	0	0	2	1	0	2	0	2	0	0.875	∞	0.0411562
	QGIREVILCKDQDGK	0,Gln->pyro-Glu[AnyN-termQ];9,Carbamidomethyl[C]	0	0	0	0	0	0	0	0	2	1	0	1	0	0	1	0.625	∞	0.0491737
O00584	LIMVQHWPETVCEK	12,Carbamidomethyl[C]	2	1	0	0	0	0	0.5	1	3	1	1	3	1	1	2	1.625	3.25	0.0350784
	EEVQTIGQIELCLTK	12,Carbamidomethyl[C]	0	0	0	0	0	0	0	1	2	0	0	0	0	1	2	0.75	∞	0.0479448
	EVQTIGQIELCLTK	11,Carbamidomethyl[C]	0	0	0	0	0	0	0	2	1	1	0	0	0	0	2	0.75	∞	0.0479448
O14498	YGFQIADCAYR	8,Carbamidomethyl[C]	6	1	4	4	3	4	3.66667	1	0	0	0	1	0	0	1	0.375	0.102273	0.00348443
O14773	HQFRPTFPASSPYVTTVGGTSFQEPFLITNEIVDYISGGGFSNVFPRPSYQEEAVTK	30,Deamidated[N]	0	0	0	0	0	0	0	1	1	0	0	0	1	1	1	0.625	∞	0.0112014
	LYQQHGAGLFDVTR	0,Carbamyl[AnyN-term]	0	0	0	0	0	0	0	0	1	1	1	1	1	0	0	0.625	∞	0.0112014
	VNTELMK	6,Oxidation[M]	0	0	0	2	0	0	0.333333	1	1	2	1	2	1	2	2	1.5	4.5	0.0156469
	AYPDVAALSDGYWVVSNRVPIPWVSGTSASTPVFGGILSLINEHR	17,Deamidated[N]	0	0	0	0	0	0	0	0	1	0	0	1	0	1	1	0.5	∞	0.0331455
	LFGGNFAHQASVAR	0,Carbamyl[AnyN-term]	0	0	0	0	0	0	0	0	1	1	1	1	0	0	0	0.5	∞	0.0331455
	QAELLLPGAEFHHYVGGPTETHVVR	0,Gln->pyro-Glu[AnyN-termQ]	0	0	0	0	0	0	0	2	1	0	0	0	0	1	1	0.625	∞	0.0491737
	QRPEPQVTGTVGLHLGVTPSVIR	0,Gln->pyro-Glu[AnyN-termQ]	0	0	0	0	0	0	0	2	0	0	0	1	1	0	1	0.625	∞	0.0491737
O14798	HSFKGEECPAGSHR	8,Carbamidomethyl[C]	0	0	0	0	0	0	0	0	4	3	3	4	0	3	2	2.375	∞	0.00401691
	EGTFRNENSPEMCR	13,Carbamidomethyl[C]	0	0	0	0	0	0	0	0	2	2	0	1	0	2	1	1	∞	0.0184515
O15240	GRPEAQPPPLSSEHKEPVAGDAVPGPK	0,Carbamyl[AnyN-term]	0	0	0	0	0	0	0	0	4	4	4	4	3	3	5	3.375	∞	0.000389361
	AAPAPTHVR	0,Carbamyl[AnyN-term]	0	0	0	0	0	0	0	0	1	3	1	1	1	3	1	1.375	∞	0.00799943
	DGSAPEVR	0,Carbamyl[AnyN-term]	0	0	0	0	0	0	0	0	1	1	1	1	0	0	0	0.5	∞	0.0331455
	GRPEAQPPPLSSEHKEPVAGDAVPGPKDGSAPEVR	0,Carbamyl[AnyN-term]	0	0	0	0	0	0	0	0	1	0	1	1	0	0	1	0.5	∞	0.0331455
O43278	RHPVCSGTCQPTQFR	5,Carbamidomethyl[C];9,Carbamidomethyl[C]	0	0	0	0	0	0	0	0	2	1	0	2	1	1	1	1	∞	0.00724699
O43291	SIHDFCLVSK	0,Carbamyl[AnyN-term];6,Carbamidomethyl[C]	0	0	0	0	0	0	0	0	1	0	2	2	0	1	1	0.875	∞	0.0209376
O43365	QLVELEK	0,Gln->pyro-Glu[AnyN-termQ]	0	0	0	0	0	0	0	2	0	0	1	0	1	1	0	0.625	∞	0.0491737
O43451	QLDFTLSPK	0,Gln->pyro-Glu[AnyN-termQ]	0	0	0	0	0	0	0	0	2	2	0	2	2	1	2	1.375	∞	0.00381594
	TLCMESQQILPDGSLVQHYNVHNLYGWSQTRPTYEAVQEVTGQR	3,Carbamidomethyl[C]	0	0	0	0	0	0	0	0	1	3	0	2	1	1	1	1.125	∞	0.0148421
	TLCMESQQILPDGSPVQHYNVHNLYGWSQTRPTYEAVQEVTGQR	3,Carbamidomethyl[C]	0	0	0	0	0	0	0	0	2	2	0	3	1	0	2	1.25	∞	0.0189833
	DLEWHTWGMFSR	0,Carbamyl[AnyN-term]	0	0	0	0	0	0	0	0	1	1	0	1	0	0	1	0.5	∞	0.0331455
	GGYILPWQEPALNTHLSR	13,Deamidated[N]	0	0	0	0	0	0	0	0	0	2	0	1	1	0	1	0.625	∞	0.0491737
	GGYILPWQEPALNTHLSR	3,AEBS[Y]	0	0	0	0	0	0	0	0	1	2	0	1	1	0	0	0.625	∞	0.0491737
	TLCMESQQILPDGSLVQHYNVHNLYGWSQTRPTYEAVQEVTGQR	3,Carbamidomethyl[C];20,Deamidated[N]	0	0	0	0	0	0	0	0	1	2	0	0	1	0	1	0.625	∞	0.0491737
	YTLLPYLYTLMHK	0,Carbamyl[AnyN-term]	0	0	0	0	0	0	0	0	1	1	0	2	0	0	1	0.625	∞	0.0491737
O43482	AELKEK	0,Carbamyl[AnyN-term]	0	0	0	0	0	0	0	2	15	14	18	16	10	16	15	13.25	∞	0.000154618
O43490	SSLNDPLCLVHPSSETCNSIR	8,Carbamidomethyl[C];17,Carbamidomethyl[C]	0	0	0	0	0	0	0	0	2	1	0	2	0	0	3	1	∞	0.0498672
O43866	ELGCGAASGTPSGILYEPPAEKEQK	4,Carbamidomethyl[C]	0	0	0	0	0	0	0	0	1	1	1	2	1	1	1	1	∞	0.00113378
	GQWGTVCDDGWDIKDVAVLCR	7,Carbamidomethyl[C];20,Carbamidomethyl[C]	0	0	0	0	0	0	0	0	2	1	1	1	2	1	1	1.125	∞	0.00162818
	CEGRVEVEQK	0,Pyro-carbamidomethyl[AnyN-termC]	0	0	0	0	0	0	0	0	1	1	1	1	0	1	1	0.75	∞	0.002536
O60462	ALQVVR	0,Carbamyl[AnyN-term]	0	0	0	0	0	0	0	0	2	1	1	1	1	1	2	1.125	∞	0.00162818
O60494	TCAYDSLVIR	2,Carbamidomethyl[C]	6	7	5	8	6	8	6.66667	0	1	1	1	0	1	1	0	0.625	0.09375	1.71933e-05
	LESMDNCPHEFLQVYDGDSSSAFQLGR	7,Carbamidomethyl[C]	0	0	0	0	0	0	0	1	1	2	1	1	1	1	1	1.125	∞	4.2657e-05
	MSFTYQIADCNRDYHK	10,Carbamidomethyl[C]	0	0	0	0	0	0	0	0	4	5	6	3	6	4	4	4	∞	0.000617694
	ILEMDIEEIQNCYYDKLR	12,Carbamidomethyl[C]	0	0	0	0	0	0	0	0	2	1	2	2	2	2	1	1.5	∞	0.000805367
	QACGGHILTSSFDTVSSPR	0,Gln->pyro-Glu[AnyN-termQ];3,Carbamidomethyl[C]	0	0	0	0	0	0	0	0	2	2	1	2	2	1	2	1.5	∞	0.000805367
	ITVWALQLTSQDCTQNYLQLQDSPQGHGNSR	13,Carbamidomethyl[C]	0	0	0	0	0	0	0	0	1	2	2	1	2	3	2	1.625	∞	0.00153563
	NGGSPESPIIGQYCGNSNPR	1,Deamidated[N];14,Carbamidomethyl[C]	0	0	0	0	0	0	0	0	3	2	1	1	2	2	2	1.625	∞	0.00153563
	FHADYAR	0,Carbamyl[AnyN-term]	0	0	0	0	0	0	0	0	1	1	1	1	1	0	1	0.75	∞	0.002536
	SAVTGSCVNDGVHIIR	0,Carbamyl[AnyN-term];7,Carbamidomethyl[C]	0	0	0	0	0	0	0	0	1	1	1	1	1	0	1	0.75	∞	0.002536
	SCGGYLHADR	0,Carbamyl[AnyN-term];2,Carbamidomethyl[C]	0	0	0	0	0	0	0	0	1	1	1	1	0	1	1	0.75	∞	0.002536
	NLNCVWIIIAPVNK	4,Carbamidomethyl[C]	10	5	3	4	4	7	5.5	0	0	0	0	0	0	0	0	0	0	0.00345333
	LRFESSMEECGGDLQGSIGTFTSPNYPNPNPHGR	10,Carbamidomethyl[C]	0	0	0	0	0	0	0	0	6	3	3	4	1	2	3	2.75	∞	0.00381594
	YCGNTIPDSIDTSSNTAVVR	2,Carbamidomethyl[C]	0	0	0	0	0	0	0	0	3	5	1	2	3	2	5	2.625	∞	0.00403556
	SKHLEISFDNNFLIPSGDGQCQNSFVK	21,Carbamidomethyl[C]	0	0	0	0	0	0	0	0	3	4	1	3	1	1	3	2	∞	0.00518991
	AKYSIAQCGGR	8,Carbamidomethyl[C]	0	0	0	0	0	0	0	0	1	2	0	1	1	1	2	1	∞	0.00724699
	DFVEILDGGHEDAPLRGR	0,Carbamyl[AnyN-term]	0	0	0	0	0	0	0	0	2	1	2	1	0	1	1	1	∞	0.00724699
	RPSAFR	0,Carbamyl[AnyN-term]	0	0	0	0	0	0	0	0	2	1	1	1	2	0	1	1	∞	0.00724699
	SLGIENSVECR	10,Carbamidomethyl[C]	1	2	1	2	0	2	1.33333	0	0	0	0	0	0	0	0	0	0	0.0103234
	IAQLCTQR	5,Carbamidomethyl[C]	3	2	1	2	3	3	2.33333	0	1	0	1	2	1	2	1	1	0.428571	0.0103563
	RITLMFNNLR	5,Oxidation[M]	0	0	0	0	0	0	0	0	1	1	1	1	0	0	1	0.625	∞	0.0112014
	TCAYDSLVIRDGDNNLAQQLAVLCGR	2,Carbamidomethyl[C];24,Carbamidomethyl[C]	0	0	0	0	0	0	0	0	1	0	0	1	1	1	1	0.625	∞	0.0112014
	IYDGPSIHAR	0,Carbamyl[AnyN-term]	0	0	0	0	0	0	0	0	1	2	3	1	0	1	1	1.125	∞	0.0148421
	SPDVGYVHDVNCFWVIK	12,Carbamidomethyl[C]	1	0	0	0	0	0	0.166667	0	2	4	1	1	1	1	3	1.625	9.75	0.0159986
	CLYDYVK	1,Carbamidomethyl[C]	0	0	0	0	0	0	0	0	1	0	0	2	2	1	2	1	∞	0.0184515
	LATHPSCNNEHVIVFNGIR	0,Carbamyl[AnyN-term];7,Carbamidomethyl[C];16,Deamidated[N]	0	0	0	0	0	0	0	0	2	3	2	1	0	0	2	1.25	∞	0.0189833
	LATHPSCNNEHVIVFNGIR	7,Carbamidomethyl[C];8,Deamidated[N];16,Deamidated[N]	0	0	0	0	0	0	0	0	3	1	0	2	2	0	2	1.25	∞	0.0189833
	RITLMFNNLR	0,Carbamyl[AnyN-term]	0	0	0	0	0	0	0	0	2	1	1	1	0	0	1	0.75	∞	0.0199421
	CSWTAITHK	0,Pyro-carbamidomethyl[AnyN-termC]	1	0	0	0	0	1	0.333333	0	3	1	1	2	2	1	1	1.375	4.125	0.0203402
	LRFESSMEECGGDLQGSIGTFTSPNYPNPNPHGR	7,Oxidation[M];10,Carbamidomethyl[C]	0	0	0	0	0	0	0	0	1	2	2	1	1	0	4	1.375	∞	0.0203432
	LATHPSCNNEHVIVFNGIR	7,Carbamidomethyl[C];16,Deamidated[N]	6	1	0	0	0	0	1.16667	1	6	5	6	5	2	3	9	4.625	3.96429	0.0245871
	CSWTAITHK	0,Carbamyl[AnyN-term];1,Carbamidomethyl[C]	0	0	0	0	0	0	0	0	1	1	1	1	0	0	0	0.5	∞	0.0331455
	LATHPSCNNEHVIVFNGIR	7,Carbamidomethyl[C];9,Deamidated[N];16,Deamidated[N]	0	0	0	0	0	0	0	0	1	1	0	1	0	0	1	0.5	∞	0.0331455
	VEHIGFHAK	0,Carbamyl[AnyN-term]	0	0	0	0	0	0	0	0	1	1	1	1	0	0	0	0.5	∞	0.0331455
	YCGNTIPDSIDTSSNTAVVR	1,AEBS[Y];2,Carbamidomethyl[C]	0	0	0	0	0	0	0	0	1	0	0	1	1	1	0	0.5	∞	0.0331455
	LCGPSKPTLPLVIPYSQVWIHFVTNER	2,Carbamidomethyl[C]	0	0	0	0	0	0	0	0	2	4	0	1	0	1	2	1.25	∞	0.0383337
	YCGTDMPHPITSFSSALTLR	2,Carbamidomethyl[C]	1	1	0	0	0	0	0.333333	0	3	4	2	1	1	0	2	1.625	4.875	0.0397045
	YSIAQCGGR	6,Carbamidomethyl[C]	1	1	0	0	0	1	0.5	1	1	1	1	1	1	1	2	1.125	2.25	0.040394
	IYDGPSIHAR	2,Oxidation[Y]	0	2	0	1	1	2	1	0	0	0	0	0	0	0	0	0	0	0.0408594
	MSFTYQIADCNR	10,Carbamidomethyl[C]	5	4	1	1	2	4	2.83333	1	1	1	1	1	1	0	2	1	0.352941	0.047276
	GFKAEYR	0,Carbamyl[AnyN-term]	0	0	0	0	0	0	0	0	1	2	2	1	0	0	0	0.75	∞	0.0479448
	SLACGGNVYIHDADSAGYVTSPNHPHNYPPHADCIWILAAPPETR	4,Carbamidomethyl[C];23,Deamidated[N];34,Carbamidomethyl[C]	0	0	0	0	0	0	0	0	2	0	0	1	1	0	2	0.75	∞	0.0479448
	FHADYAR	5,AEBS[Y]	0	0	0	0	0	0	0	0	1	0	0	2	1	1	0	0.625	∞	0.0491737
	LQVLLLTDGVGRR	0,Carbamyl[AnyN-term]	0	0	0	0	0	0	0	0	1	2	1	0	0	0	1	0.625	∞	0.0491737
	SAVTGSCVNDGVHIIR	7,Carbamidomethyl[C];9,Deamidated[N]	0	0	0	0	0	0	0	0	1	0	0	1	1	0	2	0.625	∞	0.0491737
O60524	ALQVVR	0,Carbamyl[AnyN-term]	0	0	0	0	0	0	0	0	2	1	1	1	0	1	2	1	∞	0.00724699
O60635	AHDQKVEGCFNQLLYDIR	9,Carbamidomethyl[C]	0	0	0	0	0	0	0	0	3	1	1	3	5	0	1	1.75	∞	0.0256143
	AHDQKVEGCFNQLLYDIR	0,Carbamyl[AnyN-term];9,Carbamidomethyl[C]	0	0	0	0	0	0	0	0	0	1	1	1	0	0	1	0.5	∞	0.0331455
	VEGCFNQLLYDIR	4,Carbamidomethyl[C]	6	4	6	0	8	0	4	0	0	1	0	1	0	0	0	0.25	0.0625	0.0403004
O60814	AMGIMNSFVNDIFER	10,Deamidated[N]	2	3	3	0	1	0	1.5	0	0	0	0	0	0	0	0	0	0	0.0445848
O60888	AVVEKR	0,Carbamyl[AnyN-term]	0	0	0	0	0	0	0	0	1	1	1	1	1	1	1	0.875	∞	0.000211555
O75015	VLEKDSVTLK	0,Carbamyl[AnyN-term]	0	0	0	0	0	0	0	0	1	1	1	2	1	1	1	1	∞	0.00113378
	VTYLQNGKDRK	6,Deamidated[N]	0	0	0	0	0	0	0	0	2	2	2	3	2	4	4	2.375	∞	0.00131305
	WVFKEEDPIHLR	0,Carbamyl[AnyN-term]	0	0	0	0	0	0	0	0	3	1	2	3	2	2	1	1.75	∞	0.00200783
	ATLKDSGSYFCR	11,Carbamidomethyl[C]	0	0	0	0	0	0	0	0	1	2	1	3	1	3	2	1.625	∞	0.00342386
	ATLKDSGSYFCR	0,Carbamyl[AnyN-term];11,Carbamidomethyl[C]	0	0	0	0	0	0	0	0	1	1	1	1	0	0	0	0.5	∞	0.0331455
	MRTEDLPK	1,Oxidation[M]	0	0	0	0	0	0	0	0	1	0	0	1	1	0	1	0.5	∞	0.0331455
O75144	ALMSPAGMLR	3,Oxidation[M];8,Oxidation[M]	4	4	4	5	3	4	4	0	1	0	0	1	0	0	1	0.375	0.09375	6.74946e-07
	GLYDVVSVLR	0,Carbamyl[AnyN-term]	0	0	0	0	0	0	0	0	1	0	1	1	1	0	1	0.625	∞	0.0112014
	DTQEKEVR	0,Carbamyl[AnyN-term]	0	0	0	0	0	0	0	0	1	1	2	2	0	1	0	0.875	∞	0.0209376
	GLYDVVSVLR	3,Oxidation[Y]	1	1	0	3	2	1	1.33333	0	0	0	0	0	0	0	0	0	0	0.025031
	ALMSPAGMLR	0,Carbamyl[AnyN-term]	0	0	0	0	0	0	0	0	1	0	1	1	0	0	1	0.5	∞	0.0331455
	ALMSPAGMLR	3,Oxidation[M]	0	0	0	0	0	0	0	0	2	0	0	2	0	1	2	0.875	∞	0.0411562
O75339	QSTPAQSPAAGTVQGR	0,Gln->pyro-Glu[AnyN-termQ]	0	0	0	0	0	0	0	0	1	0	1	1	0	0	1	0.5	∞	0.0331455
O75594	AAQGLLACGVAQGALR	8,Carbamidomethyl[C]	18	15	14	16	14	14	15.1667	2	2	2	3	1	2	4	6	2.75	0.181319	2.02646e-08
	ALASECAQHLSLPLR	0,Carbamyl[AnyN-term];6,Carbamidomethyl[C]	0	0	0	0	0	0	0	1	2	3	3	3	1	2	1	2	∞	0.00048622
	TLSPGNQLYHLIQNWPHYR	0,Carbamyl[AnyN-term]	0	0	0	0	0	0	0	0	1	1	1	1	0	1	1	0.75	∞	0.002536
	ALASECAQHLSLPLR	6,Carbamidomethyl[C]	13	12	8	6	6	8	8.83333	5	2	3	2	2	2	2	2	2.5	0.283019	0.00262503
	QETEDPACCSPIVPR	8,Carbamidomethyl[C];9,Carbamidomethyl[C]	0	0	0	0	0	1	0.166667	0	1	2	1	1	1	2	2	1.25	7.5	0.00388412
	YVVVSHTAGSSCNTPASCQQQAR	0,Carbamyl[AnyN-term];12,Carbamidomethyl[C];18,Carbamidomethyl[C]	0	0	0	0	0	0	0	0	3	3	5	1	1	2	1	2	∞	0.00962792
	AAQGLLACGVAQGALR	0,Carbamyl[AnyN-term];8,Carbamidomethyl[C]	0	0	0	0	0	0	0	0	1	3	2	1	0	1	1	1.125	∞	0.0148421
	ASECAQHLSLPLR	4,Carbamidomethyl[C]	0	0	0	0	0	0	0	0	1	1	1	0	0	2	1	0.75	∞	0.0199421
	TLGWCDVGYNFLIGEDGLVYEGR	5,Carbamidomethyl[C]	12	9	15	6	1	6	8.16667	0	2	3	2	2	0	3	2	1.75	0.214286	0.0239384
	LASECAQHLSLPLR	5,2-dimethylsuccinyl[C]	1	1	0	0	1	1	0.666667	0	0	0	0	0	0	0	0	0	0	0.025031
	YVVVSHTAGSSCNTPASCQQQAR	1,AEBS[Y];12,Carbamidomethyl[C];18,Carbamidomethyl[C]	0	0	0	0	0	0	0	1	2	0	0	1	1	3	0	1	∞	0.0331455
	PACCSPIVPR	3,Carbamidomethyl[C];4,Carbamidomethyl[C]	0	0	0	0	0	0	0	0	0	1	2	0	0	2	1	0.75	∞	0.0479448
	ALASECAQHLSLPLR	4,Diisopropylphosphate[S]	0	0	0	0	0	0	0	0	1	1	1	0	0	2	0	0.625	∞	0.0491737
O75882	ECDRPCVNGGR	2,Carbamidomethyl[C];6,Carbamidomethyl[C];8,Deamidated[N]	1	0	0	0	0	0	0.166667	1	2	2	2	3	3	3	5	2.625	15.75	0.000400326
	SEAACLAAGPGIR	5,Carbamidomethyl[C]	6	5	3	7	5	6	5.33333	2	3	1	2	2	2	1	1	1.75	0.328125	0.000619857
	SCALDQNCQWEPR	2,Carbamidomethyl[C];8,Carbamidomethyl[C]	1	0	0	0	0	0	0.166667	2	1	1	1	1	1	1	2	1.25	7.5	0.000626558
	GVKGDECQLCEVENR	7,Carbamidomethyl[C];10,Carbamidomethyl[C]	0	0	0	0	0	0	0	1	3	1	1	2	2	1	1	1.5	∞	0.000805367
	AAAAAAVSGSAAAEAKECDRPCVNGGR	16,Xlink_EGS[115][K]	0	0	0	0	0	0	0	0	2	1	0	2	1	2	2	1.25	∞	0.00526569
	CFCTTK	1,Carbamidomethyl[C];3,Carbamidomethyl[C]	0	0	0	0	0	0	0	1	3	1	2	6	1	7	5	3.25	∞	0.00693458
	GEACDIPHCTDNCGFPHR	4,Carbamidomethyl[C];9,Carbamidomethyl[C];13,Carbamidomethyl[C]	3	1	2	2	0	2	1.66667	0	0	0	0	0	0	0	0	0	0	0.0108199
	CTWLIEGQPNR	0,Pyro-carbamidomethyl[AnyN-termC]	0	0	0	0	0	0	0	0	1	1	0	1	1	0	1	0.625	∞	0.0112014
	KVEFVLK	0,Carbamyl[AnyN-term]	0	0	0	0	0	0	0	0	1	1	1	1	0	0	1	0.625	∞	0.0112014
	CIEGSYKGPVK	0,Pyro-carbamidomethyl[AnyN-termC]	0	0	0	0	0	0	0	0	0	2	1	3	2	0	2	1.25	∞	0.0189833
	CNGHASLCNTNTGK	1,Carbamidomethyl[C];2,Deamidated[N];8,Carbamidomethyl[C]	0	0	0	0	0	0	0	0	1	2	0	1	0	1	2	0.875	∞	0.0209376
	LKSECFSKR	5,Carbamidomethyl[C]	0	0	0	0	0	0	0	1	2	0	0	2	0	1	1	0.875	∞	0.0209376
	TACGDCTSGSSECMWCSNMK	6,GG[C](Dicarbamidomethyl[C]);13,Carbamidomethyl[C];16,Carbamidomethyl[C]	0	0	0	0	0	0	0	1	1	0	0	1	0	1	0	0.5	∞	0.0331455
O76076	RLGEPCDQLHVCDASQGLVCQPGAGPGGR	6,Carbamidomethyl[C];12,Carbamidomethyl[C];20,Carbamidomethyl[C]	1	0	0	1	0	1	0.5	2	3	2	3	3	3	2	4	2.75	5.5	2.20489e-05
	QLCPTPCTCPWPPPR	3,Carbamidomethyl[C];7,Carbamidomethyl[C];9,Carbamidomethyl[C]	0	0	0	0	0	0	0	0	2	2	1	2	1	2	2	1.5	∞	0.000805367
	RLGEPCDQLHVCDASQGLVCQPGAGPGGR	0,Carbamyl[AnyN-term];12,GG[C](Dicarbamidomethyl[C]);20,Carbamidomethyl[C]	0	0	0	0	0	0	0	0	1	1	3	2	1	2	2	1.5	∞	0.002536
	LYREGETFQPHCSIR	12,Carbamidomethyl[C]	0	0	0	0	0	0	0	0	3	2	2	2	0	2	2	1.625	∞	0.00342386
	GALCLLAEDDSSCEVNGR	4,Carbamidomethyl[C];13,Carbamidomethyl[C];16,Deamidated[N]	0	0	0	0	0	0	0	0	1	0	0	1	0	1	2	0.625	∞	0.0491737
O94772	MCASSCDFVKR	2,Carbamidomethyl[C];6,Carbamidomethyl[C]	0	0	0	0	0	0	0	0	3	4	2	3	0	1	2	1.875	∞	0.00830874
	QCQPSDTVCASVR	2,Carbamidomethyl[C];9,Carbamidomethyl[C]	0	0	0	0	0	0	0	0	1	0	0	1	0	1	1	0.5	∞	0.0331455
O94919	DKVAVPEFVWLAACCAVPGGGWAMGFVK	14,Carbamidomethyl[C];15,Carbamidomethyl[C]	0	0	0	0	0	0	0	1	1	1	1	1	0	1	1	0.875	∞	0.000211555
	VAVPEFVWLAACCAVPGGGWAMGFVK	12,Carbamidomethyl[C];13,Carbamidomethyl[C]	0	0	0	0	0	0	0	1	1	1	1	1	0	1	2	1	∞	0.00113378
	APRPAPGGAEQR	0,Carbamyl[AnyN-term]	0	0	0	0	0	0	0	0	1	1	1	1	0	1	1	0.75	∞	0.002536
	LLPFNPQLFQNNCGETEQDTEK	13,Carbamidomethyl[C]	2	0	0	0	0	0	0.333333	4	1	2	3	3	0	3	2	2.25	6.75	0.00532553
	ALTPQCGSGEDLYILTGTVPSDYR	6,Propionamide_2H(3)[C]	0	0	0	0	0	0	0	1	2	1	1	2	0	0	1	1	∞	0.00724699
	RLVGEEEAGFGECDKFFYAGTPPAGLAADSHVK	13,Carbamidomethyl[C]	0	0	0	0	0	0	0	6	1	2	4	1	0	1	2	2.125	∞	0.0181322
	DRIPVYSAFR	0,Carbamyl[AnyN-term]	0	0	0	0	0	0	0	0	1	1	3	1	0	1	1	1	∞	0.0184515
	ALTPQCGSGEDLYILTGTVPSDYRVK	6,Carbamidomethyl[C]	0	0	0	0	0	0	0	0	1	0	0	1	0	1	1	0.5	∞	0.0331455
	FATLYSTR	0,Carbamyl[AnyN-term]	0	0	0	0	0	0	0	0	0	1	1	1	0	1	0	0.5	∞	0.0331455
	LLPFNPQLFQNNCGETEQDTEK	13,Propionamide_2H(3)[C]	0	0	0	0	0	0	0	0	1	0	1	1	0	1	0	0.5	∞	0.0331455
	QALNTDYLDSDYQR	0,Gln->pyro-Glu[AnyN-termQ]	0	0	0	0	0	0	0	0	0	1	1	1	0	1	0	0.5	∞	0.0331455
O95274	QGVEHEASRDEEPR	0,Gln->pyro-Glu[AnyN-termQ]	0	0	0	0	0	0	0	0	0	0	1	1	1	0	1	0.5	∞	0.0331455
O95336	AACCLAGAR	3,Carbamidomethyl[C];4,Carbamidomethyl[C]	0	0	0	0	1	0	0.166667	2	1	1	2	1	1	1	1	1.25	7.5	0.000626558
	AAPAPGLISVFSSSQELGAALAQLVAQR	0,Acetyl[ProteinN-term]	2	1	1	1	1	1	1.16667	0	0	0	0	0	0	0	0	0	0	0.000916748
	AAVLKR	0,Carbamyl[AnyN-term]	0	0	0	0	0	0	0	0	1	1	1	1	0	0	0	0.5	∞	0.0331455
O95460	SPCECESLVEFQGR	3,Carbamidomethyl[C];5,Carbamidomethyl[C]	1	0	0	0	0	0	0.166667	0	1	1	0	1	1	1	1	0.75	4.5	0.028669
	AGTELRSPCECESLVEFQGR	9,GG[C](Dicarbamidomethyl[C])	0	0	0	0	0	0	0	0	1	0	0	1	1	0	1	0.5	∞	0.0331455
O95613	AELKEK	0,Carbamyl[AnyN-term]	0	0	0	0	0	0	0	2	15	14	18	16	10	16	15	13.25	∞	0.000154618
O95865	CSHALIR	0,Pyro-carbamidomethyl[AnyN-termC]	0	0	0	0	0	0	0	0	3	1	1	1	0	1	1	1	∞	0.0184515
O95967	DVNECLTIPEACK	5,Carbamidomethyl[C];12,Carbamidomethyl[C]	4	0	2	2	3	0	1.83333	0	0	0	0	0	0	0	0	0	0	0.0378567
	DVNECLTIPEACKGEMK	5,Carbamidomethyl[C];12,Carbamidomethyl[C]	0	0	0	0	0	0	0	0	0	2	2	0	0	3	2	1.125	∞	0.0379433
O95998	GSTGTQLCK	8,Carbamidomethyl[C]	2	2	2	2	1	0	1.5	5	10	20	15	12	11	14	16	12.875	8.58333	0.000138802
	DPCPSQPPVFPAAK	3,Carbamidomethyl[C]	4	4	2	4	5	3	3.66667	0	0	0	0	0	0	0	0	0	0	0.000332659
	ERGSTGTQLCK	10,Carbamidomethyl[C]	0	0	0	0	0	0	0	7	8	6	13	3	1	9	5	6.5	∞	0.00162936
	STKDPCPSQPPVFPAAK	6,Carbamidomethyl[C]	1	0	0	0	0	0	0.166667	1	3	2	1	4	1	1	4	2.125	12.75	0.00418919
	ERGSTGTQLCK	0,Carbamyl[AnyN-term];10,Carbamidomethyl[C]	0	0	0	0	0	0	0	0	1	1	1	2	1	1	0	0.875	∞	0.00619752
	GSTGTQLCK	0,Carbamyl[AnyN-term];8,Carbamidomethyl[C]	0	0	0	0	0	0	0	0	1	1	1	2	1	1	0	0.875	∞	0.00619752
	LWEGSTSR	0,Carbamyl[AnyN-term]	0	0	0	0	0	0	0	0	1	1	0	1	2	2	1	1	∞	0.00724699
	LWEGSTSR	2,Dioxidation[W]	0	4	1	4	3	1	2.16667	0	0	0	0	0	0	0	0	0	0	0.0274292
O96009	VKVGPGLTLCAK	10,Carbamidomethyl[C]	0	0	0	0	0	0	0	0	2	3	1	1	3	3	1	1.75	∞	0.00379858
	VGPGLTLCAK	8,Carbamidomethyl[C]	5	1	2	2	3	2	2.5	1	1	1	1	1	0	1	1	0.875	0.35	0.0334478
P00441	HVGDLGNVTADKDGVADVSIEDSVISLSGDHCIIGR	32,Carbamidomethyl[C]	0	0	0	0	0	0	0	3	2	3	3	2	2	2	2	2.375	∞	3.74927e-06
	AVCVLKGDGPVQGIINFEQK	3,Carbamidomethyl[C]	0	0	0	0	0	0	0	2	2	2	1	3	2	1	2	1.875	∞	7.34017e-05
	GLTEGLHGFHVHEFGDNTAGCTSAGPHFNPLSR	0,Carbamyl[AnyN-term];21,Carbamidomethyl[C]	0	0	0	0	0	0	0	2	2	2	1	1	2	1	1	1.5	∞	9.58459e-05
	GLTEGLHGFHVHEFGDNTAGCTSAGPHFNPLSR	21,Carbamidomethyl[C]	0	0	0	0	0	0	0	6	4	3	2	4	3	2	3	3.375	∞	0.000158745
	LACGVIGIAQ	3,Carbamidomethyl[C]	2	0	0	0	0	0	0.333333	4	1	1	0	2	3	2	1	1.75	5.25	0.0272979
	TLVVHEK	0,Carbamyl[AnyN-term]	0	0	0	0	0	0	0	0	1	0	0	1	0	1	1	0.5	∞	0.0331455
P00450	MYYSAVEPTK	7,Glu->Asp[E]	3	2	3	3	3	4	3	1	0	0	1	0	0	0	0	0.25	0.0833333	9.89488e-06
	DLYSGLIGPLIVCR	13,Carbamidomethyl[C]	10	4	8	8	7	9	7.66667	2	0	2	2	0	1	2	0	1.125	0.146739	0.000220164
	TYCSEPEKVDKDNEDFQESNR	3,Carbamidomethyl[C]	0	0	0	0	0	0	0	4	1	3	3	1	2	4	2	2.5	∞	0.000589839
	DIASGLIGPLIICK	13,Carbamidomethyl[C]	10	3	4	7	7	7	6.33333	3	0	1	1	0	2	1	0	1	0.157895	0.00229845
	MYYSAVEPTKDIFTGLIGPMK	7,Glu->Asp[E]	0	0	0	0	0	0	0	2	0	1	3	1	2	3	1	1.625	∞	0.00342386
	QYTDSTFRVPVER	0,Gln->pyro-Glu[AnyN-termQ]	0	0	0	0	0	0	0	3	0	1	1	1	2	2	1	1.375	∞	0.00381594
	DIFTGLIGPMK	10,Oxidation[M]	3	1	3	6	3	3	3.16667	0	0	0	0	0	0	0	0	0	0	0.00470814
	MYSVNGYTFGSLPGLSMCAEDRVK	5,Deamidated[N];18,Carbamidomethyl[C]	0	0	0	0	0	0	0	1	0	1	3	1	2	1	1	1.25	∞	0.00526569
	QKDVDKEFYLFPTVFDENESLLLEDNIR	0,Gln->pyro-Glu[AnyN-termQ]	0	0	0	0	0	0	0	1	0	0	1	1	1	2	1	0.875	∞	0.00619752
	EVGPTNADPVCLAK	11,Carbamidomethyl[C]	4	2	4	7	4	5	4.33333	3	1	1	1	1	2	3	1	1.625	0.375	0.00747864
	DIASGLIGPLIICKK	13,Carbamidomethyl[C]	0	0	0	0	0	0	0	3	0	1	3	0	2	2	1	1.5	∞	0.00934815
	GAYPLSIEPIGVR	3,AEBS[Y]	0	0	0	0	0	0	0	2	0	1	1	1	1	3	0	1.125	∞	0.0148421
	IYHSHIDAPKDIASGLIGPLIICKK	23,Carbamidomethyl[C]	0	0	0	0	0	0	0	0	0	3	5	0	4	6	4	2.75	∞	0.0151814
	IYHSHIDAPKDIASGLIGPLIICK	23,Carbamidomethyl[C]	0	0	0	0	0	0	0	0	0	4	6	1	4	5	1	2.625	∞	0.0170619
	KLISVDTEHSNIYLQNGPDR	16,Deamidated[N]	0	0	0	0	0	0	0	4	0	1	2	1	1	3	0	1.5	∞	0.0199421
	TPGIWLLHCHVTDHIHAGMETTYTVLQNEDTK	9,Carbamidomethyl[C]	0	0	0	0	0	0	0	6	0	2	3	0	1	4	1	2.125	∞	0.0242727
	TTIEKPVWLGFLGPIIK	0,Carbamyl[AnyN-term]	0	0	0	0	0	0	0	2	0	3	2	0	1	1	0	1.125	∞	0.0255547
	NMATRPYSIHAHGVQTESSTVTPTLPGETLTYVWK	2,Oxidation[M]	0	0	0	0	0	0	0	3	0	0	2	0	1	3	1	1.25	∞	0.0281614
	YTVNQCR	6,Carbamidomethyl[C]	0	0	1	1	0	0	0.333333	0	2	2	1	1	0	2	2	1.25	3.75	0.0327473
	AETGDKVYVHLK	0,Carbamyl[AnyN-term]	0	0	0	0	0	0	0	1	0	3	4	0	1	3	0	1.5	∞	0.0331455
	AGLQAFFQVQECNK	12,Carbamidomethyl[C]	0	0	0	0	0	0	0	3	0	1	1	0	1	2	0	1	∞	0.0331455
	ALYLQYTDETFR	3,AEBS[Y]	0	0	0	0	0	0	0	2	0	1	1	0	0	3	1	1	∞	0.0331455
	EVGPTNADPVCLAK	6,Deamidated[N];11,Carbamidomethyl[C]	0	0	0	0	0	0	0	3	0	1	2	0	1	1	0	1	∞	0.0331455
	KAEEEHLGILGPQLHADVGDKVK	0,Carbamyl[AnyN-term]	0	0	0	0	0	0	0	1	0	5	8	0	5	3	0	2.75	∞	0.0363398
	ALYLQYTDETFR	6,AEBS[Y]	0	0	0	0	0	0	0	4	0	1	1	0	1	1	1	1.125	∞	0.0379433
	VTFHNK	0,Carbamyl[AnyN-term]	0	0	0	0	0	0	0	1	0	2	4	2	0	1	0	1.25	∞	0.0383337
	PVWLGFLGPIIK	0,C+12[AnyN-term]	1	0	2	0	1	1	0.833333	0	0	0	0	0	0	0	0	0	0	0.042194
	LISVDTEHSNIYLQNGPDR	15,Deamidated[N]	1	0	0	1	0	1	0.5	3	0	1	3	1	1	2	1	1.5	3	0.0439854
	NMATRPYSIHAHGVQTESSTVTPTLPGETLTYVWK	0,Carbamyl[AnyN-term]	0	0	0	0	0	0	0	1	0	2	1	0	0	1	0	0.625	∞	0.0491737
P00558	GCITIIGGGDTATCCAK	2,Carbamidomethyl[C];14,Carbamidomethyl[C];15,Carbamidomethyl[C]	0	0	0	0	0	0	0	0	2	1	1	1	2	0	1	1	∞	0.00724699
P00734	NPDSSTTGPWCYTTDPTVR	11,Carbamidomethyl[C]	13	12	12	12	14	11	12.3333	2	2	1	2	1	1	0	0	1.125	0.0912162	2.06411e-09
	SEGSSVNLSPPLEQCVPDRGQQYQGR	15,Carbamidomethyl[C]	0	0	0	0	0	0	0	1	2	1	2	1	1	2	1	1.375	∞	0.000135648
	SGIECQLWR	5,Carbamidomethyl[C]	8	14	10	7	11	9	9.83333	2	2	4	2	6	5	6	3	3.75	0.381356	0.000729882
	RQECSIPVCGQDQVTVAMTPR	0,Carbamyl[AnyN-term];4,Carbamidomethyl[C];9,Carbamidomethyl[C]	0	0	0	0	0	0	0	0	3	3	2	3	2	2	1	2	∞	0.00113378
	DKLAACLEGNCAEGLGTNYR	0,Carbamyl[AnyN-term];6,Carbamidomethyl[C];11,Carbamidomethyl[C]	0	0	0	0	0	0	0	1	4	7	4	9	4	4	2	4.375	∞	0.0018913
	DKLAACLEGNCAEGLGTNYR	6,Carbamidomethyl[C];11,Carbamidomethyl[C];18,Deamidated[N]	0	0	0	0	0	0	0	1	0	1	0	1	1	1	1	0.75	∞	0.002536
	YTACETAR	0,Carbamyl[AnyN-term];4,Carbamidomethyl[C]	0	0	0	0	0	0	0	0	3	4	3	3	3	1	1	2.25	∞	0.002536
	SGIECQLWR	0,Carbamyl[AnyN-term];5,Carbamidomethyl[C]	0	0	0	0	0	0	0	0	1	2	3	3	1	2	1	1.625	∞	0.00342386
	DKLAACLEGNCAEGLGTNYR	6,Carbamidomethyl[C];10,Deamidated[N];11,Carbamidomethyl[C]	0	0	0	0	0	0	0	0	4	1	2	4	5	2	5	2.875	∞	0.00350714
	LAACLEGNCAEGLGTNYR	4,Carbamidomethyl[C];9,Carbamidomethyl[C];17,Oxidation[Y]	0	2	2	2	2	2	1.66667	0	0	0	0	0	0	0	0	0	0	0.00410472
	YTACETAR	1,Oxidation[Y];4,Carbamidomethyl[C]	0	1	1	1	1	1	0.833333	0	0	0	0	0	0	0	0	0	0	0.00410472
	QECSIPVCGQDQVTVAMTPR	0,Gln->pyro-Glu[AnyN-termQ];3,Carbamidomethyl[C];8,Carbamidomethyl[C]	0	0	0	0	0	0	0	0	2	3	0	3	1	2	2	1.625	∞	0.00613395
	RQECSIPVCGQDQVTVAMTPR	0,Carbamyl[AnyN-term];4,GG[C](Dicarbamidomethyl[C]);18,Oxidation[M]	0	0	0	0	0	0	0	0	1	1	1	1	1	2	0	0.875	∞	0.00619752
	SIPVCGQDQVTVAMTPR	5,Carbamidomethyl[C]	7	3	2	5	4	4	4.16667	1	1	2	0	2	2	2	1	1.375	0.33	0.00876283
	NPDSSTTGPWCYTTDPTVR	11,methylsulfonylethyl[C]	2	1	1	1	0	1	1	0	0	0	0	0	0	0	0	0	0	0.0117248
	DKLAACLEGNCAEGLGTNYR	6,Carbamidomethyl[C];11,Carbamidomethyl[C];19,AEBS[Y]	0	0	0	0	0	0	0	3	3	0	0	4	2	2	0	1.75	∞	0.0165982
	LAACLEGNCAEGLGTNYR	4,DiDehydro[C]	2	2	3	0	1	1	1.5	0	0	0	0	0	0	0	0	0	0	0.0172245
	QECSIPVCGQDQVTVAMTPR	0,Carbamyl[AnyN-term];3,GG[C](Dicarbamidomethyl[C]);8,GG[C](Dicarbamidomethyl[C])	0	0	0	0	0	0	0	0	2	1	2	2	0	0	3	1.25	∞	0.0189833
	NPDSSTTGPWCYTTDPTVR	11,Carbamidomethyl[C];12,Oxidation[Y]	0	4	6	3	1	3	2.83333	0	0	0	0	0	0	0	0	0	0	0.0227543
	DKLAACLEGNCAEGLGTNYR	6,Carbamidomethyl[C];11,Carbamidomethyl[C]	7	2	0	1	0	1	1.83333	3	9	4	3	11	7	3	6	5.75	3.13636	0.025202
	DKLAACLEGNCAEGLGTNYR	11,DTT[C]	0	0	0	0	0	0	0	0	1	0	0	1	1	0	1	0.5	∞	0.0331455
	DKLAACLEGNCAEGLGTNYR	0,Carbamyl[AnyN-term];10,Deamidated[N];11,GG[C](Dicarbamidomethyl[C])	0	0	0	0	0	0	0	0	4	0	0	2	2	1	1	1.25	∞	0.0383337
	YTACETAR	1,AEBS[Y];4,Carbamidomethyl[C]	0	0	0	0	0	0	0	0	2	0	0	2	1	2	0	0.875	∞	0.0411562
P00738	VMPICLPSKDYAEVGR	5,Carbamidomethyl[C]	0	0	0	0	0	0	0	2	0	3	3	2	2	2	3	2.125	∞	0.000508451
	VMPICLPSKDYAEVGR	2,Oxidation[M];5,Carbamidomethyl[C]	0	0	0	0	0	0	0	4	0	2	3	2	6	2	3	2.75	∞	0.00301422
	VDSGNDVTDIADDGCPKPPEIAHGYVEHSVR	15,Carbamidomethyl[C]	1	0	0	0	0	0	0.166667	12	0	4	15	3	10	10	4	7.25	43.5	0.00622171
	VMPICLPSKDYAEVGR	0,Carbamyl[AnyN-term];5,Carbamidomethyl[C]	0	0	0	0	0	0	0	5	0	2	3	1	3	3	0	2.125	∞	0.0102595
	DIAPTLTLYVGKK	0,Carbamyl[AnyN-term]	0	0	0	0	0	0	0	1	0	2	1	0	1	1	0	0.75	∞	0.0199421
	GSFPWQAK	0,Carbamyl[AnyN-term]	0	0	0	0	0	0	0	1	0	1	2	0	1	1	0	0.75	∞	0.0199421
	AVGDKLPECEADDGCPKPPEIAHGYVEHSVR	9,Carbamidomethyl[C];15,Carbamidomethyl[C]	0	0	0	0	0	0	0	11	0	4	4	2	7	2	0	3.75	∞	0.0249732
	VDSGNDVTDIADDGCPKPPEIAHGYVEHSVR	5,Deamidated[N];15,Carbamidomethyl[C]	1	0	1	0	0	0	0.333333	7	0	2	5	0	4	3	1	2.75	8.25	0.0291892
	AVGDKLPECEADDGCPKPPEIAHGYVEHSVR	0,Carbamyl[AnyN-term];9,Carbamidomethyl[C];15,Carbamidomethyl[C]	0	0	0	0	0	0	0	1	0	3	3	1	1	0	0	1.125	∞	0.0379433
	SCAVAEYGVYVK	0,Carbamyl[AnyN-term];2,Carbamidomethyl[C]	0	0	0	0	0	0	0	2	0	0	3	0	3	2	0	1.25	∞	0.0383337
	PICLPSKDYAEVGR	3,Carbamidomethyl[C]	0	0	0	0	0	0	0	4	0	0	2	0	3	3	0	1.5	∞	0.0403981
	KQLVEIEK	0,Carbamyl[AnyN-term]	0	0	0	0	0	0	0	2	0	0	2	0	2	1	0	0.875	∞	0.0411562
	AVGDKLPECEAVCGKPK	9,Carbamidomethyl[C];13,Carbamidomethyl[C]	2	0	0	1	0	2	0.833333	19	0	2	7	3	6	8	3	6	7.2	0.0430631
	LPECEAVCGKPK	4,Carbamidomethyl[C];8,Carbamidomethyl[C]	6	0	3	5	0	4	3	2	0	0	0	0	0	0	0	0.25	0.0833333	0.0440991
	QKVSVNER	0,Gln->pyro-Glu[AnyN-termQ]	0	0	0	0	0	0	0	2	0	0	0	0	2	1	1	0.75	∞	0.0479448
	LRTEGDGVYTLNNEKQWINK	13,Deamidated[N]	0	0	0	0	0	0	0	1	0	0	2	0	1	1	0	0.625	∞	0.0491737
	QKVSVNER	0,Carbamyl[AnyN-term]	0	0	0	0	0	0	0	1	0	1	2	0	0	1	0	0.625	∞	0.0491737
	QLVELEK	0,Gln->pyro-Glu[AnyN-termQ]	0	0	0	0	0	0	0	2	0	0	1	0	1	1	0	0.625	∞	0.0491737
	VGYVSGWGR	3,AEBS[Y]	0	0	0	0	0	0	0	2	0	0	1	0	1	1	0	0.625	∞	0.0491737
	VSVNER	4,Deamidated[N]	0	0	0	0	0	0	0	1	0	0	1	0	2	1	0	0.625	∞	0.0491737
P00739	DIAPTLTLYVGKK	0,Carbamyl[AnyN-term]	0	0	0	0	0	0	0	1	0	2	1	0	1	1	0	0.75	∞	0.0199421
	GSFPWQAK	0,Carbamyl[AnyN-term]	0	0	0	0	0	0	0	1	0	1	2	0	1	1	0	0.75	∞	0.0199421
	SCAVAEYGVYVK	0,Carbamyl[AnyN-term];2,Carbamidomethyl[C]	0	0	0	0	0	0	0	2	0	0	3	0	3	2	0	1.25	∞	0.0383337
	KQLVEIEK	0,Carbamyl[AnyN-term]	0	0	0	0	0	0	0	2	0	0	2	0	2	1	0	0.875	∞	0.0411562
	AVGDKLPECEAVCGKPK	9,Carbamidomethyl[C];13,Carbamidomethyl[C]	2	0	0	1	0	2	0.833333	19	0	2	7	3	6	8	3	6	7.2	0.0430631
	LPECEAVCGKPK	4,Carbamidomethyl[C];8,Carbamidomethyl[C]	6	0	3	5	0	4	3	2	0	0	0	0	0	0	0	0.25	0.0833333	0.0440991
	QLVELEK	0,Gln->pyro-Glu[AnyN-termQ]	0	0	0	0	0	0	0	2	0	0	1	0	1	1	0	0.625	∞	0.0491737
	SPVGVQPILNEHTFCVGMSK	15,Diethylphosphate[C]	0	0	0	0	0	0	0	2	0	0	1	0	1	1	0	0.625	∞	0.0491737
P00747	WELCDIPR	4,Carbamidomethyl[C]	3	2	3	3	3	2	2.66667	1	0	0	2	0	0	1	0	0.5	0.1875	3.65823e-05
	WEYCNLKK	4,Carbamidomethyl[C]	0	0	0	0	0	0	0	2	1	2	2	3	1	3	2	2	∞	0.000139247
	EQQCVIMAENRK	4,Carbamidomethyl[C]	0	0	0	0	0	0	0	2	1	2	1	1	1	3	1	1.5	∞	0.000805367
	NYCRNPDGDVGGPWCYTTNPR	3,Carbamidomethyl[C];15,Carbamidomethyl[C]	0	0	0	0	0	0	0	0	1	1	1	1	1	2	1	1	∞	0.00113378
	RATTVTGTPCQDWAAQEPHR	10,Carbamidomethyl[C]	0	0	0	0	0	0	0	1	2	3	1	3	0	2	3	1.875	∞	0.00218314
	CQSWSSMTPHR	0,Pyro-carbamidomethyl[AnyN-termC]	0	0	0	0	0	0	0	3	1	3	2	1	0	4	2	2	∞	0.00347808
	WEYCNLK	4,Carbamidomethyl[C]	0	0	0	0	0	0	0	2	1	2	0	2	0	2	2	1.375	∞	0.00381594
	ATTVTGTPCQDWAAQEPHR	0,Carbamyl[AnyN-term];9,Carbamidomethyl[C]	0	0	0	0	0	0	0	0	1	3	2	2	0	1	1	1.25	∞	0.0112014
	HQKTPENYPNAGLTMNYCR	8,AEBS[Y];18,Carbamidomethyl[C]	0	0	0	0	0	0	0	4	3	0	0	3	2	4	0	2	∞	0.0152576
	EQQCVIMAENR	4,Carbamidomethyl[C]	0	0	0	0	0	0	0	0	2	2	1	1	0	3	0	1.125	∞	0.0255547
	TPSEEDCMFGNGK	7,Carboxymethyl[C]	0	0	0	0	0	0	0	0	1	0	1	0	0	1	1	0.5	∞	0.0331455
	QLGAGSIEECAAKCEEDEEFTCR	10,Carbamidomethyl[C];14,Carbamidomethyl[C];22,Carbamidomethyl[C]	0	0	0	0	0	0	0	1	0	2	0	2	0	2	0	0.875	∞	0.0411562
	VILGAHQEVNLEPHVQEIEVSR	0,Carbamyl[AnyN-term]	0	0	0	0	0	0	0	1	0	1	2	0	0	1	0	0.625	∞	0.0491737
P00751	AIHCPRPHDFENGEYWPR	4,Carbamidomethyl[C];12,Deamidated[N]	0	0	0	0	0	0	0	6	2	4	2	2	6	1	4	3.375	∞	0.00162818
	AIHCPRPHDFENGEYWPR	4,Carbamidomethyl[C]	0	0	0	0	0	0	0	0	6	4	4	5	1	9	5	4.25	∞	0.00370478
	CLVNLIEK	1,Carbamidomethyl[C]	3	3	2	0	5	2	2.5	0	0	0	0	0	0	0	0	0	0	0.0136163
	WSGQTAICDNGAGYCSNPGIPIGTR	8,Carbamidomethyl[C];10,Deamidated[N];15,Carbamidomethyl[C]	0	0	0	0	0	0	0	0	0	2	2	1	0	2	1	1	∞	0.0184515
	EYWPRSPYYNVSDEISFHCYDGYTLR	19,Carbamidomethyl[C]	0	0	0	0	0	0	0	0	1	1	1	1	0	0	0	0.5	∞	0.0331455
	LEDSVTYHCSR	9,Carbamidomethyl[C]	2	0	2	0	0	0	0.666667	2	3	2	4	0	1	2	2	2	3	0.0459015
P00995	CYNELNGCTK	1,Carbamidomethyl[C];6,Deamidated[N];8,Carbamidomethyl[C]	0	0	0	0	0	0	0	0	2	3	2	3	2	2	3	2.125	∞	0.000508451
	IYDPVCGTDGNTYPNECVLCFENR	6,Carbamidomethyl[C];17,Carbamidomethyl[C];20,Carbamidomethyl[C]	0	0	0	0	0	0	0	3	7	3	2	6	4	3	8	4.5	∞	0.000680588
	IYDPVCGTDGNTYPNECVLCFENRK	6,Carbamidomethyl[C];17,Carbamidomethyl[C];20,Carbamidomethyl[C]	0	0	0	0	0	0	0	0	1	1	0	3	2	1	1	1.125	∞	0.0148421
	QTSILIQK	0,Carbamyl[AnyN-term]	0	0	0	0	0	0	0	0	0	0	1	1	1	0	1	0.5	∞	0.0331455
P01008	TSDQIHFFFAK	0,Carbamyl[AnyN-term]	0	0	0	0	0	0	0	1	0	1	1	1	1	1	0	0.75	∞	0.002536
	HGSPVDICTAKPR	8,Carbamidomethyl[C]	1	1	0	0	0	1	0.5	4	1	3	4	1	2	3	1	2.375	4.75	0.00442919
	DIPMNPMCIYR	8,Carbamidomethyl[C]	1	0	1	1	0	2	0.833333	1	2	2	2	2	2	2	3	2	2.4	0.0108626
	ADGESCSASMMYQEGK	6,Carbamidomethyl[C]	0	0	0	0	0	0	0	1	0	1	1	0	1	1	0	0.625	∞	0.0112014
	ANRPFLVFIR	0,Carbamyl[AnyN-term]	0	0	0	0	0	0	0	0	0	1	1	1	1	1	0	0.625	∞	0.0112014
	VANPCVK	5,Carbamidomethyl[C]	0	0	1	0	0	0	0.166667	4	1	2	0	1	1	2	1	1.5	9	0.0165372
	EVPLNTIIFMGR	0,Carbamyl[AnyN-term]	0	0	0	0	0	0	0	1	0	2	1	0	1	1	0	0.75	∞	0.0199421
	EVPLNTIIFMGR	10,Oxidation[M]	1	0	0	0	0	0	0.166667	3	0	4	0	2	2	3	0	1.75	10.5	0.0258667
	HGSPVDICTAKPR	0,Carbamyl[AnyN-term];8,Carbamidomethyl[C]	0	0	0	0	0	0	0	4	1	1	1	1	0	1	0	1.125	∞	0.0379433
	LQPLDFKENAEQSR	0,Carbamyl[AnyN-term]	0	0	0	0	0	0	0	1	0	2	1	0	0	1	0	0.625	∞	0.0491737
	ELFYKADGESCSASMMYQEGK	11,Carbamidomethyl[C]	0	0	0	0	0	0	0	0	0	2	3	0	1	2	0	1	∞	0.0498672
P01009	LGMFNIQHCKK	9,Carbamidomethyl[C]	0	0	0	0	0	0	0	3	2	2	3	3	2	4	1	2.5	∞	0.000122396
	SVLGQLGITK	0,Carbamyl[AnyN-term]	0	0	0	0	0	0	0	2	1	2	3	2	1	1	1	1.625	∞	0.000455139
	VFSNGADLSGVTEEAPLKLSK	4,Deamidated[N]	0	0	0	0	0	0	0	14	4	6	6	7	12	9	4	7.75	∞	0.000543465
	EDPQGDAAQKTDTSHHDQDHPTFNK	0,Carbamyl[AnyN-term]	0	0	0	0	0	0	0	8	3	6	10	8	10	7	0	6.5	∞	0.00111459
	LSSWVLLMK	8,Oxidation[M]	7	5	9	4	8	6	6.5	4	2	2	1	3	1	2	2	2.125	0.326923	0.00118933
	SASLHLPK	0,Carbamyl[AnyN-term]	0	0	0	0	0	0	0	2	2	1	2	1	1	2	0	1.375	∞	0.0012163
	LVDKFLEDVKK	0,Carbamyl[AnyN-term]	0	0	0	0	0	0	0	4	1	8	7	6	6	6	1	4.875	∞	0.00122815
	QINDYVEKGTQGK	0,Gln->pyro-Glu[AnyN-termQ]	0	0	0	0	0	0	0	1	1	1	3	1	1	1	1	1.25	∞	0.00156528
	RLGMFNIQHCKK	10,Carbamidomethyl[C]	0	0	0	0	0	0	0	2	0	3	2	2	4	3	1	2.125	∞	0.00191677
	LSITGTYDLK	7,AEBS[Y]	0	0	0	0	0	0	0	2	1	2	2	3	2	4	0	2	∞	0.00212545
	SPLFMGK	0,Carbamyl[AnyN-term]	0	0	0	0	0	0	0	1	0	1	1	1	1	1	0	0.75	∞	0.002536
	AVLTIDEK	0,Carbamyl[AnyN-term]	0	0	0	0	0	0	0	1	1	3	1	3	0	2	2	1.625	∞	0.00342386
	KLSSWVLLMK	0,Carbamyl[AnyN-term]	0	0	0	0	0	0	0	5	0	2	4	2	2	2	1	2.25	∞	0.00502809
	LGMFNIQHCK	0,Carbamyl[AnyN-term];9,Carbamidomethyl[C]	0	0	0	0	0	0	0	2	0	2	2	1	1	2	0	1.25	∞	0.00526569
	TDTSHHDQDHPTFNK	0,Carbamyl[AnyN-term]	0	0	0	0	0	0	0	3	0	2	2	2	2	1	0	1.5	∞	0.00540177
	SPLFMGK	5,Oxidation[M]	2	2	4	0	2	3	2.16667	14	3	5	7	6	7	8	4	6.75	3.11538	0.0060592
	FLEDVKK	0,Carbamyl[AnyN-term]	0	0	0	0	0	0	0	2	0	1	1	1	1	1	0	0.875	∞	0.00619752
	KQINDYVEK	0,Carbamyl[AnyN-term]	0	0	0	0	0	0	0	1	0	1	1	1	2	1	0	0.875	∞	0.00619752
	LGMFNIQHCK	0,Carbamyl[AnyN-term];3,Oxidation[M];9,Carbamidomethyl[C]	0	0	0	0	0	0	0	2	0	1	1	1	1	1	0	0.875	∞	0.00619752
	VFSNGADLSGVTEEAPLKLSK	0,Carbamyl[AnyN-term];4,Deamidated[N]	0	0	0	0	0	0	0	4	0	4	7	2	5	4	0	3.25	∞	0.00693458
	QINDYVEKGTQGK	0,Carbamyl[AnyN-term]	0	0	0	0	0	0	0	1	0	1	2	1	2	1	0	1	∞	0.00724699
	LGMFNIQHCK	3,Oxidation[M];9,Carbamidomethyl[C]	8	8	14	6	9	14	9.83333	3	3	5	2	5	5	6	4	4.125	0.419492	0.00729088
	RLGMFNIQHCK	10,Carbamidomethyl[C]	3	0	0	0	0	0	0.5	3	1	4	6	2	4	3	1	3	6	0.00751473
	FNKPFVFLMIEQNTK	9,Oxidation[M]	0	0	0	0	0	0	0	3	0	2	2	1	0	4	2	1.75	∞	0.00916745
	LGMFNIQHCKK	0,Carbamyl[AnyN-term];9,Carbamidomethyl[C]	0	0	0	0	0	0	0	2	0	4	4	1	2	3	0	2	∞	0.00962792
	GKWERPFEVKDTEEEDFHVDQVTTVK	0,Carbamyl[AnyN-term]	0	0	0	0	0	0	0	5	0	4	9	2	6	4	0	3.75	∞	0.0104424
	QINDYVEK	0,Gln->pyro-Glu[AnyN-termQ]	0	0	0	0	0	0	0	3	0	2	1	1	2	1	0	1.25	∞	0.0112014
	RLGMFNIQHCK	4,Oxidation[M];10,Carbamidomethyl[C]	0	0	0	0	0	2	0.333333	6	2	1	5	2	4	1	1	2.75	8.25	0.0112126
	SVLGQLGITK	3,Dioxidation[L]	1	1	2	0	1	1	1	0	0	0	0	0	0	0	0	0	0	0.0117248
	ITPNLAEFAFSLYR	13,AEBS[Y]	0	0	0	0	0	0	0	3	1	1	3	0	1	2	0	1.375	∞	0.0135921
	VVNPTQK	0,Carbamyl[AnyN-term]	0	0	0	0	0	0	0	1	0	3	4	1	2	2	0	1.625	∞	0.0137765
	LYHSEAFTVNFGDTEEAKK	0,Carbamyl[AnyN-term]	0	0	0	0	0	0	0	2	0	2	4	1	4	1	0	1.75	∞	0.0165982
	LSITGTYDLK	0,Carbamyl[AnyN-term]	0	0	0	0	0	0	0	1	0	3	1	1	1	1	0	1	∞	0.0184515
	LSSWVLLMK	0,Carbamyl[AnyN-term]	0	0	0	0	0	0	0	1	0	1	1	1	3	1	0	1	∞	0.0184515
	RLGMFNIQHCKK	4,Oxidation[M];10,Carbamidomethyl[C]	0	0	0	0	0	0	0	0	0	1	2	2	1	2	0	1	∞	0.0184515
	LSSWVLLMK	4,Dioxidation[W]	1	2	4	0	2	2	1.83333	0	0	0	0	0	0	0	0	0	0	0.0197037
	GTEAAGAMFLEAIPMSIPPEVK	0,Carbamyl[AnyN-term]	0	0	0	0	0	0	0	1	0	1	1	0	1	2	0	0.75	∞	0.0199421
	LGMFNIQHCKK	3,Oxidation[M];9,Carbamidomethyl[C]	0	0	0	0	0	0	0	2	0	1	3	2	7	2	1	2.25	∞	0.0199421
	WERPFEVKDTEEEDFHVDQVTTVK	0,Carbamyl[AnyN-term]	0	0	0	0	0	0	0	2	0	1	1	1	1	0	0	0.75	∞	0.0199421
	FLENEDRR	4,Deamidated[N]	0	0	0	0	0	0	0	5	0	1	2	2	1	2	0	1.625	∞	0.0237792
	ELDRDTVFALVNYIFFK	13,AEBS[Y]	0	0	0	0	0	0	0	2	0	0	1	1	3	2	0	1.125	∞	0.0255547
	LYHSEAFTVNFGDTEEAKK	2,AEBS[Y]	0	0	0	0	0	0	0	4	0	1	3	0	2	2	0	1.5	∞	0.0262874
	RLGMFNIQHCK	0,Carbamyl[AnyN-term];10,Carbamidomethyl[C]	0	0	0	0	0	0	0	4	0	1	2	1	1	1	0	1.25	∞	0.0281614
	LSSWVLLMK	0,C+12[AnyN-term]	3	3	2	0	2	0	1.66667	0	0	0	0	0	0	0	0	0	0	0.030515
	EDPQGDAAQKTDTSHHDQDHPTFNKITPNLAEFAFSLYR	24,Deamidated[N]	0	0	0	0	0	0	0	1	0	0	1	0	1	0	1	0.5	∞	0.0331455
	KLSSWVLLMK	0,Carbamyl[AnyN-term];9,Oxidation[M]	0	0	0	0	0	0	0	1	0	1	1	0	1	0	0	0.5	∞	0.0331455
	LVDKFLEDVK	0,Carbamyl[AnyN-term]	0	0	0	0	0	0	0	3	0	1	2	1	1	0	0	1	∞	0.0331455
	SNGADLSGVTEEAPLK	2,Deamidated[N]	0	0	0	0	0	0	0	1	0	1	0	1	1	0	0	0.5	∞	0.0331455
	SVLGQLGITK	1,Ser->Phe[S]	0	0	0	0	0	0	0	0	0	1	1	1	1	0	0	0.5	∞	0.0331455
	VFLMIEQNTK	6,Glu->Asp[E]	2	1	4	1	0	4	2	1	0	0	0	0	0	0	0	0.125	0.0625	0.0400286
	KLSSWVLLMK	9,Oxidation[M]	3	2	4	0	0	0	1.5	6	3	2	3	3	3	4	4	3.5	2.33333	0.042053
	LGMFNIQH	3,Oxidation[M]	0	1	1	0	1	2	0.833333	0	0	0	0	0	0	0	0	0	0	0.042194
	LSITGTYDLK	0,C+12[AnyN-term]	2	2	1	0	3	0	1.33333	0	0	0	0	0	0	0	0	0	0	0.042948
	LSITGTYDLK	7,Oxidation[Y]	3	0	3	0	1	2	1.5	0	0	0	0	0	0	0	0	0	0	0.0445848
	QINDYVEK	0,Gln->pyro-Glu[AnyN-termQ];5,AEBS[Y]	0	0	0	0	0	0	0	2	0	0	0	1	2	1	0	0.75	∞	0.0479448
	QINDYVEK	5,AEBS[Y]	0	0	0	0	0	0	0	2	0	0	0	1	1	2	0	0.75	∞	0.0479448
	QINDYVEKGTQGK	3,Deamidated[N]	0	0	0	0	0	0	0	0	0	2	0	1	2	1	0	0.75	∞	0.0479448
	GMFNIQHCK	8,Carbamidomethyl[C]	0	0	0	0	0	0	0	1	0	2	1	0	0	1	0	0.625	∞	0.0491737
	IVDLVKELDRDT	0,Carbamyl[AnyN-term]	0	0	0	0	0	0	0	0	1	1	0	1	2	0	0	0.625	∞	0.0491737
	KLSSWVLLMK	1,AEBS[K]	0	0	0	0	0	0	0	2	0	0	1	0	1	1	0	0.625	∞	0.0491737
	LSITGTYDLK	0,Carbamyl[AnyN-term];7,AEBS[Y]	0	0	0	0	0	0	0	1	0	0	0	1	1	2	0	0.625	∞	0.0491737
	LYHSEAFTVNFGDTEEAKKQINDYVEK	22,Deamidated[N]	0	0	0	0	0	0	0	0	0	1	0	1	1	2	0	0.625	∞	0.0491737
	QINDYVEK	0,Carbamyl[AnyN-term]	0	0	0	0	0	0	0	1	0	2	1	0	1	0	0	0.625	∞	0.0491737
P01011	NLAVSQVVHK	0,Carbamyl[AnyN-term]	0	0	0	0	0	0	0	2	2	1	2	2	2	4	1	2	∞	0.00048622
	MEEVEAMLLPETLK	1,Oxidation[M];7,Oxidation[M]	2	2	4	2	3	2	2.5	0	0	0	0	0	0	0	0	0	0	0.000746124
	AVLDVFEEGTEASAATAVK	0,Carbamyl[AnyN-term]	0	0	0	0	0	0	0	0	1	1	2	1	1	1	1	1	∞	0.00113378
	EQLSLLDRFTEDAKR	0,Carbamyl[AnyN-term]	0	0	0	0	0	0	0	0	1	1	1	1	1	2	1	1	∞	0.00113378
	EIGELYLPK	0,Carbamyl[AnyN-term]	0	0	0	0	0	0	0	1	0	1	1	1	1	1	0	0.75	∞	0.002536
	AKWEMPFDPQDTHQSR	5,Oxidation[M]	0	0	0	0	0	0	0	7	1	0	3	3	3	3	2	2.75	∞	0.00681247
	LYGSEAFATDFQDSAAAK	2,AEBS[Y]	0	0	0	0	0	0	0	3	1	0	1	2	2	2	0	1.375	∞	0.00799943
	EIGELYLPK	6,Oxidation[Y]	0	1	4	5	5	4	3.16667	0	0	0	0	0	0	0	0	0	0	0.0150643
	DEELSCTVVELK	6,Carbamidomethyl[C]	4	0	7	8	6	5	5	4	0	0	0	0	1	3	0	1	0.2	0.015947
	WEMPFDPQDTHQSR	3,Oxidation[M]	1	1	1	4	2	4	2.16667	1	0	0	0	0	0	0	0	0.125	0.0576923	0.0184062
	AKWEMPFDPQDTHQSR	0,Carbamyl[AnyN-term]	0	0	0	0	0	0	0	1	0	2	5	1	1	2	0	1.5	∞	0.0331455
	DYNLNDILLQLGIEEAFTSK	2,AEBS[Y]	0	0	0	0	0	0	0	1	1	0	0	0	1	1	0	0.5	∞	0.0331455
	KLINDYVK	6,AEBS[Y]	0	0	0	0	0	0	0	1	0	0	0	1	1	1	0	0.5	∞	0.0331455
	MEEVEAMLLPETLK	7,Oxidation[M]	4	0	2	0	2	2	1.66667	0	0	0	0	0	0	0	0	0	0	0.042194
P01019	ANAGKPKDPTFIPAPIQAK	0,Carbamyl[AnyN-term]	0	0	0	0	0	0	0	1	0	1	1	0	0	1	0	0.5	∞	0.0331455
	TGCSLMGASVDSTLAFNTYVHFQGK	3,Cys->Met[C]	0	0	0	0	0	0	0	1	1	0	1	0	1	0	0	0.5	∞	0.0331455
P01023	YDVENCLANK	6,Carbamidomethyl[C]	2	2	2	0	0	2	1.33333	0	0	0	0	0	0	0	0	0	0	0.025031
P01024	QGALELIKK	0,Gln->pyro-Glu[AnyN-termQ]	0	0	0	0	0	0	0	1	0	1	1	0	1	1	0	0.625	∞	0.0112014
	LMNIFLK	2,Oxidation[M]	1	3	5	0	3	3	2.5	0	0	0	0	0	0	0	0	0	0	0.0176959
	AKDQLTCNKFDLK	7,Carbamidomethyl[C]	0	0	0	0	0	0	0	1	0	3	2	0	2	2	0	1.25	∞	0.0189833
	VRVELLHNPAFCSLATTK	12,Carbamidomethyl[C]	0	0	0	0	0	0	0	3	0	2	1	0	2	2	0	1.25	∞	0.0189833
	VYAYYNLEESCTR	11,Carbamidomethyl[C]	0	0	0	0	0	0	0	2	0	1	1	0	1	1	0	0.75	∞	0.0199421
	LCRDELCR	2,Carbamidomethyl[C];7,Carbamidomethyl[C]	0	0	0	0	0	0	0	0	0	2	2	0	2	2	0	1	∞	0.0331455
	FISLGEACKK	8,Carbamidomethyl[C]	0	0	0	0	0	0	0	1	0	1	1	0	0	2	0	0.625	∞	0.0491737
P01033	FVYTPAMESVCGYFHR	11,Carbamidomethyl[C]	0	0	0	0	0	0	0	0	1	1	0	1	0	2	1	0.75	∞	0.0199421
	HLACLPR	4,Carbamidomethyl[C]	0	0	0	0	1	0	0.166667	0	2	1	1	1	0	1	1	0.875	5.25	0.0272979
P01034	TQPNLDNCPFHDQPHLKR	8,Carbamidomethyl[C]	0	0	0	0	0	0	0	0	10	4	8	6	7	9	9	6.625	∞	0.000741805
	ALDFAVGEYNK	0,Carbamyl[AnyN-term]	0	0	0	0	0	0	0	0	1	2	1	2	2	2	2	1.5	∞	0.000805367
	ALQVVR	0,Carbamyl[AnyN-term]	0	0	0	0	0	0	0	0	2	1	1	1	1	1	2	1.125	∞	0.00162818
	TQPNLDNCPFHDQPHLK	0,Carbamyl[AnyN-term];8,Carbamidomethyl[C]	0	0	0	0	0	0	0	0	4	1	3	3	1	3	2	2.125	∞	0.00303767
	KAFCSFQIYAVPWQGTMTLSK	4,Carbamidomethyl[C]	0	0	0	0	0	0	0	1	1	2	0	4	2	2	3	1.875	∞	0.00377064
	KQIVAGVNYFLDVELGR	0,Carbamyl[AnyN-term]	0	0	0	0	0	0	0	0	2	2	2	2	1	0	1	1.25	∞	0.00526569
	ASNDMYHSR	0,Carbamyl[AnyN-term]	0	0	0	0	0	0	0	0	1	1	1	2	1	0	2	1	∞	0.00724699
	ASNDMYHSR	3,Deamidated[N]	0	0	0	0	0	0	0	2	5	1	1	10	4	3	2	3.5	∞	0.0126545
	ALDFAVGEYNK	9,AEBS[Y]	0	0	0	0	0	0	0	0	2	0	0	2	1	1	2	1	∞	0.0184515
	LVGGPMDASVEEEGVRR	0,Carbamyl[AnyN-term]	0	0	0	0	0	0	0	0	1	2	8	2	1	2	1	2.125	∞	0.0455159
P01036	SQPNLDTCAFHEQPELQKK	8,Carbamidomethyl[C]	0	0	0	0	0	0	0	0	3	0	2	0	0	2	3	1.25	∞	0.0383337
P01037	SQPNLDTCAFHEQPELQKK	8,Carbamidomethyl[C]	0	0	0	0	0	0	0	0	3	0	2	0	0	2	3	1.25	∞	0.0383337
P01042	EGDCPVQSGK	4,Carbamidomethyl[C]	2	3	3	2	1	1	2	11	14	10	10	15	14	10	13	12.125	6.0625	2.48298e-07
	QVVAGLNFR	0,Gln->pyro-Glu[AnyN-termQ]	8	8	7	9	10	8	8.33333	1	1	1	2	1	1	1	2	1.25	0.15	2.05567e-06
	TWQDCEYKDAAK	5,Carbamidomethyl[C]	3	0	0	0	0	0	0.5	7	8	5	5	8	8	3	4	6	12	4.16264e-05
	KYFIDFVAR	0,Carbamyl[AnyN-term]	0	0	0	0	0	0	0	1	3	2	3	2	2	3	2	2.25	∞	4.2657e-05
	ETTCSKESNEELTESCETKK	4,Carbamidomethyl[C];16,Carbamidomethyl[C]	0	0	0	0	0	0	0	1	5	3	3	4	4	3	4	3.375	∞	8.84949e-05
	QVVAGLNFR	7,Deamidated[N]	0	0	0	0	0	0	0	1	1	2	1	2	2	1	2	1.5	∞	9.58459e-05
	YEIKEGDCPVQSGK	8,Carbamidomethyl[C]	0	0	0	0	0	0	0	3	1	3	3	4	3	4	5	3.25	∞	9.95073e-05
	YFIDFVAR	1,Dioxidation[Y]	8	7	8	4	7	8	7	0	0	0	0	0	0	0	0	0	0	0.000104884
	IASFSQNCDIYPGKDFVQPPTK	7,Deamidated[N];8,Carbamidomethyl[C]	2	0	0	0	0	0	0.333333	1	6	4	4	4	4	6	6	4.375	13.125	0.000115706
	GECTATVGKR	3,Carbamidomethyl[C]	0	0	0	0	0	0	0	1	1	2	1	1	1	1	2	1.25	∞	0.000122396
	AVDAALKK	0,Carbamyl[AnyN-term]	0	0	0	0	0	0	0	1	5	7	6	6	5	4	5	4.875	∞	0.000123418
	TWQDCEYK	5,Carbamidomethyl[C]	3	4	4	4	3	4	3.66667	1	1	0	1	2	2	2	3	1.5	0.409091	0.000153505
	TWQDCEYKDAAK	0,Carbamyl[AnyN-term];5,Carbamidomethyl[C]	0	0	0	0	0	0	0	1	2	3	2	4	2	2	3	2.375	∞	0.000158281
	YFIDFVAR	1,AEBS[Y]	0	0	0	0	0	0	0	1	3	2	2	2	2	4	3	2.375	∞	0.000158281
	LGQSLDCNAEVYVVPWEKK	7,Carbamidomethyl[C];8,Deamidated[N]	0	0	0	0	0	0	0	1	1	1	0	1	1	1	1	0.875	∞	0.000211555
	IASFSQNCDIYPGK	8,Carbamidomethyl[C]	21	21	10	15	19	16	17	1	0	1	0	1	1	1	1	0.75	0.0441176	0.000215392
	ESNEELTESCETKK	10,Carbamidomethyl[C]	2	1	0	1	0	0	0.666667	2	3	3	5	4	4	3	2	3.25	4.875	0.000219121
	TVGSDTFYSFK	8,Oxidation[Y]	5	8	4	4	6	5	5.33333	0	0	0	0	0	0	0	0	0	0	0.000336129
	ICVGCPR	0,Carbamyl[AnyN-term];2,Carbamidomethyl[C];5,Carbamidomethyl[C]	0	0	0	0	0	0	0	0	2	3	2	2	2	2	2	1.875	∞	0.000383431
	TVGSDTFYSFKYEIKEGDCPVQSGK	19,Carbamidomethyl[C]	0	0	0	0	0	0	0	0	5	5	3	5	4	4	4	3.75	∞	0.000383431
	YNSQNQSNNQFVLYR	1,AEBS[Y]	0	0	0	0	0	0	0	1	3	2	1	2	3	3	4	2.375	∞	0.000391428
	IASFSQNCDIYPGKDFVQPPTK	0,Carbamyl[AnyN-term];8,Carbamidomethyl[C]	0	0	0	0	0	0	0	1	4	3	4	6	5	3	2	3.5	∞	0.000456949
	ETTCSKESNEELTESCETK	4,Carbamidomethyl[C];16,Carbamidomethyl[C]	0	0	0	0	0	0	0	0	2	3	3	2	2	3	2	2.125	∞	0.000508451
	LGQSLDCNAEVYVVPWEKK	7,Carbamidomethyl[C]	0	0	0	0	0	0	0	2	2	3	1	4	5	4	2	2.875	∞	0.000544452
	YFIDFVAR	1,Oxidation[Y]	10	16	11	7	7	11	10.3333	0	0	0	0	0	0	0	1	0.125	0.0120968	0.000624641
	YNSQNQSNNQFVLYR	14,Oxidation[Y]	5	8	4	4	7	4	5.33333	0	0	0	0	0	0	0	0	0	0	0.000683003
	DIPTNSPELEETLTHTITK	0,Carbamyl[AnyN-term]	0	0	0	0	0	0	0	1	4	5	8	5	3	3	4	4.125	∞	0.000702329
	KLGQSLDCNAEVYVVPWEK	0,Carbamyl[AnyN-term];8,Carbamidomethyl[C]	0	0	0	0	0	0	0	0	8	4	4	6	5	7	7	5.125	∞	0.000716518
	KYFIDFVAR	2,AEBS[Y]	0	0	0	0	0	0	0	1	6	3	3	8	6	4	4	4.375	∞	0.000794808
	KIYPTVNCQPLGMISLMK	8,Carbamidomethyl[C]	1	0	0	0	0	0	0.166667	1	4	2	1	2	4	3	2	2.375	14.25	0.000844287
	DIPTNSPELEETLTHTITK	3,Dioxidation[P](Pro->Glu[P])	5	5	3	3	3	2	3.5	0	0	0	0	0	0	0	0	0	0	0.000916748
	VQVVAGKK	0,Carbamyl[AnyN-term]	0	0	0	0	0	0	0	1	2	6	5	7	5	5	2	4.125	∞	0.00102622
	TVGSDTFYSFK	8,AEBS[Y]	0	0	0	0	0	0	0	4	2	1	1	3	3	2	1	2.125	∞	0.00107822
	YEIKEGDCPVQSGK	0,Carbamyl[AnyN-term];8,Carbamidomethyl[C]	0	0	0	0	0	0	0	0	2	2	2	2	4	3	2	2.125	∞	0.00107822
	AATGECTATVGK	0,Carbamyl[AnyN-term];6,Carbamidomethyl[C]	0	0	0	0	0	0	0	0	1	1	2	1	1	1	1	1	∞	0.00113378
	YNSQNQSNNQFVLYR	0,Carbamyl[AnyN-term]	0	0	0	0	0	0	0	0	5	3	3	4	2	2	3	2.75	∞	0.0012163
	KYNSQNQSNNQFVLYR	3,Deamidated[N]	1	0	0	0	0	0	0.166667	1	2	2	3	4	2	3	6	2.875	17.25	0.00137878
	TGECTATVGKR	4,Carbamidomethyl[C]	0	0	0	0	0	0	0	1	3	1	1	1	1	1	1	1.25	∞	0.00156528
	ESNEELTESCETKK	0,Carbamyl[AnyN-term];10,Carbamidomethyl[C]	0	0	0	0	0	0	0	0	1	1	2	1	2	1	1	1.125	∞	0.00162818
	QESQSEEIDCNDKDLFKAVDAALK	0,Gln->pyro-Glu[AnyN-termQ];10,Carbamidomethyl[C]	0	0	0	0	0	0	0	0	2	1	2	1	1	1	1	1.125	∞	0.00162818
	QVVAGLNFR	0,Gln->pyro-Glu[AnyN-termQ];7,Deamidated[N]	0	0	0	0	0	0	0	0	2	1	1	1	1	1	2	1.125	∞	0.00162818
	TVGSDTFYSFKYEIK	12,AEBS[Y]	0	0	0	0	0	0	0	0	4	2	1	3	3	3	2	2.25	∞	0.00162818
	KLGQSLDCNAEVYVVPWEKK	8,Carbamidomethyl[C]	0	0	0	0	0	0	0	0	2	2	2	5	4	3	3	2.625	∞	0.00169384
	KLGQSLDCNAEVYVVPWEKK	0,Carbamyl[AnyN-term];8,Carbamidomethyl[C]	0	0	0	0	0	0	0	0	4	5	3	4	3	1	5	3.125	∞	0.00177428
	AATGECTATVGKR	6,Carboxymethyl[C]	0	0	0	0	0	0	0	0	3	2	2	4	2	1	3	2.125	∞	0.00191677
	TVGSDTFYSFKYEIK	0,Carbamyl[AnyN-term]	0	0	0	0	0	0	0	0	1	4	3	3	2	2	2	2.125	∞	0.00191677
	YFIDFVAR	1,Trioxidation[Y]	6	4	8	3	3	7	5.16667	0	0	0	0	0	0	0	0	0	0	0.00195696
	YNSQNQSNNQFVLYR	14,AEBS[Y]	0	0	0	0	0	0	0	1	2	1	1	4	2	1	2	1.75	∞	0.00200783
	AATGECTATVGKR	6,Carbamidomethyl[C]	0	0	0	0	0	0	0	3	8	2	3	8	2	3	8	4.625	∞	0.0023972
	LDNVKK	0,Carbamyl[AnyN-term]	0	0	0	0	0	0	0	0	1	1	1	1	1	1	0	0.75	∞	0.002536
	AATGECTATVGK	6,Carbamidomethyl[C]	8	7	4	6	5	3	5.5	1	1	2	1	1	3	2	2	1.625	0.295455	0.0027602
	KIYPTVNCQPLGMISLMK	8,Carbamidomethyl[C];13,Oxidation[M];17,Oxidation[M]	0	0	0	0	0	0	0	0	3	3	1	3	5	2	2	2.375	∞	0.00293366
	AATGECTATVGKR	0,Carbamyl[AnyN-term];6,Carbamidomethyl[C]	0	0	0	0	0	0	0	0	3	5	4	1	2	3	2	2.5	∞	0.00312038
	LGQSLDCNAEVYVVPWEK	7,Carbamidomethyl[C];8,Deamidated[N]	0	0	0	0	0	0	0	1	3	2	0	3	1	1	2	1.625	∞	0.00342386
	SLWNGDTGECTDNAYIDIQLR	10,Carbamidomethyl[C]	30	38	29	20	13	13	23.8333	1	2	3	4	3	2	3	3	2.625	0.11014	0.00362947
	YFIDFVAR	0,Carbamyl[AnyN-term]	0	2	0	0	0	0	0.333333	0	2	3	3	2	2	2	2	2	6	0.00407583
	DFVQPPTK	2,Oxidation[F](Phe->Tyr[F])	1	2	1	3	2	1	1.66667	0	0	0	0	0	0	0	0	0	0	0.00410472
	DIPTNSPELEETLTHTITK	5,Deamidated[N]	2	2	0	0	0	0	0.666667	1	3	4	2	3	3	2	3	2.625	3.9375	0.00413714
	IASFSQNCDIYPGK	8,Carbamidomethyl[C];11,Oxidation[Y]	0	6	6	5	5	5	4.5	0	0	0	0	0	0	0	0	0	0	0.00454929
	KYNSQNQSNNQFVLYR	2,AEBS[Y]	0	0	0	0	0	0	0	0	6	4	2	6	2	2	7	3.625	∞	0.00459974
	IASFSQNCDIYPGK	8,methylsulfonylethyl[C]	3	4	1	1	3	2	2.33333	0	0	0	0	0	0	0	0	0	0	0.00524543
	TVGSDTFYSFKYEIKEGDCPVQSGK	0,Carbamyl[AnyN-term];19,Carbamidomethyl[C]	0	0	0	0	0	0	0	0	3	1	1	2	1	1	3	1.5	∞	0.00540177
	DFVQPPTK	0,C+12[AnyN-term]	3	3	2	1	1	1	1.83333	0	0	0	0	0	0	0	0	0	0	0.00601559
	ENFLFLTPDCK	10,Carbamidomethyl[C]	33	27	15	12	13	12	18.6667	3	1	3	3	2	2	1	1	2	0.107143	0.00619595
	RPPGFSPFR	3,Oxidation[P]	0	0	0	0	0	0	0	0	1	0	2	1	1	1	1	0.875	∞	0.00619752
	LGQSLDCNAEVYVVPWEK	0,Carbamyl[AnyN-term];7,Carbamidomethyl[C]	0	0	0	0	0	0	0	0	1	2	1	2	1	0	2	1.125	∞	0.00660266
	KIYPTVNCQPLGMIS	8,Carbamidomethyl[C]	1	0	0	0	0	0	0.166667	1	1	1	0	1	1	1	1	0.875	5.25	0.00681266
	CQPLGMISLM	1,Carbamidomethyl[C]	4	4	1	2	4	1	2.66667	0	0	0	0	0	0	0	0	0	0	0.00743866
	ETTCSKESNEELTESCETKK	0,Carbamyl[AnyN-term];4,Carbamidomethyl[C];16,Carbamidomethyl[C]	0	0	0	0	0	0	0	0	2	2	4	3	3	0	1	1.875	∞	0.00830874
	ETTCSKESNEELTESCETK	0,Carbamyl[AnyN-term];4,Carbamidomethyl[C];16,Carbamidomethyl[C]	0	0	0	0	0	0	0	0	1	2	4	3	2	0	2	1.75	∞	0.00916745
	EGDCPVQSGKTWQDCEYKDAAK	4,Carbamidomethyl[C];15,Carbamidomethyl[C]	0	0	0	0	0	0	0	0	4	2	1	4	1	7	5	3	∞	0.00934815
	YNSQNQSNNQFVLYR	1,Oxidation[Y]	1	1	1	3	1	1	1.33333	0	0	0	0	0	0	0	0	0	0	0.0103234
	YFIDFVAR	2,Dioxidation[F]	2	4	3	2	0	2	2.16667	0	0	0	0	0	0	0	0	0	0	0.0103963
	QESQSEEIDCNDKDLFK	0,Gln->pyro-Glu[AnyN-termQ];10,Carbamidomethyl[C];11,Deamidated[N]	5	2	0	0	0	0	1.16667	1	5	4	5	4	5	4	9	4.625	3.96429	0.011001
	FSVATQTCQITPAEGPVVTAQYDCLGCVHPISTQSPDLEPILR	0,Carbamyl[AnyN-term];8,Carbamidomethyl[C];27,GG[C](Dicarbamidomethyl[C])	0	0	0	0	0	0	0	0	0	1	1	1	1	1	0	0.625	∞	0.0112014
	KYNSQNQSNNQFVLYR	0,Carbamyl[AnyN-term]	0	0	0	0	0	0	0	0	1	0	1	2	3	1	2	1.25	∞	0.0112014
	KYNSQNQSNNQFVLYR	9,Deamidated[N]	2	0	0	0	0	0	0.333333	1	1	1	2	3	2	1	2	1.625	4.875	0.0120145
	IASFSQNCDIYPGK	7,Deamidated[N];8,Carbamidomethyl[C]	2	3	1	0	2	3	1.83333	0	0	0	0	0	0	0	0	0	0	0.0121069
	QESQSEEIDCNDKDLFK	0,Gln->pyro-Glu[AnyN-termQ];10,Carbamidomethyl[C]	11	9	6	7	5	7	7.5	2	4	4	5	3	6	5	5	4.25	0.566667	0.0122317
	AVDAALK	0,C+12[AnyN-term]	1	2	2	1	1	0	1.16667	0	0	0	0	0	0	0	0	0	0	0.0126766
	VQVVAGK	0,Carbamyl[AnyN-term]	0	1	0	0	0	0	0.166667	0	2	1	2	2	0	1	1	1.125	6.75	0.0168966
	TWQDCEYK	5,Carbamidomethyl[C];7,Oxidation[Y]	0	3	2	1	1	2	1.5	0	0	0	0	0	0	0	0	0	0	0.0172245
	YFIDFVAR	2,Thiazolidine[F]	2	1	3	1	2	0	1.5	0	0	0	0	0	0	0	0	0	0	0.0172245
	SLDCNAEVYVVPWEK	4,Carbamidomethyl[C]	4	5	2	2	2	0	2.5	0	0	0	0	0	0	0	0	0	0	0.0176959
	AATGECTATVGKR	7,Diisopropylphosphate[T]	0	0	0	0	0	0	0	0	0	1	1	1	3	1	1	1	∞	0.0184515
	FSVATQTCQITPAEGPVVTAQYDCLGCVHPISTQSPDLEPILR	8,Carbamidomethyl[C];22,AEBS[Y];27,GG[C](Dicarbamidomethyl[C])	0	0	0	0	0	0	0	1	2	0	0	2	2	1	0	1	∞	0.0184515
	KYNSQNQSNNQFVLYR	10,Deamidated[N]	0	0	0	0	0	0	0	0	2	1	0	1	2	0	2	1	∞	0.0184515
	TWQDCEYKDAAK	5,Carboxymethyl[C]	0	0	0	0	0	0	0	0	1	1	0	1	1	1	3	1	∞	0.0184515
	EGDCPVQSGK	0,Carbamyl[AnyN-term];4,Carbamidomethyl[C]	0	0	0	0	0	0	0	0	0	2	3	2	1	2	0	1.25	∞	0.0189833
	SSTKFSVATQTCQITPAEGPVVTAQYDCLGCVHPISTQSPDLEPILR	12,Carbamidomethyl[C];28,Carbamidomethyl[C];31,Carbamidomethyl[C]	0	0	0	0	0	0	0	0	2	0	0	3	1	2	2	1.25	∞	0.0189833
	YNSQNQSNNQFVLYR	4,Carbonyl[Q]	1	4	1	2	1	1	1.66667	0	0	0	0	0	0	0	0	0	0	0.0198681
	SFSQNCDIYPGKDFVQPPTK	6,Carbamidomethyl[C]	0	0	0	0	0	0	0	0	1	1	0	2	1	0	1	0.75	∞	0.0199421
	RPPGFSPFR	0,Carbamyl[AnyN-term]	0	0	0	0	0	0	0	0	3	3	2	7	3	1	0	2.375	∞	0.0208875
	IDNVKK	0,Carbamyl[AnyN-term]	0	0	0	0	0	0	0	0	0	2	2	1	1	1	0	0.875	∞	0.0209376
	KIYPTVNCQPLGMISLMK	8,Carbamidomethyl[C];17,Oxidation[M]	0	0	0	0	0	0	0	0	2	1	0	5	7	4	2	2.625	∞	0.0209376
	LGQSLDCNAEVYVVPWEK	7,Carbamidomethyl[C];12,AEBS[Y]	0	0	0	0	0	0	0	1	1	0	0	2	2	1	0	0.875	∞	0.0209376
	SLWNGDTGECTDNAYIDIQLR	4,Deamidated[N];10,Carbamidomethyl[C];15,AEBS[Y]	0	0	0	0	0	0	0	1	4	0	0	3	3	3	0	1.75	∞	0.0209376
	YEIKEGDCPVQSGK	1,AEBS[Y];8,Carbamidomethyl[C]	0	0	0	0	0	0	0	2	2	0	0	5	3	4	0	2	∞	0.021862
	KLGQSLDCNAEVYVVPWEK	8,Carbamidomethyl[C];9,Deamidated[N]	4	0	0	0	0	0	0.666667	1	4	2	2	2	5	3	4	2.875	4.3125	0.0233821
	YNSQNQSNNQFVLYR	1,Trioxidation[Y]	0	7	2	3	3	3	3	0	0	0	0	0	0	0	0	0	0	0.0233999
	KYFIDFVAR	2,Oxidation[Y]	3	11	3	7	0	6	5	0	0	0	0	0	0	0	0	0	0	0.0244402
	AVDAALKK	0,C+12[AnyN-term]	1	1	0	1	1	0	0.666667	0	0	0	0	0	0	0	0	0	0	0.025031
	SQNCDIYPGK	4,Carbamidomethyl[C]	1	2	3	1	0	1	1.33333	0	0	0	0	0	0	0	0	0	0	0.025031
	KYNSQNQSNNQFVLYR	15,AEBS[Y]	0	0	0	0	0	0	0	0	3	0	0	1	2	1	2	1.125	∞	0.0255547
	YFIDFVAR	0,C+12[AnyN-term]	6	4	2	0	4	1	2.83333	0	0	0	0	0	0	0	0	0	0	0.0264262
	IASFSQNCDIYPGKDFVQPPTK	8,Carbamidomethyl[C];11,AEBS[Y]	0	0	0	0	0	0	0	1	7	0	0	7	4	6	0	3.125	∞	0.0289434
	ENFLFLTPDCK	10,GG[C](Dicarbamidomethyl[C])	2	2	0	3	0	3	1.66667	0	0	0	0	0	0	0	0	0	0	0.030515
	LGQSLDCNAEVYVVPWEK	7,Carbamidomethyl[C];12,Oxidation[Y]	0	9	4	3	4	2	3.66667	0	0	0	0	0	0	0	0	0	0	0.030701
	ATGECTATVGKR	5,Carbamidomethyl[C]	0	0	0	0	0	0	0	1	1	0	0	1	0	0	1	0.5	∞	0.0331455
	IASFSQNCDIYPGKDFVQPPTK	8,monomethylphosphothione[C]	0	0	0	0	0	0	0	0	1	0	0	1	1	0	1	0.5	∞	0.0331455
	LGQSLDCNAEVYVVPWEKK	0,Carbamyl[AnyN-term];7,Carbamidomethyl[C]	0	0	0	0	0	0	0	0	0	0	1	1	1	0	1	0.5	∞	0.0331455
	SLWNGDTGECTDNAYIDIQLR	10,Propionamide_2H(3)[C]	0	0	0	0	0	0	0	0	1	0	0	1	1	0	1	0.5	∞	0.0331455
	VQVVAGK	2,Deamidated[Q]	0	0	0	0	0	0	0	0	1	0	0	1	1	0	1	0.5	∞	0.0331455
	YNSQNQSNNQFVLYR	3,Ser->Phe[S]	0	0	0	0	0	0	0	0	1	1	1	1	0	0	0	0.5	∞	0.0331455
	KLGQSLDCNAEVYVVPWEK	8,Carbamidomethyl[C];13,AEBS[Y]	0	0	0	0	0	0	0	1	3	0	0	3	6	6	0	2.375	∞	0.0342079
	TVGSDTFYSFKYEIKEGDCPVQSGK	12,AEBS[Y];19,Carbamidomethyl[C]	0	0	0	0	0	0	0	0	4	0	0	3	3	3	0	1.625	∞	0.0354252
	ENFLFLTPDCK	0,C+12[AnyN-term];10,Carbamidomethyl[C]	12	8	6	0	12	0	6.33333	0	0	0	0	0	0	0	0	0	0	0.0354949
	LGQSLDCNAEVYVVPWEK	7,Carbamidomethyl[C]	29	27	10	8	9	7	15	3	2	3	4	6	4	2	2	3.25	0.216667	0.0360195
	ITEATKTVGSDTFYSFK	6,AEBS[K]	0	0	0	0	0	0	0	0	2	0	2	0	2	0	3	1.125	∞	0.0379433
	IYPTVNCQPLGMISLMK	7,Carbamidomethyl[C];16,Oxidation[M]	0	0	0	0	0	0	0	0	2	0	0	3	3	0	2	1.25	∞	0.0383337
	YNSQNQSNNQFVLYR	2,Deamidated[N]	7	7	4	1	5	3	4.5	0	3	2	2	3	0	3	2	1.875	0.416667	0.0410307
	TVGSDTFYSFKYEIKEGDCPVQSGK	8,AEBS[Y];19,Carbamidomethyl[C]	0	0	0	0	0	0	0	0	2	0	0	2	2	1	0	0.875	∞	0.0411562
	YNSQNQSNNQFVLYR	2,Deamidated[N];8,Deamidated[N]	0	0	0	0	0	0	0	0	3	0	1	1	1	0	1	0.875	∞	0.0411562
	ICVGCPR	2,Carbamidomethyl[C];5,Carbamidomethyl[C]	10	3	3	5	6	4	5.16667	1	2	3	2	4	1	2	3	2.25	0.435484	0.0417443
	AATGECTATVGK	6,Cys->Oxoalanine[C]	0	2	1	1	1	0	0.833333	0	0	0	0	0	0	0	0	0	0	0.042194
	AATGECTATVGK	6,Dioxidation[C]	1	2	1	1	0	0	0.833333	0	0	0	0	0	0	0	0	0	0	0.042194
	AATGECTATVGK	6,Oxidation[C]	1	2	1	1	0	0	0.833333	0	0	0	0	0	0	0	0	0	0	0.042194
	AATGECTATVGK	6,Trioxidation[C]	0	2	1	1	1	0	0.833333	0	0	0	0	0	0	0	0	0	0	0.042194
	DIPTNSPELEETLTHTITK	3,Pro->pyro-Glu[P]	4	0	2	2	2	0	1.66667	0	0	0	0	0	0	0	0	0	0	0.042194
	YFIDFVAR	0,Carbamidomethyl[AnyN-term]	4	4	0	2	0	6	2.66667	0	0	0	0	0	0	0	0	0	0	0.042948
	KYFIDFVAR	0,Carbamyl[AnyN-term];2,AEBS[Y]	0	0	0	0	0	0	0	0	6	0	0	8	5	3	0	2.75	∞	0.0474385
	KYFIDFVAR	0,C+12[AnyN-term]	3	4	0	0	3	1	1.83333	0	0	0	0	0	0	0	0	0	0	0.0478284
	KYFIDFVAR	2,Dioxidation[Y]	2	5	2	1	0	1	1.83333	0	0	0	0	0	0	0	0	0	0	0.0478284
	ESQSEEIDCNDKDLFKAVDAALKK	9,Menadione[C]	0	0	0	0	0	0	0	0	1	0	1	2	1	0	0	0.625	∞	0.0491737
	KLGQSLDCNAEVYVVPWEKK	8,Carbamidomethyl[C];9,Deamidated[N]	0	0	0	0	0	0	0	0	1	0	0	2	1	0	1	0.625	∞	0.0491737
	QESQSEEIDCNDKDLFKAVDAALK	0,Gln->pyro-Glu[AnyN-termQ];10,Carbamidomethyl[C];11,Deamidated[N]	0	0	0	0	0	0	0	0	1	0	0	2	1	0	1	0.625	∞	0.0491737
	QVVAGLNFR	1,Deamidated[Q]	0	0	0	0	0	0	0	1	1	0	1	2	0	0	0	0.625	∞	0.0491737
	YEIKEGDCPVQSGKTWQDCEYKDAAK	19,GG[C](Dicarbamidomethyl[C])	0	0	0	0	0	0	0	0	1	0	0	1	0	2	1	0.625	∞	0.0491737
P01133	YPANVAVDPVER	1,Oxidation[Y]	3	4	3	3	3	4	3.33333	0	0	0	0	0	0	0	0	0	0	1.84085e-05
	QSVIEMANLDGSKR	0,Gln->pyro-Glu[AnyN-termQ]	0	0	0	0	0	0	0	0	1	1	1	1	1	1	1	0.875	∞	0.000211555
	SCAASGPQPFLLFANSQDIR	2,Carbamidomethyl[C]	1	0	0	0	0	0	0.166667	0	2	2	4	2	2	2	2	2	12	0.00143146
	VVHPLAQPK	0,Carbamyl[AnyN-term]	0	0	0	0	0	0	0	0	1	2	1	2	1	2	1	1.25	∞	0.00156528
	CHQLVSCPR	1,Carbamidomethyl[C];7,Carbamidomethyl[C]	6	6	5	4	3	3	4.5	0	2	1	3	1	3	0	3	1.625	0.361111	0.00244288
	NTPGSYYCTCPVGFVLLPDGKR	8,2-monomethylsuccinyl[C]	0	0	0	0	0	0	0	0	1	1	1	1	1	0	1	0.75	∞	0.002536
	LYWCDAK	4,Carbamidomethyl[C]	6	4	2	3	3	4	3.66667	0	2	1	1	1	1	0	1	0.875	0.238636	0.00271214
	LGTAWCSCR	6,Carbamidomethyl[C];8,Carbamidomethyl[C]	4	5	7	3	3	4	4.33333	1	2	2	1	1	2	1	1	1.375	0.317308	0.00381401
	IYWVDLER	3,Trioxidation[W]	3	6	2	2	2	3	3	0	0	0	0	0	0	0	0	0	0	0.00513446
	GFAGDGKLCSDIDECEMGVPVCPPASSK	9,Carbamidomethyl[C];15,Carbamidomethyl[C];22,Carbamidomethyl[C]	0	0	0	0	0	0	0	0	1	2	0	2	3	2	2	1.5	∞	0.00540177
	QSVIEMANLDGSK	6,Oxidation[M]	4	8	2	4	2	5	4.16667	0	0	0	0	0	0	0	0	0	0	0.00594939
	IITKENISQPR	0,Carbamyl[AnyN-term]	0	0	0	0	0	0	0	0	0	1	2	1	1	1	1	0.875	∞	0.00619752
	LQGSMLKPSSLVVVHPLAKPGADPCLYQNGGCEHICK	25,Carbamidomethyl[C];29,Deamidated[N];32,GG[C](Dicarbamidomethyl[C])	0	0	0	0	0	0	0	0	1	0	1	2	1	2	1	1	∞	0.00724699
	LVIASSDLIWPSGITIDFLTDKLYWCDAK	26,Carbamidomethyl[C]	0	0	0	0	0	0	0	0	1	1	0	1	0	1	1	0.625	∞	0.0112014
	EGSNSLICSCDYDGGSVHISK	8,Carbamidomethyl[C];10,Carbamidomethyl[C]	3	3	3	2	3	2	2.66667	0	2	1	1	3	1	2	2	1.5	0.5625	0.0118363
	IYWVDLER	3,Oxidation[W]	2	0	1	1	1	2	1.16667	0	0	0	0	0	0	0	0	0	0	0.0126766
	EGSNSLICSCDYDGGSVHISKHPTQHNLFAMSLFGDR	8,Carbamidomethyl[C];10,Carbamidomethyl[C]	0	0	0	0	0	0	0	0	0	1	1	1	3	1	1	1	∞	0.0184515
	GIAVHPMAK	0,Carbamyl[AnyN-term]	0	0	0	0	0	0	0	0	0	0	1	1	1	2	1	0.75	∞	0.0199421
	LFWTDTGINPR	3,Trioxidation[W]	5	11	3	2	3	3	4.5	0	0	0	0	0	0	0	0	0	0	0.0212763
	IYWVDLER	3,Dioxidation[W]	0	4	2	1	1	3	1.83333	0	0	0	0	0	0	0	0	0	0	0.0283967
	DLKWWELR	0,Carbamyl[AnyN-term]	0	0	0	0	0	0	0	0	1	1	1	1	0	0	0	0.5	∞	0.0331455
	IESSSLQGLGR	0,Carbamyl[AnyN-term]	0	0	0	0	0	0	0	0	0	1	1	1	0	0	1	0.5	∞	0.0331455
	RLFWTDTGINPR	0,Carbamyl[AnyN-term]	0	0	0	0	0	0	0	0	0	1	1	1	0	0	1	0.5	∞	0.0331455
	NSDSECPLSHDGYCLHDGVCMYIEALDK	6,Carbamidomethyl[C];14,Carbamidomethyl[C];20,Carbamidomethyl[C]	0	0	0	0	0	0	0	0	2	0	0	3	2	0	2	1.125	∞	0.0379433
	TCLALDGHQLLAGGEVDLK	2,Carbamidomethyl[C]	17	20	4	4	6	5	9.33333	1	1	2	1	1	1	1	2	1.25	0.133929	0.0402821
	IYWVDLER	3,Delta_O(4)[W]	0	2	1	0	2	1	1	0	0	0	0	0	0	0	0	0	0	0.0408594
	ASDGKTCLALDGHQLLAGGEVDLK	7,Carbamidomethyl[C]	0	0	0	0	0	0	0	0	2	0	0	2	1	0	2	0.875	∞	0.0411562
	IESSSLQGLGR	1,Dioxidation[I]	2	0	0	1	1	1	0.833333	0	0	0	0	0	0	0	0	0	0	0.042194
P01189	EDVSAGEDCGPLPEGGPEPR	9,Carbamidomethyl[C]	0	0	0	0	0	0	0	0	0	2	2	3	0	0	2	1.125	∞	0.0379433
P01308	EAEDLQVGQVELGGGPGAGSLQPLALEGSLQ	0,Carbamyl[AnyN-term]	0	0	0	0	0	0	0	0	0	0	1	1	0	1	1	0.5	∞	0.0331455
	EAEDLQVGQVELGGGPGAGSLQPLALEGSLQ	0,Glu->pyro-Glu[AnyN-termE]	0	0	0	0	0	0	0	0	2	0	0	0	1	1	1	0.625	∞	0.0491737
P01344	SERDVSTPPTVLPDNFPR	3,Arg2PG[R]	0	0	0	0	0	0	0	4	7	7	5	7	5	4	6	5.625	∞	5.64291e-06
	ATPAKSERDVSTPPTVLPDNFPR	7,Cation_Ag[E]	0	0	0	0	0	0	0	0	2	0	2	4	2	2	0	1.5	∞	0.0199421
	DVSTPPTVLPDNFPR	3,Hex(1)HexNAc(1)[S]	0	0	0	0	0	0	0	0	0	3	1	0	4	1	1	1.25	∞	0.0491737
P01591	FVYHLSDLCKK	9,Carbamidomethyl[C]	0	0	0	0	0	0	0	1	3	4	3	4	7	3	3	3.5	∞	0.000626379
	FVYHLSDLCK	9,Carbamidomethyl[C]	16	13	10	4	9	9	10.1667	1	2	2	1	1	2	1	1	1.375	0.135246	0.00307458
	QEDERIVLVDNK	0,Gln->pyro-Glu[AnyN-termQ]	0	0	0	0	0	0	0	0	1	3	3	1	2	2	1	1.625	∞	0.00342386
	CYTAVVPLVYGGETK	1,Carbamidomethyl[C]	14	6	5	6	6	7	7.33333	0	1	2	1	1	2	1	3	1.375	0.1875	0.00624008
	FVYHLSDLCK	0,Carbamyl[AnyN-term];9,Carbamidomethyl[C]	0	0	0	0	0	0	0	0	1	3	2	2	0	1	3	1.5	∞	0.00934815
	MVETALTPDACYPD	1,Oxidation[M];11,Carbamidomethyl[C]	0	0	0	0	0	0	0	0	1	1	0	0	1	2	2	0.875	∞	0.0209376
	TRFVYHLSDLCKK	11,Carbamidomethyl[C]	0	0	0	0	0	0	0	0	1	1	0	0	1	0	1	0.5	∞	0.0331455
	SSEDPNEDIVER	0,Carbamyl[AnyN-term]	0	0	0	0	0	0	0	0	2	2	2	1	0	0	0	0.875	∞	0.0411562
P01593	DIQMTQSPSSLSASVGDR	0,Carbamyl[AnyN-term]	0	0	0	0	0	0	0	4	3	2	2	2	2	2	3	2.5	∞	3.3165e-05
	LLIYDASNLETGVPSR	4,Tyr->Ser[Y]	0	0	0	0	0	0	0	1	1	1	1	2	1	1	2	1.25	∞	0.000122396
	LLIYDASNLETGVPSR	8,Asn->Lys[N]	0	0	0	0	0	0	0	0	1	1	1	1	1	1	1	0.875	∞	0.000211555
	LLIYDASNLETGVPSR	1,Xle->Val[L]	0	0	0	0	0	0	0	0	2	1	1	1	1	1	1	1	∞	0.00113378
	DIQMTQSPSSLSASVGDR	15,Val->Xle[V]	2	0	1	0	0	0	0.5	2	2	3	4	2	1	4	4	2.75	5.5	0.00122194
	LLIYDASNLETGVPSR	11,Thr->Ala[T]	0	0	0	0	0	0	0	1	1	1	1	3	1	1	1	1.25	∞	0.00156528
	LLIYDASNLETGVPSR	4,Tyr->Phe[Y]	0	0	0	0	0	0	0	0	1	1	2	1	2	2	1	1.25	∞	0.00156528
	DIQMTQSPSSLSASVGDR	3,Gln->His[Q]	0	0	0	0	0	0	0	1	2	1	2	0	1	1	1	1.125	∞	0.00162818
	LLIYDASNLETGVPSR	5,Methyl[D](Asp->Glu[D])	0	0	0	0	0	0	0	0	1	1	1	1	0	1	1	0.75	∞	0.002536
	DIQMTQSPSSLSASVGDR	2,Xle->Val[I]	0	0	0	0	0	0	0	1	1	1	3	2	0	1	2	1.375	∞	0.00381594
	LLIYDASNLETGVPSR	6,Ala->Val[A]	1	0	0	0	0	0	0.166667	2	1	2	1	1	0	1	1	1.125	6.75	0.00532553
	DIQMTQSPSSLSASVGDR	14,Ser->Phe[S]	0	0	0	0	0	0	0	2	1	0	2	1	0	1	1	1	∞	0.00724699
	LLIYDASNLETGVPSR	8,Deamidated[N]	0	0	0	0	1	0	0.166667	1	1	0	3	2	1	1	3	1.5	9	0.00968275
	DIQMTQSPSSLSASVGDR	1,Cation_Fe[II][D]	0	0	0	0	0	0	0	0	2	1	1	0	1	1	0	0.75	∞	0.0199421
	DIQMTQSPSSLSASVGDR	3,Deamidated[Q]	0	0	0	0	0	0	0	0	1	1	0	1	0	1	2	0.75	∞	0.0199421
	LLIYDASNLETGVPSR	0,Carbamyl[AnyN-term]	0	0	0	0	0	0	0	0	1	1	2	1	0	1	0	0.75	∞	0.0199421
	APKLLIYDASNLETGVPSR	3,Lys->Asn[K]	0	0	0	0	0	0	0	1	1	0	1	2	0	2	0	0.875	∞	0.0209376
	LLIYDASNLETGVPSR	8,Asn->His[N]	0	0	0	0	0	0	0	1	3	0	0	2	0	2	1	1.125	∞	0.0255547
	DIQMTQSPSSLSASVGDR	1,Cation_Na[D]	0	0	0	0	0	0	0	1	1	1	1	0	0	0	0	0.5	∞	0.0331455
	LLIYDASNLETGVPSR	11,Thr->Xle[T]	0	0	0	0	0	0	0	0	1	0	0	1	0	1	1	0.5	∞	0.0331455
	LLIYDASNLETGVPSR	5,Asp->Gly[D]	0	0	0	0	0	0	0	1	1	0	1	0	0	1	0	0.5	∞	0.0331455
	DIQMTQSPSSLSASVGDR	4,Carbamidomethyl[M]	1	0	2	6	3	5	2.83333	1	0	0	0	0	0	0	0	0.125	0.0441176	0.0349031
	DIQMTQSPSSLSASVGDR	3,Gln->Xle[Q]	0	0	0	0	0	0	0	0	0	0	2	0	1	1	1	0.625	∞	0.0491737
P01594	DIQMTQSPSSLSASVGDR	0,Carbamyl[AnyN-term]	0	0	0	0	0	0	0	4	3	2	2	2	2	2	3	2.5	∞	3.3165e-05
	LLIYDASNLETGVPSR	4,Tyr->Ser[Y]	0	0	0	0	0	0	0	1	1	1	1	2	1	1	2	1.25	∞	0.000122396
	LLIYDASNLETGVPSR	8,Asn->Lys[N]	0	0	0	0	0	0	0	0	1	1	1	1	1	1	1	0.875	∞	0.000211555
	LLIYDASNLETGVPSR	1,Xle->Val[L]	0	0	0	0	0	0	0	0	2	1	1	1	1	1	1	1	∞	0.00113378
	DIQMTQSPSSLSASVGDR	15,Val->Xle[V]	2	0	1	0	0	0	0.5	2	2	3	4	2	1	4	4	2.75	5.5	0.00122194
	LLIYDASNLETGVPSR	11,Thr->Ala[T]	0	0	0	0	0	0	0	1	1	1	1	3	1	1	1	1.25	∞	0.00156528
	LLIYDASNLETGVPSR	4,Tyr->Phe[Y]	0	0	0	0	0	0	0	0	1	1	2	1	2	2	1	1.25	∞	0.00156528
	DIQMTQSPSSLSASVGDR	3,Gln->His[Q]	0	0	0	0	0	0	0	1	2	1	2	0	1	1	1	1.125	∞	0.00162818
	LLIYDASNLETGVPSR	5,Methyl[D](Asp->Glu[D])	0	0	0	0	0	0	0	0	1	1	1	1	0	1	1	0.75	∞	0.002536
	DIQMTQSPSSLSASVGDR	2,Xle->Val[I]	0	0	0	0	0	0	0	1	1	1	3	2	0	1	2	1.375	∞	0.00381594
	LLIYDASNLETGVPSR	6,Ala->Val[A]	1	0	0	0	0	0	0.166667	2	1	2	1	1	0	1	1	1.125	6.75	0.00532553
	DIQMTQSPSSLSASVGDR	14,Ser->Phe[S]	0	0	0	0	0	0	0	2	1	0	2	1	0	1	1	1	∞	0.00724699
	LLIYDASNLETGVPSR	8,Deamidated[N]	0	0	0	0	1	0	0.166667	1	1	0	3	2	1	1	3	1.5	9	0.00968275
	DIQMTQSPSSLSASVGDR	1,Cation_Fe[II][D]	0	0	0	0	0	0	0	0	2	1	1	0	1	1	0	0.75	∞	0.0199421
	DIQMTQSPSSLSASVGDR	3,Deamidated[Q]	0	0	0	0	0	0	0	0	1	1	0	1	0	1	2	0.75	∞	0.0199421
	LLIYDASNLETGVPSR	0,Carbamyl[AnyN-term]	0	0	0	0	0	0	0	0	1	1	2	1	0	1	0	0.75	∞	0.0199421
	APKLLIYDASNLETGVPSR	3,Lys->Asn[K]	0	0	0	0	0	0	0	1	1	0	1	2	0	2	0	0.875	∞	0.0209376
	LLIYDASNLETGVPSR	8,Asn->His[N]	0	0	0	0	0	0	0	1	3	0	0	2	0	2	1	1.125	∞	0.0255547
	DIQMTQSPSSLSASVGDR	1,Cation_Na[D]	0	0	0	0	0	0	0	1	1	1	1	0	0	0	0	0.5	∞	0.0331455
	LLIYDASNLETGVPSR	11,Thr->Xle[T]	0	0	0	0	0	0	0	0	1	0	0	1	0	1	1	0.5	∞	0.0331455
	LLIYDASNLETGVPSR	5,Asp->Gly[D]	0	0	0	0	0	0	0	1	1	0	1	0	0	1	0	0.5	∞	0.0331455
	DIQMTQSPSSLSASVGDR	4,Carbamidomethyl[M]	1	0	2	6	3	5	2.83333	1	0	0	0	0	0	0	0	0.125	0.0441176	0.0349031
	DIQMTQSPSSLSASVGDR	3,Gln->Xle[Q]	0	0	0	0	0	0	0	0	0	0	2	0	1	1	1	0.625	∞	0.0491737
P01597	DIQMTQSPSSLSASVGDR	0,Carbamyl[AnyN-term]	0	0	0	0	0	0	0	4	3	2	2	2	2	2	3	2.5	∞	3.3165e-05
	LLIYAASSLQSGVPSR	1,Xle->Val[L]	0	0	0	0	0	0	0	1	1	1	1	1	0	1	1	0.875	∞	0.000211555
	LLIYAASSLQSGVPSR	0,Carbamyl[AnyN-term]	0	0	0	0	0	0	0	1	2	2	2	1	3	1	1	1.625	∞	0.000455139
	VTITCR	0,Carbamyl[AnyN-term];5,Carbamidomethyl[C]	0	0	0	0	0	0	0	1	1	1	2	1	0	1	1	1	∞	0.00113378
	DIQMTQSPSSLSASVGDRVTITCR	23,Carbamidomethyl[C]	0	0	0	0	0	0	0	0	5	7	4	5	5	10	6	5.25	∞	0.00115608
	DIQMTQSPSSLSASVGDR	15,Val->Xle[V]	2	0	1	0	0	0	0.5	2	2	3	4	2	1	4	4	2.75	5.5	0.00122194
	LLIYAASSLQSGVPSR	5,Ala->Gly[A]	0	0	0	0	0	0	0	1	3	1	1	1	1	1	1	1.25	∞	0.00156528
	MTQSPSSLSASVGDRVTITCR	20,Carbamidomethyl[C]	0	0	0	0	0	0	0	0	1	2	1	1	2	1	2	1.25	∞	0.00156528
	DIQMTQSPSSLSASVGDR	3,Gln->His[Q]	0	0	0	0	0	0	0	1	2	1	2	0	1	1	1	1.125	∞	0.00162818
	DIQMTQSPSSLSASVGDR	2,Xle->Val[I]	0	0	0	0	0	0	0	1	1	1	3	2	0	1	2	1.375	∞	0.00381594
	LLIYAASSLQSGVPSR	10,Deamidated[Q]	0	0	0	0	0	0	0	1	0	2	2	2	0	2	1	1.25	∞	0.00526569
	DIQMTQSPSSLSASVGDRVTITCR	4,Oxidation[M];23,Carbamidomethyl[C]	0	0	0	0	0	0	0	0	3	1	3	1	1	1	2	1.5	∞	0.00540177
	DIQMTQSPSSLSASVGDR	14,Ser->Phe[S]	0	0	0	0	0	0	0	2	1	0	2	1	0	1	1	1	∞	0.00724699
	DIQMTQSPSSLSASVGDR	1,Cation_Fe[II][D]	0	0	0	0	0	0	0	0	2	1	1	0	1	1	0	0.75	∞	0.0199421
	DIQMTQSPSSLSASVGDR	3,Deamidated[Q]	0	0	0	0	0	0	0	0	1	1	0	1	0	1	2	0.75	∞	0.0199421
	DIQMTQSPSSLSASVGDRVTITCR	23,Carbamyl[C]	0	0	0	0	0	0	0	0	1	0	1	1	0	2	1	0.75	∞	0.0199421
	LLIYAASSLQSGVPSR	4,Tyr->Phe[Y]	0	0	0	0	0	0	0	0	1	1	0	2	0	1	1	0.75	∞	0.0199421
	ASVGDRVTITCR	11,Carbamidomethyl[C]	0	0	0	0	0	0	0	0	2	3	0	3	1	0	2	1.375	∞	0.0203432
	LLIYAASSLQSGVPSR	8,Ser->Asn[S]	0	0	0	0	0	0	0	0	2	1	1	2	1	0	0	0.875	∞	0.0209376
	LLIYAASSLQSGVPSR	4,Tyr->Ser[Y]	0	0	0	0	0	0	0	1	1	2	3	0	0	3	0	1.25	∞	0.0281614
	DIQMTQSPSSLSASVGDRVTITCR	0,Carbamyl[AnyN-term];23,Carbamidomethyl[C]	0	0	0	0	0	0	0	0	1	6	5	2	1	2	0	2.125	∞	0.0309623
	DIQMTQSPSSLSASVGDR	1,Cation_Na[D]	0	0	0	0	0	0	0	1	1	1	1	0	0	0	0	0.5	∞	0.0331455
	LLIYAASSLQSGVPSR	4,AEBS[Y]	0	0	0	0	0	0	0	0	1	0	1	1	0	1	0	0.5	∞	0.0331455
	DIQMTQSPSSLSASVGDR	4,Carbamidomethyl[M]	1	0	2	6	3	5	2.83333	1	0	0	0	0	0	0	0	0.125	0.0441176	0.0349031
	DIQMTQSPSSLSASVGDR	3,Gln->Xle[Q]	0	0	0	0	0	0	0	0	0	0	2	0	1	1	1	0.625	∞	0.0491737
P01599	DIQMTQSPSSLSASVGDR	0,Carbamyl[AnyN-term]	0	0	0	0	0	0	0	4	3	2	2	2	2	2	3	2.5	∞	3.3165e-05
	VTITCR	0,Carbamyl[AnyN-term];5,Carbamidomethyl[C]	0	0	0	0	0	0	0	1	1	1	2	1	0	1	1	1	∞	0.00113378
	DIQMTQSPSSLSASVGDRVTITCR	23,Carbamidomethyl[C]	0	0	0	0	0	0	0	0	5	7	4	5	5	10	6	5.25	∞	0.00115608
	DIQMTQSPSSLSASVGDR	15,Val->Xle[V]	2	0	1	0	0	0	0.5	2	2	3	4	2	1	4	4	2.75	5.5	0.00122194
	MTQSPSSLSASVGDRVTITCR	20,Carbamidomethyl[C]	0	0	0	0	0	0	0	0	1	2	1	1	2	1	2	1.25	∞	0.00156528
	DIQMTQSPSSLSASVGDR	3,Gln->His[Q]	0	0	0	0	0	0	0	1	2	1	2	0	1	1	1	1.125	∞	0.00162818
	DIQMTQSPSSLSASVGDR	2,Xle->Val[I]	0	0	0	0	0	0	0	1	1	1	3	2	0	1	2	1.375	∞	0.00381594
	FSGSGSGTEFTLTIS	15,Ser->Arg[S]	0	0	0	0	0	0	0	1	1	1	1	3	0	1	2	1.25	∞	0.00526569
	DIQMTQSPSSLSASVGDRVTITCR	4,Oxidation[M];23,Carbamidomethyl[C]	0	0	0	0	0	0	0	0	3	1	3	1	1	1	2	1.5	∞	0.00540177
	DIQMTQSPSSLSASVGDR	14,Ser->Phe[S]	0	0	0	0	0	0	0	2	1	0	2	1	0	1	1	1	∞	0.00724699
	RLIYAASSLQSGVPSR	8,Ser->Asn[S]	0	0	0	0	0	0	0	0	0	1	1	1	1	1	0	0.625	∞	0.0112014
	DIQMTQSPSSLSASVGDR	1,Cation_Fe[II][D]	0	0	0	0	0	0	0	0	2	1	1	0	1	1	0	0.75	∞	0.0199421
	DIQMTQSPSSLSASVGDR	3,Deamidated[Q]	0	0	0	0	0	0	0	0	1	1	0	1	0	1	2	0.75	∞	0.0199421
	DIQMTQSPSSLSASVGDRVTITCR	23,Carbamyl[C]	0	0	0	0	0	0	0	0	1	0	1	1	0	2	1	0.75	∞	0.0199421
	ASVGDRVTITCR	11,Carbamidomethyl[C]	0	0	0	0	0	0	0	0	2	3	0	3	1	0	2	1.375	∞	0.0203432
	DIQMTQSPSSLSASVGDRVTITCR	0,Carbamyl[AnyN-term];23,Carbamidomethyl[C]	0	0	0	0	0	0	0	0	1	6	5	2	1	2	0	2.125	∞	0.0309623
	DIQMTQSPSSLSASVGDR	1,Cation_Na[D]	0	0	0	0	0	0	0	1	1	1	1	0	0	0	0	0.5	∞	0.0331455
	DIQMTQSPSSLSASVGDR	4,Carbamidomethyl[M]	1	0	2	6	3	5	2.83333	1	0	0	0	0	0	0	0	0.125	0.0441176	0.0349031
	DIQMTQSPSSLSASVGDR	3,Gln->Xle[Q]	0	0	0	0	0	0	0	0	0	0	2	0	1	1	1	0.625	∞	0.0491737
P01601	DIQMTQSPSSLSASVGDR	0,Carbamyl[AnyN-term]	0	0	0	0	0	0	0	4	3	2	2	2	2	2	3	2.5	∞	3.3165e-05
	VTITCR	0,Carbamyl[AnyN-term];5,Carbamidomethyl[C]	0	0	0	0	0	0	0	1	1	1	2	1	0	1	1	1	∞	0.00113378
	DIQMTQSPSSLSASVGDRVTITCR	23,Carbamidomethyl[C]	0	0	0	0	0	0	0	0	5	7	4	5	5	10	6	5.25	∞	0.00115608
	DIQMTQSPSSLSASVGDR	15,Val->Xle[V]	2	0	1	0	0	0	0.5	2	2	3	4	2	1	4	4	2.75	5.5	0.00122194
	MTQSPSSLSASVGDRVTITCR	20,Carbamidomethyl[C]	0	0	0	0	0	0	0	0	1	2	1	1	2	1	2	1.25	∞	0.00156528
	DIQMTQSPSSLSASVGDR	3,Gln->His[Q]	0	0	0	0	0	0	0	1	2	1	2	0	1	1	1	1.125	∞	0.00162818
	DIQMTQSPSSLSASVGDR	2,Xle->Val[I]	0	0	0	0	0	0	0	1	1	1	3	2	0	1	2	1.375	∞	0.00381594
	DIQMTQSPSSLSASVGDRVTITCR	4,Oxidation[M];23,Carbamidomethyl[C]	0	0	0	0	0	0	0	0	3	1	3	1	1	1	2	1.5	∞	0.00540177
	DIQMTQSPSSLSASVGDR	14,Ser->Phe[S]	0	0	0	0	0	0	0	2	1	0	2	1	0	1	1	1	∞	0.00724699
	DIQMTQSPSSLSASVGDR	1,Cation_Fe[II][D]	0	0	0	0	0	0	0	0	2	1	1	0	1	1	0	0.75	∞	0.0199421
	DIQMTQSPSSLSASVGDR	3,Deamidated[Q]	0	0	0	0	0	0	0	0	1	1	0	1	0	1	2	0.75	∞	0.0199421
	DIQMTQSPSSLSASVGDRVTITCR	23,Carbamyl[C]	0	0	0	0	0	0	0	0	1	0	1	1	0	2	1	0.75	∞	0.0199421
	ASVGDRVTITCR	11,Carbamidomethyl[C]	0	0	0	0	0	0	0	0	2	3	0	3	1	0	2	1.375	∞	0.0203432
	DIQMTQSPSSLSASVGDRVTITCR	0,Carbamyl[AnyN-term];23,Carbamidomethyl[C]	0	0	0	0	0	0	0	0	1	6	5	2	1	2	0	2.125	∞	0.0309623
	DIQMTQSPSSLSASVGDR	1,Cation_Na[D]	0	0	0	0	0	0	0	1	1	1	1	0	0	0	0	0.5	∞	0.0331455
	DIQMTQSPSSLSASVGDR	4,Carbamidomethyl[M]	1	0	2	6	3	5	2.83333	1	0	0	0	0	0	0	0	0.125	0.0441176	0.0349031
	DIQMTQSPSSLSASVGDR	3,Gln->Xle[Q]	0	0	0	0	0	0	0	0	0	0	2	0	1	1	1	0.625	∞	0.0491737
P01602	DIQMTQSPSTLSASVGDRVTITCR	23,Carbamidomethyl[C]	0	0	0	0	0	0	0	0	3	3	3	4	5	5	4	3.375	∞	0.000556681
	VTITCR	0,Carbamyl[AnyN-term];5,Carbamidomethyl[C]	0	0	0	0	0	0	0	1	1	1	2	1	0	1	1	1	∞	0.00113378
	FSGSGSGTEFTLTIS	15,Ser->Arg[S]	0	0	0	0	0	0	0	1	1	1	1	3	0	1	2	1.25	∞	0.00526569
	ASVGDRVTITCR	11,Carbamidomethyl[C]	0	0	0	0	0	0	0	0	2	3	0	3	1	0	2	1.375	∞	0.0203432
P01611	LLIYAASSLQSGVPSR	1,Xle->Val[L]	0	0	0	0	0	0	0	1	1	1	1	1	0	1	1	0.875	∞	0.000211555
	LLIYAASSLQSGVPSR	0,Carbamyl[AnyN-term]	0	0	0	0	0	0	0	1	2	2	2	1	3	1	1	1.625	∞	0.000455139
	DIQMTQSPSSVSASVGDRVTITCR	23,Carbamidomethyl[C]	0	0	0	0	0	0	0	0	2	2	2	2	1	3	2	1.75	∞	0.000829681
	VTITCR	0,Carbamyl[AnyN-term];5,Carbamidomethyl[C]	0	0	0	0	0	0	0	1	1	1	2	1	0	1	1	1	∞	0.00113378
	LLIYAASSLQSGVPSR	5,Ala->Gly[A]	0	0	0	0	0	0	0	1	3	1	1	1	1	1	1	1.25	∞	0.00156528
	LLIYAASSLQSGVPSR	10,Deamidated[Q]	0	0	0	0	0	0	0	1	0	2	2	2	0	2	1	1.25	∞	0.00526569
	LLIYAASSLQSGVPSR	4,Tyr->Phe[Y]	0	0	0	0	0	0	0	0	1	1	0	2	0	1	1	0.75	∞	0.0199421
	ASVGDRVTITCR	11,Carbamidomethyl[C]	0	0	0	0	0	0	0	0	2	3	0	3	1	0	2	1.375	∞	0.0203432
	LLIYAASSLQSGVPSR	8,Ser->Asn[S]	0	0	0	0	0	0	0	0	2	1	1	2	1	0	0	0.875	∞	0.0209376
	LLIYAASSLQSGVPSR	4,Tyr->Ser[Y]	0	0	0	0	0	0	0	1	1	2	3	0	0	3	0	1.25	∞	0.0281614
	LLIYAASSLQSGVPSR	4,AEBS[Y]	0	0	0	0	0	0	0	0	1	0	1	1	0	1	0	0.5	∞	0.0331455
P01614	ASGVPDRFSGSGSGTDFTLKISR	20,Lys->Gln[K]	0	0	0	0	0	0	0	0	1	1	1	1	1	1	1	0.875	∞	0.000211555
	SLPVTPGEPASISCR	14,Carbamidomethyl[C]	4	3	4	4	4	6	4.16667	1	2	2	1	1	1	1	1	1.25	0.3	0.000333997
	ASGVPDRFSGSGSGTDFTLK	20,Lys->Arg[K]	0	0	0	0	0	0	0	0	2	3	3	2	2	2	3	2.125	∞	0.000508451
	DIVMTQTPLSLPVTPGEPASISCR	23,Carbamidomethyl[C]	0	0	0	0	0	0	0	2	3	2	6	2	2	3	4	3	∞	0.000542258
	ASGVPDR	0,Carbamyl[AnyN-term]	0	0	0	0	0	0	0	0	1	1	0	1	1	1	1	0.75	∞	0.002536
	ASGVPDRFSGSGSGTDFTLKISR	20,Lys->Glu[K]	0	0	0	0	0	0	0	0	1	1	1	1	0	1	1	0.75	∞	0.002536
	FSGSGSGTDFTLK	0,Carbamyl[AnyN-term]	0	0	0	0	0	0	0	0	1	1	1	1	0	1	1	0.75	∞	0.002536
	FSGSGSGTDFTLKISR	13,Lys->Glu[K]	0	0	0	0	0	0	0	3	2	1	1	2	0	1	2	1.5	∞	0.002536
	ASGVPDRFSGSGSGTDFTLK	0,Carbamyl[AnyN-term]	0	0	0	0	0	0	0	0	2	2	2	0	1	2	1	1.25	∞	0.00526569
	ASGVPDRFSGSGSGTDFTLK	11,Methyl[S](Ser->Thr[S])	0	0	0	0	0	0	0	0	1	2	2	1	1	0	2	1.125	∞	0.00660266
	ASGVPDRFSGSGSGTDFTLK	12,Gly->Ala[G]	0	0	0	0	0	0	0	0	1	1	0	1	0	1	1	0.625	∞	0.0112014
	ASGVPDRFSGSGSGTDFTLK	2,Deoxy[S](Ser->Ala[S])	0	0	0	0	0	0	0	0	1	1	2	0	0	1	1	0.75	∞	0.0199421
	ASGVPDRFSGSGSGTDFTLK	20,Carbamyl[K]	0	0	0	0	0	0	0	0	0	1	2	1	0	1	1	0.75	∞	0.0199421
	ASGVPDRFSGSGSGTDFTLKISR	20,Lys->Thr[K]	0	0	0	0	0	0	0	1	1	0	0	1	0	1	2	0.75	∞	0.0199421
	ASGVPDRFSGSGSGTDFTLK	9,Methyl[S](Ser->Thr[S])	0	0	0	0	0	0	0	0	1	2	0	1	0	1	2	0.875	∞	0.0209376
	ASGVPDRFSGSGSGTDFTLKISR	20,Lys->His[K]	0	0	0	0	0	0	0	0	1	1	2	0	0	2	1	0.875	∞	0.0209376
	ISRVEAEDVGVYYCMQR	14,Carbamidomethyl[C]	0	0	0	0	0	0	0	0	0	1	2	1	2	1	0	0.875	∞	0.0209376
	ASGVPDRFSGSGSGTDFTLK	20,Guanidinyl[K]	0	0	0	0	0	0	0	0	0	1	1	1	0	0	1	0.5	∞	0.0331455
	FSGSGSGTDFTLKISR	13,Lys->Gln[K]	0	0	0	0	0	0	0	0	0	1	1	0	1	0	1	0.5	∞	0.0331455
	VTPGEPASISCR	11,Carbamidomethyl[C]	0	0	0	0	0	0	0	0	1	1	0	1	0	0	1	0.5	∞	0.0331455
	ASGVPDRFSGSGSGTDFTLKISR	20,AEBS[K]	0	0	0	0	0	0	0	0	2	0	2	0	0	1	1	0.75	∞	0.0479448
	VEAEDVGVYYCMQR	11,Carbamidomethyl[C]	0	0	0	0	0	0	0	2	0	1	1	0	2	0	0	0.75	∞	0.0479448
	FSGSGSGTDFTLK	3,Gly->Ala[G]	0	0	0	0	0	0	0	1	0	0	1	0	0	2	1	0.625	∞	0.0491737
	FSGSGSGTDFTLKISR	13,AEBS[K]	0	0	0	0	0	0	0	0	1	1	1	0	0	2	0	0.625	∞	0.0491737
P01615	ASGVPDRFSGSGSGTDFTLKISR	20,Lys->Gln[K]	0	0	0	0	0	0	0	0	1	1	1	1	1	1	1	0.875	∞	0.000211555
	SLPVTPGEPASISCR	14,Carbamidomethyl[C]	4	3	4	4	4	6	4.16667	1	2	2	1	1	1	1	1	1.25	0.3	0.000333997
	ASGVPDRFSGSGSGTDFTLK	20,Lys->Arg[K]	0	0	0	0	0	0	0	0	2	3	3	2	2	2	3	2.125	∞	0.000508451
	SSQSLLHSNGYNYLDWYLQKPGQSPQLLIYLGSNR	9,Deamidated[N]	0	0	0	0	0	0	0	0	2	1	1	1	1	2	2	1.25	∞	0.00156528
	ASGVPDR	0,Carbamyl[AnyN-term]	0	0	0	0	0	0	0	0	1	1	0	1	1	1	1	0.75	∞	0.002536
	ASGVPDRFSGSGSGTDFTLKISR	20,Lys->Glu[K]	0	0	0	0	0	0	0	0	1	1	1	1	0	1	1	0.75	∞	0.002536
	FSGSGSGTDFTLK	0,Carbamyl[AnyN-term]	0	0	0	0	0	0	0	0	1	1	1	1	0	1	1	0.75	∞	0.002536
	FSGSGSGTDFTLKISR	13,Lys->Glu[K]	0	0	0	0	0	0	0	3	2	1	1	2	0	1	2	1.5	∞	0.002536
	PAQLLGLLMLWVSGSSGDIVMTQSPLSLPVTPGEPASISCR	40,Carbamidomethyl[C]	0	0	0	0	0	0	0	0	1	1	1	1	0	1	1	0.75	∞	0.002536
	ASGVPDRFSGSGSGTDFTLK	0,Carbamyl[AnyN-term]	0	0	0	0	0	0	0	0	2	2	2	0	1	2	1	1.25	∞	0.00526569
	ASGVPDRFSGSGSGTDFTLK	11,Methyl[S](Ser->Thr[S])	0	0	0	0	0	0	0	0	1	2	2	1	1	0	2	1.125	∞	0.00660266
	ASGVPDRFSGSGSGTDFTLK	12,Gly->Ala[G]	0	0	0	0	0	0	0	0	1	1	0	1	0	1	1	0.625	∞	0.0112014
	ASGVPDRFSGSGSGTDFTLK	2,Deoxy[S](Ser->Ala[S])	0	0	0	0	0	0	0	0	1	1	2	0	0	1	1	0.75	∞	0.0199421
	ASGVPDRFSGSGSGTDFTLK	20,Carbamyl[K]	0	0	0	0	0	0	0	0	0	1	2	1	0	1	1	0.75	∞	0.0199421
	ASGVPDRFSGSGSGTDFTLKISR	20,Lys->Thr[K]	0	0	0	0	0	0	0	1	1	0	0	1	0	1	2	0.75	∞	0.0199421
	LLIYLGSNR	6,Gly->Ala[G]	0	0	0	0	0	0	0	1	1	1	1	0	0	2	0	0.75	∞	0.0199421
	ASGVPDRFSGSGSGTDFTLK	9,Methyl[S](Ser->Thr[S])	0	0	0	0	0	0	0	0	1	2	0	1	0	1	2	0.875	∞	0.0209376
	ASGVPDRFSGSGSGTDFTLKISR	20,Lys->His[K]	0	0	0	0	0	0	0	0	1	1	2	0	0	2	1	0.875	∞	0.0209376
	ASGVPDRFSGSGSGTDFTLK	20,Guanidinyl[K]	0	0	0	0	0	0	0	0	0	1	1	1	0	0	1	0.5	∞	0.0331455
	DIVMTQSPLSLPVTPGEPASISCR	0,Carbamyl[AnyN-term];23,Carbamidomethyl[C]	0	0	0	0	0	0	0	0	2	1	3	1	0	1	0	1	∞	0.0331455
	FSGSGSGTDFTLKISR	13,Lys->Gln[K]	0	0	0	0	0	0	0	0	0	1	1	0	1	0	1	0.5	∞	0.0331455
	VTPGEPASISCR	11,Carbamidomethyl[C]	0	0	0	0	0	0	0	0	1	1	0	1	0	0	1	0.5	∞	0.0331455
	DIVMTQSPLSLPVTPGEPASISCR	4,Oxidation[M];23,Carbamidomethyl[C]	1	0	0	1	0	2	0.666667	1	2	2	3	1	1	2	1	1.625	2.4375	0.0468619
	ASGVPDRFSGSGSGTDFTLKISR	20,AEBS[K]	0	0	0	0	0	0	0	0	2	0	2	0	0	1	1	0.75	∞	0.0479448
	FSGSGSGTDFTLK	3,Gly->Ala[G]	0	0	0	0	0	0	0	1	0	0	1	0	0	2	1	0.625	∞	0.0491737
	FSGSGSGTDFTLKISR	13,AEBS[K]	0	0	0	0	0	0	0	0	1	1	1	0	0	2	0	0.625	∞	0.0491737
P01619	FSGSGSGTDFTLTISR	15,Ser->Asn[S]	3	4	3	3	3	3	3.16667	1	1	0	1	1	0	1	0	0.625	0.197368	2.81935e-07
	LLIYGASSR	4,AEBS[Y]	0	0	0	0	0	0	0	1	2	2	2	2	2	2	2	1.875	∞	1.40517e-06
	EIVLTQSPGTLSLSPGERATLSCR	18,Arg->Asn[R]	0	0	0	0	0	0	0	2	2	2	3	3	2	2	2	2.25	∞	2.54099e-06
	EIVLTQSPGTLSLSPGER	15,Pro->Xle[P]	0	0	0	0	0	0	0	1	1	1	2	1	1	1	1	1.125	∞	4.2657e-05
	ATGIPDRFSGSGSGTDFTLTISR	3,Gly->Asp[G]	0	0	0	0	0	0	0	2	2	1	2	2	3	1	2	1.875	∞	7.34017e-05
	ATGIPDRFSGSGSGTDFTLTISR	4,Xle->Val[I]	0	0	0	0	0	0	0	1	2	2	1	1	2	1	2	1.5	∞	9.58459e-05
	EIVLTQSPGTLSLSPGER	0,Carbamyl[AnyN-term]	0	0	0	0	0	0	0	3	2	3	6	4	5	3	3	3.625	∞	0.000101022
	FSGSGSGTDFTLTISR	15,Methyl[S](Ser->Thr[S])	2	2	3	3	3	3	2.66667	1	2	1	1	1	1	2	2	1.375	0.515625	0.000742919
	EIVLTQSPGTLSLSPGER	13,Xle->Ser[L]	0	0	0	0	0	0	0	1	1	2	1	1	0	1	1	1	∞	0.00113378
	LLIYGASSR	0,Carbamyl[AnyN-term]	0	0	0	0	0	0	0	0	1	1	1	1	1	2	1	1	∞	0.00113378
	QKPGQAPR	0,Gln->pyro-Glu[AnyN-termQ]	0	0	0	0	0	0	0	2	0	2	1	2	1	2	1	1.375	∞	0.0012163
	EIVLTQSPGTLSLSPGER	13,Xle->Val[L]	1	0	0	0	0	0	0.166667	2	1	3	1	1	1	1	2	1.5	9	0.00136531
	ATGIPDRFSGSGSGTDFTLTISR	22,Methyl[S](Ser->Thr[S])	0	0	0	0	0	0	0	1	2	1	1	0	1	2	1	1.125	∞	0.00162818
	EIVLTQSPGTLSLSPGER	2,Xle->Phe[I]	0	0	0	0	0	0	0	1	1	1	1	2	0	2	1	1.125	∞	0.00162818
	EIVLTQSPGTLSLSPGER	2,Xle->Thr[I]	0	0	0	0	0	0	0	2	1	1	2	1	1	1	0	1.125	∞	0.00162818
	ATLSCR	0,Carbamyl[AnyN-term];5,Carbamidomethyl[C]	0	0	0	0	0	0	0	0	2	1	3	1	2	1	2	1.5	∞	0.002536
	FSGSGSGTDFTLTISR	6,Ser->Gly[S]	0	0	0	0	0	0	0	1	1	1	1	0	0	1	1	0.75	∞	0.002536
	SSYLAWYQQKPGQAPR	1,Ser->Asn[S]	0	0	0	0	0	0	0	0	1	1	1	1	0	1	1	0.75	∞	0.002536
	LLIYGASSR	4,Oxidation[Y]	2	3	2	1	1	3	2	0	0	0	0	0	0	0	0	0	0	0.00276496
	EIVLTQSPGTLSLSPGER	0,Glu->pyro-Glu[AnyN-termE]	1	0	0	0	0	0	0.166667	1	1	1	2	2	1	4	3	1.875	11.25	0.00312483
	EIVLTQSPGTLSLSPGER	2,Xle->Asn[I]	2	0	0	0	0	0	0.333333	2	2	2	2	1	1	2	3	1.875	5.625	0.00384063
	EIVLTQSPGTLSLSPGERATLSCR	20,Thr->Cys[T]	0	0	0	0	0	0	0	2	2	1	1	2	0	0	2	1.25	∞	0.00526569
	ASQSVSSSYLAWYQQKPGQAPR	8,Ser->Asn[S]	0	0	0	0	0	0	0	2	2	2	1	1	1	0	4	1.625	∞	0.00613395
	ATGIPDRFSGSGSGTDFTLTISR	0,Carbamyl[AnyN-term]	0	0	0	0	0	0	0	0	2	1	3	2	0	2	3	1.625	∞	0.00613395
	EIVLTQSPGTLSLSPGER	17,Glu->Gln[E]	0	0	0	0	0	0	0	1	1	1	1	2	0	0	1	0.875	∞	0.00619752
	ATGIPDRFSGSGSGTDFTLTISR	18,Thr->Ser[T]	0	0	0	0	0	0	0	0	1	2	1	2	0	2	1	1.125	∞	0.00660266
	EIVLTQSPGTLSLSPGER	7,Ser->Phe[S]	0	0	0	0	0	0	0	0	1	2	1	1	0	2	2	1.125	∞	0.00660266
	ATGIPDRFSGSGSGTDFTLTISR	4,Xle->Thr[I]	0	0	0	0	0	0	0	0	1	1	2	2	0	1	1	1	∞	0.00724699
	YLAWYQQKPGQAPR	1,Tyr->Phe[Y]	0	0	0	0	0	0	0	1	0	2	1	1	0	2	1	1	∞	0.00724699
	ASQSVSSSYLAWYQQKPGQAPR	13,AEBS[Y]	0	0	0	0	0	0	0	1	1	0	1	1	0	1	0	0.625	∞	0.0112014
	ASQSVSSSYLAWYQQKPGQAPR	5,Val->Xle[V]	0	0	0	0	0	0	0	0	0	0	1	1	1	1	1	0.625	∞	0.0112014
	ASQSVSSSYLAWYQQKPGQAPR	9,Tyr->Phe[Y]	0	0	0	0	0	0	0	1	1	0	1	1	0	1	0	0.625	∞	0.0112014
	EIVLTQSPGTLSLSPGER	10,Thr->Xle[T]	0	0	0	0	0	0	0	0	2	1	1	2	0	3	1	1.25	∞	0.0112014
	EIVLTQSPGTLSLSPGER	7,AEBS[S]	0	0	0	0	0	0	0	0	1	1	1	1	0	0	1	0.625	∞	0.0112014
	LLIYGASSR	7,Ser->Phe[S]	0	0	0	0	0	0	0	0	0	1	1	1	0	1	1	0.625	∞	0.0112014
	ASQSVSSSYLAWYQQKPGQAPR	0,Carbamyl[AnyN-term]	0	0	0	0	0	0	0	0	1	1	3	1	0	1	1	1	∞	0.0184515
	ASQSVSSSYLAWYQQKPGQAPR	8,Methyl[S](Ser->Thr[S])	0	0	0	0	0	0	0	0	1	2	1	2	0	0	2	1	∞	0.0184515
	EIVLTQSPGTLSLSPGER	3,Val->Ala[V]	0	0	0	0	0	0	0	0	1	1	1	4	0	2	3	1.5	∞	0.0199421
	EIVLTQSPGTLSLSPGERATLSCR	21,Xle->Thr[L]	0	0	0	0	0	0	0	0	1	0	1	1	1	0	2	0.75	∞	0.0199421
	FSGSGSGTDFTLTISR	0,Carbamyl[AnyN-term]	0	0	0	0	0	0	0	0	2	1	1	1	0	0	1	0.75	∞	0.0199421
	FSGSGSGTDFTLTISR	11,Thr->Ala[T]	0	0	0	0	0	0	0	1	0	1	1	2	0	1	0	0.75	∞	0.0199421
	FSGSGSGTDFTLTISR	2,Ser->Xle[S]	0	0	0	0	0	0	0	0	1	0	2	1	0	1	1	0.75	∞	0.0199421
	LLIYGASSR	2,Xle->Val[L]	0	0	0	0	0	0	0	0	1	1	1	1	0	0	2	0.75	∞	0.0199421
	ATGIPDR	2,Thr->Ser[T]	0	0	0	0	0	0	0	1	2	1	2	0	0	0	1	0.875	∞	0.0209376
	ATGIPDRFSGSGSGTDFTLTISR	2,Thr->Pro[T]	0	0	0	0	0	0	0	0	2	0	1	1	0	2	1	0.875	∞	0.0209376
	EIVLTQSPGTLSLSPGER	3,Val->Xle[V]	0	0	0	0	0	0	0	1	0	0	2	1	0	2	1	0.875	∞	0.0209376
	EIVLTQSPGTLSLSPGER	2,Xle->Val[I]	7	0	0	3	0	0	1.66667	5	5	4	7	5	4	5	8	5.375	3.225	0.023441
	FSGSGSGTDFTLTISR	11,Thr->Xle[T]	0	0	1	1	0	1	0.5	1	1	2	2	2	0	1	2	1.375	2.75	0.0262068
	ASQSVSSSYLAWYQQKPGQAPR	9,Tyr->Ser[Y]	0	0	0	0	0	0	0	0	1	2	3	0	0	4	2	1.5	∞	0.0262874
	ATGIPDRFSGSGSGTDFTLTIS	22,Ser->Arg[S]	0	0	0	0	0	0	0	0	1	0	0	1	0	1	1	0.5	∞	0.0331455
	GEIVLTQSPGTLSLSPGER	4,Val->Ala[V]	0	0	0	0	0	0	0	0	1	1	3	2	0	0	1	1	∞	0.0331455
	ATGIPDRFSGSGSGTDFTLTISR	18,Thr->Xle[T]	0	0	0	0	0	0	0	0	0	1	1	3	0	1	1	0.875	∞	0.0411562
	EIVLTQSPGTLSLSPGERATLSCR	23,Carbamyl[C]	0	0	0	0	0	0	0	0	3	0	1	1	0	1	1	0.875	∞	0.0411562
	ASQSVSSSYLAWYQQKPGQAPR	6,Methyl[S](Ser->Thr[S])	0	0	0	0	0	0	0	0	1	0	0	2	0	1	2	0.75	∞	0.0479448
	EIVLTQSPGTLSLSPGER	1,Ammonium[E]	0	0	0	0	0	0	0	0	1	0	0	1	0	2	1	0.625	∞	0.0491737
	EIVLTQSPGTLSLSPGER	10,Thr->Ser[T]	0	0	0	0	0	0	0	1	2	0	0	1	0	0	1	0.625	∞	0.0491737
	YLAWYQQKPGQAPR	1,Tyr->Ser[Y]	0	0	0	0	0	0	0	1	2	0	0	1	0	1	0	0.625	∞	0.0491737
P01624	LLIYGASTR	0,Carbamyl[AnyN-term]	0	0	0	0	0	0	0	1	2	3	3	2	1	2	3	2.125	∞	0.000177116
	ASQSVSSNLAWYQQKPGQAPR	6,Ser->Gly[S]	0	0	0	0	0	0	0	0	1	1	1	1	1	1	1	0.875	∞	0.000211555
	EIVMTQSPATLSVSPGER	0,Carbamyl[AnyN-term]	0	0	0	0	0	0	0	0	2	2	2	2	2	2	3	1.875	∞	0.000383431
	EIVMTQSPATLSVSPGER	2,Xle->Val[I]	0	0	0	0	0	0	0	1	1	4	2	1	2	2	3	2	∞	0.00113378
	QKPGQAPR	0,Gln->pyro-Glu[AnyN-termQ]	0	0	0	0	0	0	0	2	0	2	1	2	1	2	1	1.375	∞	0.0012163
	ASQSVSSNLAWYQQKPGQAPR	6,Ser->Asn[S]	0	0	0	0	0	0	0	1	1	1	1	1	1	0	0	0.75	∞	0.002536
	ATLSCR	0,Carbamyl[AnyN-term];5,Carbamidomethyl[C]	0	0	0	0	0	0	0	0	2	1	3	1	2	1	2	1.5	∞	0.002536
	LLIYGASTR	4,Oxidation[Y]	1	3	2	4	2	4	2.66667	0	0	0	0	0	0	0	0	0	0	0.00295755
	LLIYGASTR	1,Dioxidation[L]	1	1	1	1	0	1	0.833333	0	0	0	0	0	0	0	0	0	0	0.00410472
	FSGSGSGTEFTLTIS	15,Ser->Arg[S]	0	0	0	0	0	0	0	1	1	1	1	3	0	1	2	1.25	∞	0.00526569
	EIVMTQSPATLSVSPGER	4,Met->Xle[M]	1	0	0	0	0	0	0.166667	0	2	2	3	3	2	0	3	1.875	11.25	0.00563309
	LLIYGASTR	4,AEBS[Y]	0	0	0	0	0	0	0	1	2	1	1	1	2	5	2	1.875	∞	0.00582041
	ATGIPAR	0,Carbamyl[AnyN-term]	0	0	0	0	0	0	0	0	0	1	1	1	0	1	1	0.625	∞	0.0112014
	EIVMTQSPATLSVSPGER	0,Glu->pyro-Glu[AnyN-termE]	0	0	0	0	0	0	0	0	1	1	1	0	0	1	1	0.625	∞	0.0112014
	EIVMTQSPATLSVSPGER	2,Xle->Thr[I]	0	0	0	0	0	0	0	2	0	1	1	0	1	3	1	1.125	∞	0.0148421
	LLIYGASTR	7,Methyl[S](Ser->Thr[S])	0	0	0	0	0	0	0	0	1	2	2	1	0	0	2	1	∞	0.0184515
	ASQSVSSNLAWYQQKPGQAPR	8,Deamidated[N]	0	0	0	0	0	0	0	0	1	0	1	1	0	1	2	0.75	∞	0.0199421
	ASQSVSSNLAWYQQKPGQAPR	5,Val->Xle[V]	0	0	0	0	0	0	0	0	1	3	2	1	0	2	0	1.125	∞	0.0255547
	EIVMTQSPATLSVSPGER	9,Ala->Gly[A]	0	0	0	0	0	0	0	0	1	0	1	1	0	0	1	0.5	∞	0.0331455
	EIVMTQSPATLSVSPGER	9,Ala->Val[A]	0	0	0	0	0	0	0	0	1	1	1	0	0	0	1	0.5	∞	0.0331455
	LLIYGASTR	0,Carbamyl[AnyN-term];4,AEBS[Y]	0	0	0	0	0	0	0	0	2	0	0	2	1	1	0	0.75	∞	0.0479448
	EIVMTQSPATLSVSPGER	4,Met->Val[M]	0	0	0	0	0	0	0	1	2	0	1	0	0	0	1	0.625	∞	0.0491737
P01699	RPSGVPDR	0,Carbamyl[AnyN-term]	0	0	0	0	0	0	0	0	2	1	2	2	0	2	1	1.25	∞	0.00526569
	LLIYSNNQRPSGVPDR	7,Deamidated[N]	0	0	0	0	0	0	0	4	1	3	1	1	1	2	0	1.625	∞	0.00961293
	LLIYSNNQRPSGVPDRFSGSK	7,Deamidated[N]	0	0	0	0	0	0	0	0	3	2	0	3	1	3	1	1.625	∞	0.00961293
	LLIYSNNQRPSGVPDR	6,Deamidated[N]	0	0	0	0	0	2	0.333333	5	2	2	2	2	1	4	0	2.25	6.75	0.0134172
	LLIYSNNQRPSGVPDRFSGSK	6,Deamidated[N]	0	0	0	0	0	0	0	0	1	1	0	1	0	1	0	0.5	∞	0.0331455
	VTISCSGSSSNIGSNTVNWYQQLPGTAPK	5,Carbamidomethyl[C]	0	0	0	0	0	0	0	1	1	1	0	0	0	1	0	0.5	∞	0.0331455
	QSVLTQPPSASGTPGQR	0,Gln->pyro-Glu[AnyN-termQ]	5	4	3	2	5	4	3.83333	3	2	3	2	3	2	3	2	2.5	0.652174	0.0375663
P01700	RPSGVPDR	0,Carbamyl[AnyN-term]	0	0	0	0	0	0	0	0	2	1	2	2	0	2	1	1.25	∞	0.00526569
	LLIYSNNQRPSGVPDR	7,Deamidated[N]	0	0	0	0	0	0	0	4	1	3	1	1	1	2	0	1.625	∞	0.00961293
	LLIYSNNQRPSGVPDRFSGSK	7,Deamidated[N]	0	0	0	0	0	0	0	0	3	2	0	3	1	3	1	1.625	∞	0.00961293
	LLIYSNNQRPSGVPDR	6,Deamidated[N]	0	0	0	0	0	2	0.333333	5	2	2	2	2	1	4	0	2.25	6.75	0.0134172
	LLIYSNNQRPSGVPDRFSGSK	6,Deamidated[N]	0	0	0	0	0	0	0	0	1	1	0	1	0	1	0	0.5	∞	0.0331455
	QSVLTQPPSASGTPGQR	0,Gln->pyro-Glu[AnyN-termQ]	5	4	3	2	5	4	3.83333	3	2	3	2	3	2	3	2	2.5	0.652174	0.0375663
	SGTSASLAISGLR	0,Carbamyl[AnyN-term]	0	0	0	0	0	0	0	0	0	2	1	2	0	1	0	0.75	∞	0.0479448
P01701	LLIYDNNKRPSGIPDR	7,Deamidated[N]	0	0	0	0	0	0	0	3	2	3	1	2	1	1	1	1.75	∞	0.000829681
	LLIYDNNKRPSGIPDRFSGSK	7,Deamidated[N]	0	0	0	0	0	0	0	0	2	3	0	2	1	1	1	1.25	∞	0.0112014
	QSVLTQPPSVSAAPGQK	0,Gln->pyro-Glu[AnyN-termQ]	2	1	1	0	1	0	0.833333	1	2	3	1	2	2	3	1	1.875	2.25	0.0316742
	LLIYDNNKRPSGIPDR	6,Deamidated[N]	0	0	0	0	0	0	0	1	0	3	1	0	2	1	0	1	∞	0.0331455
P01703	RPSGVPDR	0,Carbamyl[AnyN-term]	0	0	0	0	0	0	0	0	2	1	2	2	0	2	1	1.25	∞	0.00526569
	VTISCTGSSSNIGAGYDVHWYQQLPGTAPK	5,Carbamidomethyl[C]	0	0	0	0	0	0	0	0	2	1	1	0	0	2	1	0.875	∞	0.0209376
	LLIYGNSNRPSGVPDR	6,Deamidated[N]	0	0	0	0	0	0	0	2	0	1	0	0	2	3	0	1	∞	0.0498672
P01706	QSALTQPR	0,Gln->pyro-Glu[AnyN-termQ]	0	0	0	0	0	1	0.166667	1	1	3	2	3	2	3	1	2	12	0.000521147
	RPSGVPDR	0,Carbamyl[AnyN-term]	0	0	0	0	0	0	0	0	2	1	2	2	0	2	1	1.25	∞	0.00526569
	LMIYDVSK	2,Met->Xle[M]	0	0	0	0	0	0	0	1	2	1	0	0	1	0	1	0.75	∞	0.0199421
P01709	LMIYEVSK	7,Methyl[S](Ser->Thr[S])	0	0	0	0	0	0	0	2	1	1	1	1	1	1	1	1.125	∞	4.2657e-05
	RPSGVPDR	0,Carbamyl[AnyN-term]	0	0	0	0	0	0	0	0	2	1	2	2	0	2	1	1.25	∞	0.00526569
	LMIYEVSK	2,Oxidation[M]	0	0	0	0	0	0	0	0	1	3	1	1	2	3	1	1.5	∞	0.00540177
	LMIYEVSK	2,Met->Xle[M]	0	0	0	0	0	0	0	0	2	1	1	0	0	2	0	0.75	∞	0.0479448
P01717	SYELTQPPSVSVSPGQTAR	2,AEBS[Y]	0	0	0	0	0	0	0	1	0	0	0	1	1	1	1	0.625	∞	0.0112014
P01721	RPSGVPDR	0,Carbamyl[AnyN-term]	0	0	0	0	0	0	0	0	2	1	2	2	0	2	1	1.25	∞	0.00526569
P01743	QVQLVQSGAEVKKPGASVK	0,Gln->pyro-Glu[AnyN-termQ]	0	0	0	0	0	0	0	0	2	2	2	3	2	4	3	2.25	∞	0.000943062
P01762	AEDTAVYYCAR	9,Carbamidomethyl[C]	3	5	6	5	3	6	4.66667	0	3	3	0	2	1	3	1	1.625	0.348214	0.00159092
	NSLYLQMNSLR	4,Tyr->Phe[Y]	0	0	0	0	0	0	0	1	0	1	1	1	1	1	0	0.75	∞	0.002536
	NSLYLQMNSLR	1,Deamidated[N]	0	0	0	0	0	0	0	1	0	1	2	0	2	2	0	1	∞	0.0184515
	GRFTISR	0,Carbamyl[AnyN-term]	0	0	0	0	0	0	0	0	1	0	1	0	1	2	2	0.875	∞	0.0209376
	FTISRDNAK	7,Deamidated[N]	0	0	0	0	0	0	0	0	0	1	0	0	1	1	1	0.5	∞	0.0331455
	NSLYLQMNSLR	1,Asn->Thr[N]	0	0	0	0	0	0	0	2	0	1	0	0	1	0	1	0.625	∞	0.0491737
P01763	EVQLVESGGGLVQPGGSLR	4,Xle->Val[L]	0	0	0	0	0	0	0	2	2	2	1	1	2	1	1	1.5	∞	9.58459e-05
	EVQLVESGGGLVQPGGSLR	0,Carbamyl[AnyN-term]	0	0	0	0	0	0	0	0	3	2	3	2	3	2	3	2.25	∞	0.000468378
	EVQLVESGGGLVQPGGSLR	3,Gln->His[Q]	1	0	0	0	0	0	0.166667	2	0	2	2	1	2	2	1	1.5	9	0.00136531
	AEDTAVYYCAR	9,Carbamidomethyl[C]	3	5	6	5	3	6	4.66667	0	3	3	0	2	1	3	1	1.625	0.348214	0.00159092
	NSLYLQMNSLR	4,Tyr->Phe[Y]	0	0	0	0	0	0	0	1	0	1	1	1	1	1	0	0.75	∞	0.002536
	EVQLVESGGGLVQPGGSLR	6,Glu->Gln[E]	0	0	0	0	0	0	0	2	0	1	1	0	1	1	1	0.875	∞	0.00619752
	EVQLVESGGGLVQPGGSLR	10,Gly->Ala[G]	0	0	0	0	0	0	0	1	0	2	1	0	3	3	2	1.5	∞	0.00934815
	EVQLVESGGGLVQPGGSLR	2,Val->Glu[V]	0	0	0	0	0	0	0	1	0	1	0	0	1	1	1	0.625	∞	0.0112014
	EVQLVESGGGLVQPGGSLR	10,Gly->Asp[G]	1	0	0	0	0	0	0.166667	0	0	2	2	1	2	2	1	1.25	7.5	0.0117443
	NSLYLQMNSLR	1,Deamidated[N]	0	0	0	0	0	0	0	1	0	1	2	0	2	2	0	1	∞	0.0184515
	EVQLVESGGGLVQPGGSLR	16,Gly->Glu[G]	0	0	0	0	0	0	0	1	0	2	1	0	0	2	1	0.875	∞	0.0209376
	GRFTISR	0,Carbamyl[AnyN-term]	0	0	0	0	0	0	0	0	1	0	1	0	1	2	2	0.875	∞	0.0209376
	EVQLVESGGGLVQPGGSLR	0,Glu->pyro-Glu+Methyl[AnyN-termE]	0	0	0	0	0	0	0	0	0	1	0	0	1	1	1	0.5	∞	0.0331455
	EVQLVESGGGLVQPGGSLR	1,Glu->Asp[E]	0	0	0	0	0	0	0	1	0	1	1	0	0	0	1	0.5	∞	0.0331455
	EVQLVESGGGLVQPGGSLR	3,Deamidated[Q]	0	0	0	0	0	0	0	0	0	0	1	1	1	0	1	0.5	∞	0.0331455
	FTISRDNAK	7,Deamidated[N]	0	0	0	0	0	0	0	0	0	1	0	0	1	1	1	0.5	∞	0.0331455
	NSLYLQMNSLR	1,Asn->Thr[N]	0	0	0	0	0	0	0	2	0	1	0	0	1	0	1	0.625	∞	0.0491737
P01764	EVQLVESGGGLVQPGGSLR	4,Xle->Val[L]	0	0	0	0	0	0	0	2	2	2	1	1	2	1	1	1.5	∞	9.58459e-05
	EVQLVESGGGLVQPGGSLR	0,Carbamyl[AnyN-term]	0	0	0	0	0	0	0	0	3	2	3	2	3	2	3	2.25	∞	0.000468378
	EVQLVESGGGLVQPGGSLR	3,Gln->His[Q]	1	0	0	0	0	0	0.166667	2	0	2	2	1	2	2	1	1.5	9	0.00136531
	EVQLVESGGGLVQPGGSLR	6,Glu->Gln[E]	0	0	0	0	0	0	0	2	0	1	1	0	1	1	1	0.875	∞	0.00619752
	EVQLVESGGGLVQPGGSLR	10,Gly->Ala[G]	0	0	0	0	0	0	0	1	0	2	1	0	3	3	2	1.5	∞	0.00934815
	EVQLVESGGGLVQPGGSLR	2,Val->Glu[V]	0	0	0	0	0	0	0	1	0	1	0	0	1	1	1	0.625	∞	0.0112014
	EVQLVESGGGLVQPGGSLR	10,Gly->Asp[G]	1	0	0	0	0	0	0.166667	0	0	2	2	1	2	2	1	1.25	7.5	0.0117443
	EVQLVESGGGLVQPGGSLR	16,Gly->Glu[G]	0	0	0	0	0	0	0	1	0	2	1	0	0	2	1	0.875	∞	0.0209376
	GRFTISR	0,Carbamyl[AnyN-term]	0	0	0	0	0	0	0	0	1	0	1	0	1	2	2	0.875	∞	0.0209376
	NTLYLQMNSLR	4,Tyr->Phe[Y]	1	0	0	0	0	0	0.166667	2	0	1	1	0	1	1	1	0.875	5.25	0.0272979
	DNSKNTLYLQMNSLR	5,Deamidated[N]	0	0	0	0	0	0	0	1	0	0	1	0	1	1	0	0.5	∞	0.0331455
	EVQLVESGGGLVQPGGSLR	0,Glu->pyro-Glu+Methyl[AnyN-termE]	0	0	0	0	0	0	0	0	0	1	0	0	1	1	1	0.5	∞	0.0331455
	EVQLVESGGGLVQPGGSLR	1,Glu->Asp[E]	0	0	0	0	0	0	0	1	0	1	1	0	0	0	1	0.5	∞	0.0331455
	EVQLVESGGGLVQPGGSLR	3,Deamidated[Q]	0	0	0	0	0	0	0	0	0	0	1	1	1	0	1	0.5	∞	0.0331455
P01766	EVQLVESGGGLVQPGGSLR	4,Xle->Val[L]	0	0	0	0	0	0	0	2	2	2	1	1	2	1	1	1.5	∞	9.58459e-05
	EVQLVESGGGLVQPGGSLR	0,Carbamyl[AnyN-term]	0	0	0	0	0	0	0	0	3	2	3	2	3	2	3	2.25	∞	0.000468378
	EVQLVESGGGLVQPGGSLR	3,Gln->His[Q]	1	0	0	0	0	0	0.166667	2	0	2	2	1	2	2	1	1.5	9	0.00136531
	NSLYLQMNSLR	4,Tyr->Phe[Y]	0	0	0	0	0	0	0	1	0	1	1	1	1	1	0	0.75	∞	0.002536
	EVQLVESGGGLVQPGGSLR	6,Glu->Gln[E]	0	0	0	0	0	0	0	2	0	1	1	0	1	1	1	0.875	∞	0.00619752
	EVQLVESGGGLVQPGGSLR	10,Gly->Ala[G]	0	0	0	0	0	0	0	1	0	2	1	0	3	3	2	1.5	∞	0.00934815
	AGDTAVYYCAR	9,Carbamidomethyl[C]	0	0	0	0	0	0	0	0	0	1	1	0	1	1	1	0.625	∞	0.0112014
	EVQLVESGGGLVQPGGSLR	2,Val->Glu[V]	0	0	0	0	0	0	0	1	0	1	0	0	1	1	1	0.625	∞	0.0112014
	EVQLVESGGGLVQPGGSLR	10,Gly->Asp[G]	1	0	0	0	0	0	0.166667	0	0	2	2	1	2	2	1	1.25	7.5	0.0117443
	NSLYLQMNSLR	1,Deamidated[N]	0	0	0	0	0	0	0	1	0	1	2	0	2	2	0	1	∞	0.0184515
	EVQLVESGGGLVQPGGSLR	16,Gly->Glu[G]	0	0	0	0	0	0	0	1	0	2	1	0	0	2	1	0.875	∞	0.0209376
	GRFTISR	0,Carbamyl[AnyN-term]	0	0	0	0	0	0	0	0	1	0	1	0	1	2	2	0.875	∞	0.0209376
	EVQLVESGGGLVQPGGSLR	0,Glu->pyro-Glu+Methyl[AnyN-termE]	0	0	0	0	0	0	0	0	0	1	0	0	1	1	1	0.5	∞	0.0331455
	EVQLVESGGGLVQPGGSLR	1,Glu->Asp[E]	0	0	0	0	0	0	0	1	0	1	1	0	0	0	1	0.5	∞	0.0331455
	EVQLVESGGGLVQPGGSLR	3,Deamidated[Q]	0	0	0	0	0	0	0	0	0	0	1	1	1	0	1	0.5	∞	0.0331455
	NSLYLQMNSLR	1,Asn->Thr[N]	0	0	0	0	0	0	0	2	0	1	0	0	1	0	1	0.625	∞	0.0491737
P01767	AEDTAVYYCAR	9,Carbamidomethyl[C]	3	5	6	5	3	6	4.66667	0	3	3	0	2	1	3	1	1.625	0.348214	0.00159092
	GRFTISR	0,Carbamyl[AnyN-term]	0	0	0	0	0	0	0	0	1	0	1	0	1	2	2	0.875	∞	0.0209376
	NTLYLQMNSLR	4,Tyr->Phe[Y]	1	0	0	0	0	0	0.166667	2	0	1	1	0	1	1	1	0.875	5.25	0.0272979
	DNSKNTLYLQMNSLR	5,Deamidated[N]	0	0	0	0	0	0	0	1	0	0	1	0	1	1	0	0.5	∞	0.0331455
P01768	GRFTISR	0,Carbamyl[AnyN-term]	0	0	0	0	0	0	0	0	1	0	1	0	1	2	2	0.875	∞	0.0209376
	NTLYLQMNSLR	4,Tyr->Phe[Y]	1	0	0	0	0	0	0.166667	2	0	1	1	0	1	1	1	0.875	5.25	0.0272979
	DNSKNTLYLQMNSLR	5,Deamidated[N]	0	0	0	0	0	0	0	1	0	0	1	0	1	1	0	0.5	∞	0.0331455
P01772	AEDTAVYYCAR	9,Carbamidomethyl[C]	3	5	6	5	3	6	4.66667	0	3	3	0	2	1	3	1	1.625	0.348214	0.00159092
	GRFTISR	0,Carbamyl[AnyN-term]	0	0	0	0	0	0	0	0	1	0	1	0	1	2	2	0.875	∞	0.0209376
	NTLYLQMNSLR	4,Tyr->Phe[Y]	1	0	0	0	0	0	0.166667	2	0	1	1	0	1	1	1	0.875	5.25	0.0272979
	DNSKNTLYLQMNSLR	5,Deamidated[N]	0	0	0	0	0	0	0	1	0	0	1	0	1	1	0	0.5	∞	0.0331455
P01780	EVQLVESGGGLVQPGGSLR	4,Xle->Val[L]	0	0	0	0	0	0	0	2	2	2	1	1	2	1	1	1.5	∞	9.58459e-05
	EVQLVESGGGLVQPGGSLR	0,Carbamyl[AnyN-term]	0	0	0	0	0	0	0	0	3	2	3	2	3	2	3	2.25	∞	0.000468378
	EVQLVESGGGLVQPGGSLR	3,Gln->His[Q]	1	0	0	0	0	0	0.166667	2	0	2	2	1	2	2	1	1.5	9	0.00136531
	AEDTAVYYCAR	9,Carbamidomethyl[C]	3	5	6	5	3	6	4.66667	0	3	3	0	2	1	3	1	1.625	0.348214	0.00159092
	NSLYLQMNSLR	4,Tyr->Phe[Y]	0	0	0	0	0	0	0	1	0	1	1	1	1	1	0	0.75	∞	0.002536
	EVQLVESGGGLVQPGGSLR	6,Glu->Gln[E]	0	0	0	0	0	0	0	2	0	1	1	0	1	1	1	0.875	∞	0.00619752
	EVQLVESGGGLVQPGGSLR	10,Gly->Ala[G]	0	0	0	0	0	0	0	1	0	2	1	0	3	3	2	1.5	∞	0.00934815
	EVQLVESGGGLVQPGGSLR	2,Val->Glu[V]	0	0	0	0	0	0	0	1	0	1	0	0	1	1	1	0.625	∞	0.0112014
	EVQLVESGGGLVQPGGSLR	10,Gly->Asp[G]	1	0	0	0	0	0	0.166667	0	0	2	2	1	2	2	1	1.25	7.5	0.0117443
	GLEWVANIK	4,Trioxidation[W]	2	2	1	0	1	1	1.16667	0	0	0	0	0	0	0	0	0	0	0.0126766
	NSLYLQMNSLR	1,Deamidated[N]	0	0	0	0	0	0	0	1	0	1	2	0	2	2	0	1	∞	0.0184515
	EVQLVESGGGLVQPGGSLR	16,Gly->Glu[G]	0	0	0	0	0	0	0	1	0	2	1	0	0	2	1	0.875	∞	0.0209376
	GRFTISR	0,Carbamyl[AnyN-term]	0	0	0	0	0	0	0	0	1	0	1	0	1	2	2	0.875	∞	0.0209376
	EVQLVESGGGLVQPGGSLR	0,Glu->pyro-Glu+Methyl[AnyN-termE]	0	0	0	0	0	0	0	0	0	1	0	0	1	1	1	0.5	∞	0.0331455
	EVQLVESGGGLVQPGGSLR	1,Glu->Asp[E]	0	0	0	0	0	0	0	1	0	1	1	0	0	0	1	0.5	∞	0.0331455
	EVQLVESGGGLVQPGGSLR	3,Deamidated[Q]	0	0	0	0	0	0	0	0	0	0	1	1	1	0	1	0.5	∞	0.0331455
	FTISRDNAK	7,Deamidated[N]	0	0	0	0	0	0	0	0	0	1	0	0	1	1	1	0.5	∞	0.0331455
	GLEWVANIK	4,Dioxidation[W]	2	2	2	0	1	0	1.16667	0	0	0	0	0	0	0	0	0	0	0.0335324
	NSLYLQMNSLR	1,Asn->Thr[N]	0	0	0	0	0	0	0	2	0	1	0	0	1	0	1	0.625	∞	0.0491737
P01782	NSLYLQMNSLR	4,Tyr->Phe[Y]	0	0	0	0	0	0	0	1	0	1	1	1	1	1	0	0.75	∞	0.002536
	NSLYLQMNSLR	1,Deamidated[N]	0	0	0	0	0	0	0	1	0	1	2	0	2	2	0	1	∞	0.0184515
	GRFTISR	0,Carbamyl[AnyN-term]	0	0	0	0	0	0	0	0	1	0	1	0	1	2	2	0.875	∞	0.0209376
	FTISRDNAK	7,Deamidated[N]	0	0	0	0	0	0	0	0	0	1	0	0	1	1	1	0.5	∞	0.0331455
	EVQLVESGGGLVQPGR	0,Carbamyl[AnyN-term]	0	0	0	0	0	0	0	0	0	1	2	0	1	1	0	0.625	∞	0.0491737
	NSLYLQMNSLR	1,Asn->Thr[N]	0	0	0	0	0	0	0	2	0	1	0	0	1	0	1	0.625	∞	0.0491737
P01824	LSSVTAADTAVYYCAR	14,Carbamidomethyl[C]	1	0	0	0	0	2	0.5	2	1	2	2	1	3	5	2	2.25	4.5	0.00959201
P01825	LSSVTAADTAVYYCAR	14,Carbamidomethyl[C]	1	0	0	0	0	2	0.5	2	1	2	2	1	3	5	2	2.25	4.5	0.00959201
P01833	VPCHFPCK	3,Carbamidomethyl[C];7,Carbamidomethyl[C]	6	5	6	5	6	3	5.16667	1	2	1	0	1	1	1	1	1	0.193548	0.000116359
	YWCLWEGAQNGR	3,Carbamidomethyl[C]	9	9	7	5	6	6	7	0	1	0	1	1	1	1	1	0.75	0.107143	0.000167854
	ASVDSGSSEEQGGSSRA	0,Unknown_420[AnyN-term]	0	0	0	0	0	0	0	0	1	1	1	1	1	1	1	0.875	∞	0.000211555
	QSSGENCDVVVNTLGKR	0,Gln->pyro-Glu[AnyN-termQ];7,Carbamidomethyl[C]	0	0	0	0	0	0	0	0	1	1	1	1	1	1	1	0.875	∞	0.000211555
	QGHFYGETAAVYVAVEER	0,Gln->pyro-Glu[AnyN-termQ]	0	0	0	0	0	0	0	0	2	3	3	2	3	3	2	2.25	∞	0.000468378
	GVAGGSVAVLCPYNRK	11,Carbamidomethyl[C]	0	0	0	0	0	0	0	0	4	3	2	5	3	4	3	3	∞	0.000805367
	ILLNPQDKDGSFSVVITGLRK	0,Carbamyl[AnyN-term]	0	0	0	0	0	0	0	0	3	2	2	2	2	2	1	1.75	∞	0.000829681
	VYTVDLGR	2,Trioxidation[Y]	3	2	2	1	3	2	2.16667	0	0	0	0	0	0	0	0	0	0	0.000887051
	VYTVDLGR	2,Dioxidation[Y]	1	1	1	1	1	2	1.16667	0	0	0	0	0	0	0	0	0	0	0.000916748
	ASVDSGSSEEQGGSSR	0,Carbamyl[AnyN-term]	0	0	0	0	0	0	0	0	1	1	2	1	1	1	1	1	∞	0.00113378
	QGHFYGETAAVYVAVEERK	0,Gln->pyro-Glu[AnyN-termQ]	0	0	0	0	0	0	0	0	2	1	1	1	1	1	1	1	∞	0.00113378
	RAPAFEGR	0,Carbamyl[AnyN-term]	0	0	0	0	0	0	0	0	2	2	2	2	1	1	1	1.375	∞	0.0012163
	FSSYEKYWCK	9,Carbamidomethyl[C]	0	0	0	0	0	0	0	0	3	1	2	2	1	2	2	1.625	∞	0.00153563
	VYTVDLGR	2,AEBS[Y]	0	0	0	0	0	0	0	0	1	1	2	2	2	2	3	1.625	∞	0.00153563
	ASVDSGSSEEQGGSSR	2,Ser->Phe[S]	0	0	0	0	0	0	0	0	2	1	1	1	1	2	2	1.25	∞	0.00156528
	NADLQVLKPEPELVYEDLRGSVTFHCALGPEVANVAK	26,Carbamidomethyl[C]	0	0	0	0	0	0	0	0	4	2	5	4	2	2	3	2.75	∞	0.00171491
	LSDAGQYLCQAGDDSNSNKK	9,Carbamidomethyl[C];16,Deamidated[N]	2	0	0	0	0	0	0.333333	1	2	3	3	2	3	1	2	2.125	6.375	0.00197952
	CGLGINSR	1,Carbamidomethyl[C];6,Deamidated[N]	0	0	0	0	0	0	0	0	1	1	1	1	0	1	1	0.75	∞	0.002536
	WNNTGCQALPSQDEGPSK	6,Carbamidomethyl[C]	0	0	0	0	0	0	0	0	1	1	1	1	0	1	1	0.75	∞	0.002536
	YWCLWEGAQNGR	3,Carbamidomethyl[C];10,Deamidated[N]	12	11	8	7	8	5	8.5	2	4	5	4	4	2	2	3	3.25	0.382353	0.00288085
	TVTINCPFK	6,Carbamidomethyl[C]	7	4	4	5	4	7	5.16667	3	3	3	2	2	1	2	2	2.25	0.435484	0.00314758
	AFVNCDENSR	5,Carbamidomethyl[C]	3	4	4	4	5	2	3.66667	1	3	2	2	2	2	0	1	1.625	0.443182	0.00319227
	SIKYWCLWEGAQNGR	6,Carbamidomethyl[C];13,Deamidated[N]	0	0	0	0	0	0	0	0	8	2	2	4	4	5	5	3.75	∞	0.00332984
	EEKAVADTRDQADGSR	0,Carbamyl[AnyN-term]	0	0	0	0	0	0	0	0	3	1	2	1	2	3	1	1.625	∞	0.00342386
	ILLNPQDKDGSFSVVITGLR	0,Carbamyl[AnyN-term]	0	0	0	0	0	0	0	0	2	2	2	2	0	2	3	1.625	∞	0.00342386
	AFVNCDENSR	0,Carbamyl[AnyN-term];5,Carbamidomethyl[C]	0	0	0	0	0	0	0	0	3	1	2	2	1	1	1	1.375	∞	0.00381594
	QSSGENCDVVVNTLGK	0,Gln->pyro-Glu[AnyN-termQ];7,Carbamidomethyl[C]	1	0	0	0	0	0	0.166667	1	2	2	1	1	2	1	0	1.25	7.5	0.00388412
	CPLLVDSEGWVK	1,Carbamidomethyl[C]	11	8	5	4	10	6	7.33333	1	2	1	2	2	3	1	4	2	0.272727	0.00428738
	TVTINCPFKTENAQKR	6,Carbamidomethyl[C]	0	0	0	0	0	0	0	0	2	3	7	4	2	3	2	2.875	∞	0.00516497
	KSPIFGPEEVNSVEGNSVSITCYYPPTSVNR	22,Carbamidomethyl[C]	5	0	0	0	0	0	0.833333	0	4	6	6	7	5	4	6	4.75	5.7	0.00525842
	QSSGENCDVVVNTLGKR	7,Carbamidomethyl[C]	0	0	0	0	0	0	0	0	1	1	3	1	1	1	2	1.25	∞	0.00526569
	TVTINCPFKTENAQK	6,Carbamidomethyl[C]	0	0	0	0	0	0	0	0	8	2	4	3	3	2	4	3.25	∞	0.00538153
	ILLNPQDK	3,Carbonyl[L]	3	2	3	0	3	2	2.16667	0	0	0	0	0	0	0	0	0	0	0.00616984
	ADAAPDEKVLDSGFREIENK	0,Carbamyl[AnyN-term]	0	0	0	0	0	0	0	0	2	1	1	1	1	1	0	0.875	∞	0.00619752
	EEKAVADTR	0,Carbamyl[AnyN-term]	0	0	0	0	0	0	0	0	1	1	0	1	1	2	1	0.875	∞	0.00619752
	AVADTRDQADGSR	0,Carbamyl[AnyN-term]	0	0	0	0	0	0	0	0	4	3	4	2	1	1	1	2	∞	0.00724699
	GVAGGSVAVLCPYNRK	11,Carbamidomethyl[C];14,Deamidated[N]	0	0	0	0	0	0	0	0	2	1	2	1	3	2	0	1.375	∞	0.00799943
	GVAGGSVAVLCPYNRK	0,Carbamyl[AnyN-term];11,Carbamidomethyl[C]	0	0	0	0	0	0	0	0	3	4	4	3	2	1	0	2.125	∞	0.00806776
	TVTINCPFKTENAQK	6,Carbamidomethyl[C];12,Deamidated[N]	0	0	0	0	0	0	0	0	2	1	5	2	2	1	2	1.875	∞	0.00830874
	ASVDSGSSEEQGGSSRA	0,Carbamyl[AnyN-term]	0	0	0	0	0	0	0	0	1	2	3	1	0	1	2	1.25	∞	0.0112014
	LFAEEKAVADTR	6,AEBS[K]	0	0	0	0	0	0	0	0	1	2	0	1	1	3	2	1.25	∞	0.0112014
	DGSFSVVITGLR	4,Trioxidation[F]	1	1	1	0	2	1	1	0	0	0	0	0	0	0	0	0	0	0.0117248
	ADEGWYWCGVK	0,Carbamyl[AnyN-term];8,Carbamidomethyl[C]	0	0	0	0	0	0	0	0	1	2	5	2	2	1	1	1.75	∞	0.0126545
	GVAGGSVAVLCPYNR	0,Carbamyl[AnyN-term];11,Carbamidomethyl[C]	0	0	0	0	0	0	0	0	2	1	3	3	1	1	0	1.375	∞	0.0135921
	VYTVDLGR	2,Oxidation[Y]	0	1	3	3	4	2	2.16667	0	0	0	0	0	0	0	0	0	0	0.0154526
	ADEGWYWCGVK	8,Carbamidomethyl[C]	8	5	6	2	5	4	5	1	2	4	2	3	3	2	1	2.25	0.45	0.0179524
	TVTINCPFKTENAQK	0,Carbamyl[AnyN-term];6,Carbamidomethyl[C]	0	0	0	0	0	0	0	0	1	1	3	1	0	1	1	1	∞	0.0184515
	ASVDSGSSEEQGGSSRA	11,Deamidated[Q]	0	0	0	0	0	0	0	0	1	1	1	1	0	0	2	0.75	∞	0.0199421
	KSPIFGPEEVNSVEGNSVSITCYYPPTSVNR	16,Deamidated[N];22,Carbamidomethyl[C]	0	0	0	0	0	0	0	2	1	0	2	0	1	1	0	0.875	∞	0.0209376
	YKCGLGINSR	3,Carbamidomethyl[C]	0	0	0	0	0	0	0	0	1	0	2	1	0	2	1	0.875	∞	0.0209376
	DAGFYWCLTNGDTLWR	7,Carbamidomethyl[C]	7	16	9	2	4	8	7.66667	0	2	1	1	2	1	1	1	1.125	0.146739	0.0209842
	GSVTFHCALGPEVANVAK	7,Carbamidomethyl[C]	10	10	4	4	7	6	6.83333	4	3	2	5	2	5	2	3	3.25	0.47561	0.0212846
	GVAGGSVAVLCPYNR	11,Carbamidomethyl[C]	0	0	0	0	0	3	0.5	3	1	3	2	1	5	1	3	2.375	4.75	0.0213443
	VLDSGFREIENK	0,Carbamyl[AnyN-term]	0	0	0	0	0	0	0	0	0	2	3	1	1	2	0	1.125	∞	0.0255547
	ASVDSGSSEEQGGSSR	11,Deamidated[Q]	0	0	0	0	0	0	0	0	1	0	1	0	0	1	1	0.5	∞	0.0331455
	FSSYEK	4,AEBS[Y]	0	0	0	0	0	0	0	0	1	0	0	1	1	1	0	0.5	∞	0.0331455
	NADLQVLKPEPELVYEDLRGSVTFHCALGPEVANVAK	0,Carbamyl[AnyN-term];26,Carbamidomethyl[C]	0	0	0	0	0	0	0	0	0	1	1	1	0	1	0	0.5	∞	0.0331455
	SIKYWCLWEGAQNGRCPLLVDSEGWVK	6,Carbamidomethyl[C];13,Deamidated[N];16,Carbamidomethyl[C]	0	0	0	0	0	0	0	0	1	0	0	1	0	1	1	0.5	∞	0.0331455
	ADEGWYWCGVK	6,Oxidation[Y];8,Carbamidomethyl[C]	0	5	4	0	4	2	2.5	0	0	0	0	0	0	0	0	0	0	0.0369056
	LSDAGQYLCQAGDDSNSNKK	7,AEBS[Y];9,Carbamidomethyl[C]	0	0	0	0	0	0	0	0	2	0	0	2	3	2	0	1.125	∞	0.0379433
	ASVDSGSSEEQGGSSR	0,Unknown_420[AnyN-term]	0	0	0	0	0	0	0	0	0	1	2	0	2	2	0	0.875	∞	0.0411562
	FAEEKAVADTR	5,AEBS[K]	0	0	0	0	0	0	0	0	1	1	1	3	0	1	0	0.875	∞	0.0411562
	DGSFSVVITGLR	4,Dioxidation[F]	2	3	0	0	3	1	1.5	0	0	0	0	0	0	0	0	0	0	0.0445848
	DGSFSVVITGLR	4,Oxidation[F](Phe->Tyr[F])	3	2	1	0	3	0	1.5	0	0	0	0	0	0	0	0	0	0	0.0445848
	NADLQVLKPEPELVYEDLR	1,Deamidated[N]	4	5	1	0	5	1	2.66667	0	0	0	1	0	0	1	0	0.25	0.09375	0.0461197
	DAGFYWCLTNGDTLWR	7,Carbamidomethyl[C];10,Deamidated[N]	6	0	2	1	2	3	2.33333	0	0	0	0	0	0	1	0	0.125	0.0535714	0.0468551
	AFVNCDENSR	5,Carbamidomethyl[C];8,Deamidated[N]	0	0	0	0	0	0	0	0	2	0	0	1	1	0	2	0.75	∞	0.0479448
	GGCITLISSEGYVSSK	0,Carbamyl[AnyN-term];3,Carbamidomethyl[C]	0	0	0	0	0	0	0	0	1	0	2	2	0	1	0	0.75	∞	0.0479448
	GVAGGSVAVLCPYNR	11,Carbamidomethyl[C];13,AEBS[Y]	0	0	0	0	0	0	0	0	2	0	0	1	2	1	0	0.75	∞	0.0479448
	YWCLWEGAQNGRCPLLVDSEGWVK	3,Carbamidomethyl[C];10,Deamidated[N];13,Carbamidomethyl[C]	0	0	0	0	0	0	0	0	2	0	0	1	1	0	2	0.75	∞	0.0479448
	GGCITLISSEGYVSSK	3,Carbamidomethyl[C];12,AEBS[Y]	0	0	0	0	0	0	0	0	4	0	0	2	2	2	0	1.25	∞	0.0491737
	GVAGGSVAVLCPYNRK	11,Carbamidomethyl[C];13,AEBS[Y]	0	0	0	0	0	0	0	0	1	0	0	2	1	1	0	0.625	∞	0.0491737
	RILLNPQDKDGSFSVVITGLR	1,Arg->Lys[R]	0	0	0	0	0	0	0	0	2	0	1	0	1	1	0	0.625	∞	0.0491737
	TVTINCPFKTENAQKR	0,Carbamyl[AnyN-term];6,Carbamidomethyl[C]	0	0	0	0	0	0	0	0	1	1	2	1	0	0	0	0.625	∞	0.0491737
	VYTVDLGR	0,Carbamyl[AnyN-term]	0	0	0	0	0	0	0	0	0	2	3	1	0	0	2	1	∞	0.0498672
P01834	SFNRGEC	7,Carbamidomethyl[C]	0	0	0	0	0	0	0	24	27	20	30	27	12	24	26	23.75	∞	6.17939e-06
	VDNALQSGNSQESVTEQDSKDSTYSLSSTLTLSK	12,Cation_Na[E]	0	0	0	0	0	0	0	3	2	3	3	3	2	4	4	3	∞	9.93999e-06
	SGTASVVCLLNNFYPR	0,Carbamyl[AnyN-term];8,Carbamidomethyl[C]	0	0	0	0	0	0	0	1	3	2	3	2	3	3	3	2.5	∞	3.3165e-05
	TVAAPSVFIFPPSDEQLK	6,Ser->Phe[S]	0	0	0	0	0	0	0	1	1	1	2	1	1	1	1	1.125	∞	4.2657e-05
	TVAAPSVFIFPPSDEQLKSGTASVVCLLNNFYPR	26,Carbamidomethyl[C]	0	0	0	0	0	0	0	2	6	7	8	6	4	6	9	6	∞	0.000116222
	SGTASVVCLLNNFYPR	8,Carbamidomethyl[C];11,Deamidated[N];12,Deamidated[N]	0	0	0	1	0	0	0.166667	7	6	6	6	7	1	4	5	5.25	31.5	0.000121852
	DSTYSLSSTLTLSK	4,AEBS[Y]	0	0	0	0	0	0	0	4	2	2	3	3	1	3	2	2.5	∞	0.000122396
	VDNALQSGNSQESVTEQDSKDSTYSLSSTLTLSK	12,Cation_Ca[II][E]	0	0	0	0	0	0	0	4	2	2	3	3	1	3	2	2.5	∞	0.000122396
	TVAAPSVFIFPPSDEQLKSGTASVVCLLNNFYPR	18,Lysbiotinhydrazide[K]	0	0	0	0	0	0	0	2	2	2	1	1	1	1	1	1.375	∞	0.000135648
	DSTYSLSSTLTLSK	0,Carbamyl[AnyN-term]	0	0	0	0	0	0	0	3	2	2	3	1	1	2	1	1.875	∞	0.000383431
	TVAAPSVFIFPPSDEQLK	0,Carbamyl[AnyN-term]	0	0	0	0	0	0	0	1	6	4	5	3	4	2	3	3.5	∞	0.000456949
	VDNALQSGNSQESVTEQDSKDSTYSLSSTLTLSK	20,Carbamyl[K]	0	0	0	0	0	0	0	2	2	3	4	1	2	3	1	2.25	∞	0.000468378
	VQWKVDNALQSGNSQESVTEQDSKDSTYSLSSTLTLSK	28,AEBS[Y]	0	0	0	0	0	0	0	0	3	2	2	2	2	3	2	2	∞	0.00048622
	SGTASVVCLLNNFYPR	5,Diisopropylphosphate[S]	0	0	0	0	0	0	0	2	4	2	1	3	1	2	2	2.125	∞	0.000508451
	SGTASVVCLLNNFYPR	8,Carbamidomethyl[C];11,Deamidated[N]	26	18	16	21	13	18	18.6667	6	7	9	9	6	6	9	4	7	0.375	0.000780824
	TVAAPSVFIFPPSDEQLKSGTASVVCLLNNFYPR	26,Propionamide_2H(3)[C]	0	0	0	0	0	0	0	0	2	3	2	2	1	2	2	1.75	∞	0.000829681
	VQWKVDNALQSGNSQESVTEQDSKDSTYSLSSTLTLSK	0,Carbamyl[AnyN-term]	0	0	0	0	0	0	0	1	2	3	3	3	4	1	1	2.25	∞	0.000943062
	EAKVQWK	0,Carbamyl[AnyN-term]	0	0	0	0	0	0	0	1	1	1	0	1	1	2	1	1	∞	0.00113378
	SGTASVVCLLNNFYPR	0,Carbamyl[AnyN-term];8,Carbamidomethyl[C];11,Deamidated[N]	0	0	0	0	0	0	0	2	4	3	1	2	2	1	1	2	∞	0.00113378
	VDNALQSGNSQESVTEQDSKDSTYSLSSTLTLSK	24,Carbamyl[Y]	0	0	0	0	0	0	0	2	3	3	2	1	3	2	0	2	∞	0.00113378
	ACEVTHQGLSSPVTK	2,Carbamidomethyl[C]	3	0	0	1	2	2	1.33333	4	3	5	7	3	3	5	4	4.25	3.1875	0.00134803
	VQWKVDNALQSGNSQESVTEQDSKDSTYSLSSTLTLSK	4,AEBS[K]	0	0	0	0	0	0	0	2	1	0	1	2	1	2	1	1.25	∞	0.00156528
	VQWKVDNALQSGNSQESVTEQDSKDSTYSLSSTLTLSK	0,Carbamyl[AnyN-term];13,Deamidated[N]	0	0	0	0	0	0	0	2	3	3	4	1	0	2	3	2.25	∞	0.00162818
	VYACEVTHQGLSSPVTK	2,Isopropylphospho[Y]	5	2	4	4	2	6	3.83333	0	0	2	0	0	0	0	0	0.25	0.0652174	0.00174307
	VDNALQSGNSQESVTEQDSKDSTYSLSSTLTLSK	9,Deamidated[N]	0	0	0	0	0	0	0	1	3	3	8	5	2	7	4	4.125	∞	0.00190331
	RTVAAPSVFIFPPSDEQLKSGTASVVCLLNNFYPR	27,Carbamidomethyl[C]	0	0	0	0	0	0	0	0	4	2	4	5	1	6	5	3.375	∞	0.00288892
	TVAAPSVFIFPPSDEQLKSGTASVVCLLNNFYPR	26,Carbamidomethyl[C];29,Deamidated[N]	0	0	0	0	0	0	0	0	9	3	4	5	2	6	5	4.25	∞	0.00303767
	VDNALQSGNSQESVTEQDSKDSTYSLSSTLTLSK	24,AEBS[Y]	0	0	0	0	0	0	0	3	3	3	8	1	2	3	7	3.75	∞	0.00332984
	VDNALQSGNSQESVTEQDSK	3,Deamidated[N]	0	0	0	0	0	0	0	3	4	2	1	4	1	3	0	2.25	∞	0.00367017
	VYACEVTHQGLSSPVTK	4,methylsulfonylethyl[C]	6	4	7	1	4	7	4.83333	0	0	0	0	0	0	0	0	0	0	0.00373667
	YACEVTHQGLSSPVTK	3,Carbamidomethyl[C]	0	0	0	0	0	0	0	1	1	3	3	2	0	3	1	1.75	∞	0.00379858
	VDNALQSGNSQESVTEQDSK	0,Carbamyl[AnyN-term]	0	0	0	0	0	0	0	3	2	4	6	3	0	3	1	2.75	∞	0.00381594
	SGTASVVCLLNNFYPR	5,N-dimethylphosphate[S]	1	0	1	1	1	1	0.833333	0	0	0	0	0	0	0	0	0	0	0.00410472
	HKVYACEVTHQGLSSPVTK	6,Carboxymethyl[C]	0	0	0	0	0	0	0	2	0	5	3	0	3	4	3	2.5	∞	0.00526569
	VYACEVTHQGLSSPVTK	2,Diisopropylphosphate[Y]	0	0	0	0	0	0	0	1	0	1	2	0	2	2	2	1.25	∞	0.00526569
	TVAAPSVFIFPPSDEQLK	8,Oxidation[F](Phe->Tyr[F])	7	2	2	4	3	3	3.5	0	0	0	0	0	0	0	0	0	0	0.00593354
	HKVYACEVTHQGLSSPVTK	6,Carbamidomethyl[C]	0	0	0	0	0	0	0	19	0	25	17	0	15	30	12	14.75	∞	0.00594485
	VYACEVTHQGLSSPVTK	4,Carboxymethyl[C]	0	0	0	0	0	0	0	4	0	4	3	0	2	2	2	2.125	∞	0.00612321
	SFNRGEC	3,Deamidated[N];7,Carbamidomethyl[C]	0	0	0	0	0	0	0	2	3	0	4	1	1	2	1	1.75	∞	0.00619752
	VDNALQSGNSQESVTEQDSKDSTYSLSSTLTLSK	0,Carbamyl[AnyN-term];9,Deamidated[N]	0	0	0	0	0	0	0	1	1	2	2	1	0	0	2	1.125	∞	0.00660266
	SGTASVVCLLNNFYPR	8,Oxidation[C]	4	2	3	1	1	4	2.5	0	0	0	0	0	0	0	0	0	0	0.00674844
	VQWKVDNALQSGNSQESVTEQDSKDSTYSLSSTLTLSK	13,Deamidated[N]	0	0	0	0	0	0	0	0	6	1	4	2	4	1	4	2.75	∞	0.00681247
	SGTASVVCLLNNFYPR	8,Carbamidomethyl[C];12,Deamidated[N]	12	5	6	8	5	11	7.83333	2	2	2	3	2	3	3	2	2.375	0.303191	0.00686203
	SGTASVVCLLNNFYPR	8,Carbamidomethyl[C];14,Oxidation[Y]	0	7	8	10	9	13	7.83333	0	0	0	0	0	0	0	0	0	0	0.00698378
	VYACEVTHQGLSSPVTK	2,Oxidation[Y];4,Carbamidomethyl[C]	0	6	9	9	8	12	7.33333	0	0	0	0	0	0	0	0	0	0	0.00702187
	VQWKVDNALQSGNSQESVTEQDSK	13,Deamidated[N]	0	0	0	0	0	0	0	0	1	1	2	2	1	0	1	1	∞	0.00724699
	DSTYSLSSTLTLSK	4,Oxidation[Y]	10	6	25	20	9	29	16.5	0	0	0	0	0	0	0	0	0	0	0.00799462
	TVAAPSVFIFPPSDEQLKSGTASVVCLLNNFYPR	26,Carbamidomethyl[C];30,Deamidated[N]	0	0	0	0	0	0	0	0	1	1	2	2	0	3	2	1.375	∞	0.00799943
	VQWKVDNALQSGNSQESVTEQDSK	7,Deamidated[N]	0	0	0	0	0	0	0	0	1	2	2	2	0	3	1	1.375	∞	0.00799943
	HKVYACEVTHQGLSSPVTK	4,Diisopropylphosphate[Y]	0	0	0	0	0	0	0	4	0	3	2	0	2	3	1	1.875	∞	0.00830874
	VYACEVTHQGLSSPVTK	4,Propionamide[C]	0	0	0	0	0	0	0	12	20	2	16	21	2	0	13	10.75	∞	0.00849603
	VYACEVTHQGLSSPVTK	0,CAF[AnyN-term]	0	2	3	3	2	4	2.33333	0	0	0	0	0	0	0	0	0	0	0.00862741
	VYACEVTHQGLSSPVTK	4,Trioxidation[C]	0	3	4	2	2	3	2.33333	0	0	0	0	0	0	0	0	0	0	0.00862741
	LLNNFYPR	6,Oxidation[Y]	1	1	6	6	5	5	4	0	0	0	0	0	0	0	0	0	0	0.0089936
	DSTYSLSSTLTLSK	4,Dioxidation[Y]	14	4	10	8	1	10	7.83333	0	0	0	0	0	0	0	0	0	0	0.00923954
	SGTASVVCLLNNFYPR	0,Carbamyl[AnyN-term];8,Carbamidomethyl[C];12,Deamidated[N]	0	0	0	0	0	0	0	2	1	2	4	1	0	1	1	1.5	∞	0.00934815
	TVAAPSVFIFPPSDEQLK	5,Pro->HAVA[P]	1	0	0	0	0	0	0.166667	2	0	3	2	1	2	2	0	1.5	9	0.00968275
	HKVYACEVTHQGLSSPVTK	0,Carbamyl[AnyN-term];6,Carbamidomethyl[C]	0	0	0	0	0	0	0	4	0	14	10	0	6	14	7	6.875	∞	0.00986296
	GTASVVCLLNNFYPR	7,NEMsulfurWater[C]	3	0	4	6	4	7	4	0	0	0	0	0	0	0	0	0	0	0.0103234
	SFNRGEC	0,Carbamyl[AnyN-term];7,Carbamidomethyl[C]	0	0	0	0	0	0	0	0	1	0	1	0	1	1	1	0.625	∞	0.0112014
	TVAAPSVFIFPPSDEQLK	14,Cation_Ca[II][D]	0	0	0	0	0	0	0	2	3	2	1	1	0	1	0	1.25	∞	0.0112014
	VDNALQSGNSQESVTEQDSKDSTYSLSSTLTLSK	3,Deamidated[N];9,Deamidated[N]	0	0	0	0	0	0	0	3	2	2	1	0	1	1	0	1.25	∞	0.0112014
	VQWKVDNALQSGNSQESVTEQDSK	0,Carbamyl[AnyN-term]	0	0	0	0	0	0	0	0	1	2	3	1	0	2	1	1.25	∞	0.0112014
	SGTASVVCLLNNFYPR	8,methylsulfonylethyl[C]	2	1	1	1	0	2	1.16667	0	0	0	0	0	0	0	0	0	0	0.0126766
	SGTASVVCLLNNFYPR	0,Carbamyl[AnyN-term];8,Carbamidomethyl[C];14,AEBS[Y]	0	0	0	0	0	0	0	3	4	0	0	5	4	4	0	2.5	∞	0.0129917
	SGTASVVCLLNNFYPR	8,Carbamidomethyl[C];11,Deamidated[N];14,Oxidation[Y]	0	4	4	6	3	8	4.16667	0	0	0	0	0	0	0	0	0	0	0.0131527
	SGTASVVCLLNNFYPR	8,Cys->Dha[C]	6	2	3	4	0	4	3.16667	1	0	0	0	0	0	0	0	0.125	0.0394737	0.0142586
	TVAAPSVFIFPPSDEQLKSGTASVVCLLNNFYPR	0,Carbamyl[AnyN-term];26,Carbamidomethyl[C];29,Deamidated[N]	0	0	0	0	0	0	0	0	1	1	1	3	1	0	2	1.125	∞	0.0148421
	HKVYACEVTHQGLSSPVTK	6,Propionamide[C]	0	0	0	0	0	0	0	4	10	0	5	9	0	1	5	4.25	∞	0.0166989
	SGTASVVCLLNNFYPR	8,Carbamidomethyl[C];14,AEBS[Y]	0	0	0	0	0	0	0	3	5	0	0	5	3	6	0	2.75	∞	0.0168391
	VYACEVTHQGLSSPVTK	5,SulfanilicAcid[E]	3	2	4	1	0	4	2.33333	0	0	0	0	0	0	0	0	0	0	0.0172844
	VYACEVTHQGLSSPVTK	0,Carbamyl[AnyN-term];4,Carbamidomethyl[C]	0	0	0	0	0	0	0	4	0	15	13	0	6	8	3	6.125	∞	0.0173674
	SGTASVVCLLNNFYPR	8,Carbamidomethyl[C]	106	24	51	46	25	58	51.6667	4	15	9	12	12	3	11	7	9.125	0.176613	0.0174544
	TVAAPSVFIFPPSDEQLKSGTASVVCLLNNFYPR	18,Lys->Gly[K]	1	1	0	2	1	1	1	1	0	0	0	0	0	0	0	0.125	0.125	0.0175616
	HKVYACEVTHQGLSSPVTK	6,GG[C](Dicarbamidomethyl[C])	0	0	0	0	0	0	0	4	11	0	15	14	0	1	10	6.875	∞	0.0180726
	VDNALQSGNSQESVTEQDSKDSTYSLSSTLTLSK	20,Xlink_EGS[226][K]	0	0	0	0	0	0	0	0	2	3	7	2	0	3	2	2.375	∞	0.0184882
	VDNALQSGNSQESVTEQDSKDSTYSLSSTLTLSK	0,Carbamyl[AnyN-term]	0	0	0	0	0	0	0	0	2	6	8	2	1	2	2	2.875	∞	0.0194869
	VDNALQSGNSQESVTEQDSK	20,Xlink_EGS[115][K]	0	0	0	0	0	0	0	0	1	1	2	0	0	1	1	0.75	∞	0.0199421
	VYACEVTHQGLSSPVTKSFNR	0,Carbamyl[AnyN-term];4,Carbamidomethyl[C]	0	0	0	0	0	0	0	2	0	1	1	0	1	1	0	0.75	∞	0.0199421
	SGTASVVCLLNNFYPR	8,Carbamidomethyl[C];12,Deamidated[N];14,AEBS[Y]	0	0	0	0	0	0	0	1	3	0	0	3	2	2	0	1.375	∞	0.0203432
	DSTYSLSSTLTLSK	0,Carbamyl[AnyN-term];4,AEBS[Y]	0	0	0	0	0	0	0	2	2	0	0	1	1	1	0	0.875	∞	0.0209376
	VDNALQSGNSQESVTEQDSKDSTYSLSSTLTLSKADYEK	37,AEBS[Y]	0	0	0	0	0	0	0	0	2	0	1	1	0	2	1	0.875	∞	0.0209376
	TASVVCLLNNFYPR	6,Carbamidomethyl[C]	2	1	1	1	1	1	1.16667	1	1	0	0	0	0	1	1	0.5	0.428571	0.0213733
	TVAAPSVFIFPPSDEQLK	5,Pro->pyro-Glu[P]	6	0	5	7	2	2	3.66667	0	0	0	0	0	0	0	0	0	0	0.0217884
	VYACEVTHQGLSSPVTK	4,Cys->Oxoalanine[C]	3	0	3	2	1	5	2.33333	0	0	0	0	0	0	0	0	0	0	0.0223522
	RTVAAPSVFIFPPSDEQLK	0,Carbamyl[AnyN-term]	0	0	0	0	0	0	0	0	5	6	11	9	0	4	0	4.375	∞	0.0224001
	VQWKVDNALQSGNSQESVTEQDSKDSTYSLSSTLTLSK	24,Carbamyl[K]	0	0	0	0	0	0	0	0	1	3	3	2	0	4	0	1.625	∞	0.0237792
	SGTASVVCLLNNFYPR	8,GG[C](Dicarbamidomethyl[C])	8	1	4	11	3	3	5	0	0	0	1	0	0	0	0	0.125	0.025	0.0240656
	CEVTHQGLSSPVTK	1,Carbamidomethyl[C]	0	0	0	0	0	0	0	3	2	0	0	2	1	1	0	1.125	∞	0.0255547
	VYACEVTHQGLSSPVTKSFNRGEC	0,Carbamyl[AnyN-term];4,Carbamidomethyl[C];24,Carbamidomethyl[C]	0	0	0	0	0	0	0	0	0	2	2	0	1	3	1	1.125	∞	0.0255547
	TVAAPSVFIFPPSDEQLK	14,Cation_Na[D]	1	0	0	0	0	1	0.333333	2	1	2	4	0	0	5	4	2.25	6.75	0.0256763
	SGTASVVCLLNNFYPR	8,Carbamidomethyl[C];11,Deamidated[N];14,AEBS[Y]	0	0	0	0	0	0	0	5	7	0	0	6	1	5	0	3	∞	0.0262874
	SGTASVVCLLNNFYPR	14,sulfo+amino[Y]	4	0	1	1	2	2	1.66667	0	0	0	0	0	0	0	0	0	0	0.030515
	ADYEKHK	7,AEBS[K]	0	0	0	0	0	0	0	0	1	1	0	0	0	1	1	0.5	∞	0.0331455
	VDNALQSGNSQESVTEQDSKDSTYSLSSTLTLSK	10,Ser->Phe[S]	0	0	0	0	0	0	0	0	0	0	1	0	1	1	1	0.5	∞	0.0331455
	VDNALQSGNSQESVTEQDSKDSTYSLSSTLTLSK	17,Deamidated[Q]	0	0	0	0	0	0	0	1	1	1	0	0	0	0	1	0.5	∞	0.0331455
	VQWKVDNALQSGNSQESVTEQDSKDSTYSLSSTLTLSK	13,Deamidated[N];28,AEBS[Y]	0	0	0	0	0	0	0	1	1	0	0	1	0	1	0	0.5	∞	0.0331455
	VQWKVDNALQSGNSQESVTEQDSKDSTYSLSSTLTLSK	24,AEBS[K]	0	0	0	0	0	0	0	0	1	0	1	1	0	0	1	0.5	∞	0.0331455
	VQWKVDNALQSGNSQESVTEQDSKDSTYSLSSTLTLSK	28,Carbamyl[Y]	0	0	0	0	0	0	0	0	1	1	1	0	0	1	0	0.5	∞	0.0331455
	TVAAPSVFIFPPSDEQLK	8,Trioxidation[F]	8	2	3	5	0	2	3.33333	0	0	0	0	0	0	0	0	0	0	0.0333565
	VQWKVDNALQSGNSQESVTEQDSKDSTYSLSSTLTLSK	7,Deamidated[N]	0	0	0	0	0	0	0	0	1	1	1	1	1	5	1	1.375	∞	0.0363398
	ADYEKHKVYACEVTHQGLSSPVTK	11,GG[C](Dicarbamidomethyl[C])	0	0	0	0	0	0	0	0	6	0	5	8	0	0	7	3.25	∞	0.0369655
	ADYEKHKVYACEVTHQGLSSPVTK	11,Propionamide[C]	0	0	0	0	0	0	0	0	4	0	3	4	0	0	5	2	∞	0.0371834
	VDNALQSGNSQESVTEQDSKDSTYSLSSTLTLSK	12,Cation_Fe[II][E]	0	0	0	0	0	0	0	3	1	0	1	0	1	0	1	0.875	∞	0.0411562
	SGTASVVCLLNNFYPR	8,2-monomethylsuccinyl[C]	1	0	1	0	1	2	0.833333	0	0	0	0	0	0	0	0	0	0	0.042194
	VYACEVTHQGLSSPVTK	2,Oxidation[Y]	0	1	5	6	1	7	3.33333	0	0	0	0	0	0	0	0	0	0	0.042194
	DSTYSLSSTLTLSK	4,Trioxidation[Y]	7	0	5	5	0	11	4.66667	0	0	0	0	0	0	0	0	0	0	0.042563
	ADYEKHKVYACEVTHQGLSSPVTK	11,Carbamidomethyl[C]	0	0	0	0	0	0	0	0	0	5	3	0	1	10	5	3	∞	0.0479448
	TVAAPSVFIFPPSDEQLKSGTASVVCLLNNFYPR	26,monomethylphosphothione[C]	0	0	0	0	0	0	0	0	1	0	0	1	0	2	1	0.625	∞	0.0491737
	VDNALQSGNSQESVTEQDSKDSTYSLSSTLTLSK	12,Cation_Fe[III][E]	0	0	0	0	0	0	0	0	0	1	1	2	0	1	0	0.625	∞	0.0491737
	VDNALQSGNSQESVTEQDSKDSTYSLSSTLTLSK	3,Deamidated[N]	0	0	0	0	0	0	0	2	1	0	0	1	0	0	1	0.625	∞	0.0491737
	VDNALQSGNSQESVTEQDSKDSTYSLSSTLTLSK	7,Ser->Phe[S]	0	0	0	0	0	0	0	0	1	1	2	1	0	0	0	0.625	∞	0.0491737
	VDNALQSGNSQESVTEQDSKDSTYSLSSTLTLSK	18,Cation_Fe[II][D]	0	0	0	0	0	0	0	0	2	3	0	1	0	2	0	1	∞	0.0498672
	VYACEVTHQGLSSPVTKSFNRGEC	4,GG[C](Dicarbamidomethyl[C]);24,Carbamidomethyl[C]	0	0	0	0	0	0	0	0	3	0	1	2	0	0	2	1	∞	0.0498672
	YEKHKVYACEVTHQGLSSPVTK	12,Hex(1)Pent(2)Me(1)[T]	0	0	0	0	0	0	0	0	3	0	1	2	0	0	2	1	∞	0.0498672
P01857	NQVSLTCLVK	0,Carbamyl[AnyN-term];7,Carbamidomethyl[C]	0	0	0	0	0	0	0	2	2	2	2	2	1	2	2	1.875	∞	1.40517e-06
	FNWYVDGVEVHNAK	4,AEBS[Y]	0	0	0	0	0	0	0	3	2	2	3	2	2	2	2	2.25	∞	2.54099e-06
	STSGGTAALGCLVK	11,Carbamidomethyl[C]	12	10	8	9	10	8	9.5	3	2	4	3	1	3	4	1	2.625	0.276316	5.91262e-06
	VVSVLTVLHQDWLNGKEYK	14,Deamidated[N]	0	0	0	0	0	0	0	11	8	13	11	6	12	12	8	10.125	∞	8.11296e-06
	WQQGNVFSCSVMHEALHNHYTQK	0,Carbamyl[AnyN-term];9,Carbamidomethyl[C]	0	0	0	0	0	0	0	5	2	5	4	3	3	5	5	4	∞	3.0689e-05
	ALPAPIEK	0,Carbamyl[AnyN-term]	0	0	0	0	0	0	0	1	1	2	1	1	1	1	1	1.125	∞	4.2657e-05
	NQVSLTCLVK	0,Carbamyl[AnyN-term];1,Deamidated[N];7,Carbamidomethyl[C]	0	0	0	0	0	0	0	1	1	2	1	2	1	1	1	1.25	∞	0.000122396
	WQQGNVFSCSVMHEALHNHYTQK	8,Diisopropylphosphate[S]	0	0	0	0	0	0	0	3	1	3	2	1	2	2	2	2	∞	0.000139247
	FNWYVDGVEVHNAK	0,Carbamyl[AnyN-term]	0	0	0	0	0	0	0	3	3	4	6	2	5	5	2	3.75	∞	0.000188985
	EPQVYTLPPSR	5,Dioxidation[Y]	3	7	6	5	5	5	5.16667	0	0	0	0	0	0	0	0	0	0	0.000216151
	TTPPVLDSDGSFFLYSK	15,Oxidation[Y]	8	7	8	4	6	5	6.33333	0	0	0	0	0	0	0	0	0	0	0.000218505
	GPSVFPLAPSSK	0,Carbamyl[AnyN-term]	0	0	0	0	0	1	0.166667	2	1	2	3	1	2	2	1	1.75	10.5	0.000232014
	THTCPPCPAPELLGGPSVFLFPPKPK	4,Carbamidomethyl[C];7,Carbamidomethyl[C]	38	34	29	24	17	22	27.3333	11	0	9	7	0	16	7	2	6.5	0.237805	0.000415879
	WQQGNVFSCSVMHEALHNHYTQK	0,Carbamyl[AnyN-term];9,Carbamidomethyl[C];18,Deamidated[N]	0	0	0	0	0	0	0	1	1	2	3	1	2	2	1	1.625	∞	0.000455139
	WQQGNVFSCSVMHEALHNHYTQK	9,Carbamidomethyl[C];18,Deamidated[N]	0	1	0	2	0	0	0.5	5	4	2	6	3	1	5	6	4	8	0.000737129
	DTLMISR	0,Carbamyl[AnyN-term];4,Oxidation[M]	0	0	0	0	0	0	0	2	1	2	4	2	1	2	1	1.875	∞	0.00106271
	FSCSVMHEALHNHYTQK	3,Carbamidomethyl[C]	0	0	0	0	0	0	0	4	1	2	2	1	2	1	2	1.875	∞	0.00106271
	SCDKTHTCPPCPAPELLGGPSVFLFPPKPK	2,Carbamidomethyl[C];8,Carbamidomethyl[C];11,Carbamidomethyl[C]	0	0	0	0	0	0	0	20	2	21	11	10	14	21	7	13.25	∞	0.00110043
	TTPPVLDSDGSFFLYSK	15,AEBS[Y]	0	0	0	0	0	0	0	0	3	2	2	1	3	3	2	2	∞	0.00113378
	LTVDKSR	0,Carbamyl[AnyN-term]	0	0	0	0	0	0	0	0	4	3	2	3	1	3	3	2.375	∞	0.00131305
	EPQVYTLPPSR	5,Oxidation[Y]	5	11	10	13	12	19	11.6667	0	0	0	0	0	0	0	0	0	0	0.0014972
	SCDKTHTCPPCPAPELLGGPSVFLFPPKPK	0,Carbamyl[AnyN-term];8,GG[C](Dicarbamidomethyl[C]);11,Carbamidomethyl[C]	0	0	0	0	0	0	0	2	0	1	1	1	2	1	1	1.125	∞	0.00162818
	EPQVYTLPPSR	5,Trioxidation[Y]	4	7	2	8	6	5	5.33333	0	0	0	0	0	0	0	0	0	0	0.00178217
	DTLMISR	0,Carbamyl[AnyN-term]	0	0	0	0	0	2	0.333333	1	2	4	3	2	1	3	2	2.25	6.75	0.0022423
	VVSVLTVLHQDWLNGKEYK	0,Carbamyl[AnyN-term];14,Deamidated[N]	0	0	0	0	0	0	0	2	1	3	5	1	3	2	1	2.25	∞	0.002536
	TPEVTCVVVDVSHEDPEVK	0,Carbamyl[AnyN-term];6,Carbamidomethyl[C]	0	0	0	0	0	0	0	7	2	6	5	2	7	3	0	4	∞	0.00347808
	VVSVLTVLHQDWLNGKEYK	14,Ammonia-loss[N]	0	0	0	0	0	0	0	0	1	2	2	1	0	2	2	1.25	∞	0.00526569
	GQPREPQVYTLPPSRDELTK	0,Carbamyl[AnyN-term]	0	0	0	0	0	0	0	1	2	15	10	5	8	6	4	6.375	∞	0.00553287
	STSGGTAALGCLVK	0,Carbamyl[AnyN-term];11,Carbamidomethyl[C]	0	0	0	0	0	0	0	3	1	3	1	0	3	1	1	1.625	∞	0.00613395
	WQQGNVFSCSVMHEALHNHYTQK	9,Carbamidomethyl[C];12,Oxidation[M];18,Deamidated[N]	0	0	0	0	0	0	0	4	3	2	1	0	5	1	5	2.625	∞	0.00619752
	GFYPSDIAVEWESNGQPENNYK	3,AEBS[Y]	0	0	0	0	0	0	0	1	1	3	2	0	2	4	1	1.75	∞	0.00619752
	WQQGNVFSCSVMHEAL	9,Carbamidomethyl[C]	0	0	0	0	0	0	0	1	1	0	1	0	2	1	1	0.875	∞	0.00619752
	GFYPSDIAVEWESNGQPENNYK	11,Trioxidation[W]	0	4	5	3	3	5	3.33333	0	0	0	0	0	0	0	0	0	0	0.00711922
	CPAPELLGGPSVFLFPPKPK	1,Carbamidomethyl[C]	9	5	6	8	0	8	6	2	0	0	0	0	0	0	0	0.25	0.0416667	0.00722821
	GFYPSDIAVEWESNGQPENNYK	0,Carbamyl[AnyN-term];14,Deamidated[N]	0	0	0	0	0	0	0	0	1	2	1	1	0	2	1	1	∞	0.00724699
	TPEVTCVVVDVSHEDPEVKFNWYVDGVEVHNAK	6,Carbamidomethyl[C]	0	0	0	0	0	0	0	0	1	3	4	2	1	6	4	2.625	∞	0.00744995
	VVSVLTVLHQDWLNGK	14,Deamidated[N]	15	9	6	4	5	6	7.5	2	0	0	0	0	2	0	2	0.75	0.1	0.00853758
	DTLMISR	0,C+12[AnyN-term]	2	0	3	2	1	2	1.66667	0	0	0	0	0	0	0	0	0	0	0.0108199
	WQQGNVFSCSVMHEALHNHYTQK	10,Diisopropylphosphate[S]	0	0	0	0	0	0	0	1	0	0	1	0	1	1	1	0.625	∞	0.0112014
	EPQVYTLPPSR	4,Dioxidation[V]	0	2	1	3	3	3	2	0	0	0	0	0	0	0	0	0	0	0.0117248
	EPQVYTLPPSR	2,Dioxidation[P](Pro->Glu[P])	3	2	1	2	0	3	1.83333	0	0	0	0	0	0	0	0	0	0	0.0121069
	FNWYVDGVEVHNAK	3,Trioxidation[W]	9	6	4	4	0	4	4.5	0	0	0	0	0	0	0	0	0	0	0.0134726
	TPEVTCVVVDVSHEDPEVK	6,Carbamidomethyl[C]	22	12	16	13	7	11	13.5	8	4	7	5	4	9	6	5	6	0.444444	0.0137514
	VVSVLTVLHQDWLNGKEYK	0,Carbamyl[AnyN-term]	0	0	0	0	0	0	0	1	0	3	3	3	1	1	0	1.5	∞	0.0142458
	TTPPVLDSDGSFFLYSK	0,Carbamyl[AnyN-term]	0	0	0	0	0	0	0	0	1	3	1	1	2	0	1	1.125	∞	0.0148421
	WQQGNVFSCSVMHEALHNHYTQK	9,Carbamidomethyl[C];12,Oxidation[M]	3	4	10	3	0	0	3.33333	12	5	12	3	7	16	11	8	9.25	2.775	0.0169273
	GPSVFPLAPSSK	5,Oxidation[F](Phe->Tyr[F])	0	2	3	1	1	2	1.5	0	0	0	0	0	0	0	0	0	0	0.0172245
	VVSVLTVLHQDWLNGK	7,Val->Tyr[V]	2	1	6	6	2	2	3.16667	0	0	0	0	0	0	0	0	0	0	0.0176487
	GFYPSDIAVEWESNGQPENNYK	0,Carbamyl[AnyN-term]	0	0	0	0	0	0	0	0	0	1	1	1	2	0	1	0.75	∞	0.0199421
	GFYPSDIAVEWESNGQPENNYK	3,AEBS[Y];14,Deamidated[N]	0	0	0	0	0	0	0	3	1	0	0	2	3	3	0	1.5	∞	0.0199421
	IAVEWESNGQPENNYK	8,Deamidated[N]	0	0	0	0	0	0	0	0	1	2	1	1	0	0	1	0.75	∞	0.0199421
	SVLTVLHQDWLNGKEYK	12,Deamidated[N]	0	0	0	0	0	0	0	0	1	0	1	0	2	1	1	0.75	∞	0.0199421
	WQQGNVFSCSVMHEALHNHYTQK	9,Carbamidomethyl[C];20,AEBS[Y]	0	0	0	0	0	0	0	4	4	0	0	2	3	6	0	2.375	∞	0.0208875
	CPPCPAPELLGGPSVFLFPPKPK	1,maleimide[C]	0	0	0	0	0	0	0	0	1	0	1	1	0	2	2	0.875	∞	0.0209376
	GFYPSDIAVEWESNGQPENNYK	14,Ammonia-loss[N]	0	0	0	0	0	0	0	2	2	1	0	0	0	1	1	0.875	∞	0.0209376
	SRWQQGNVFSCSVMHEALHNHYTQK	11,Carbamidomethyl[C]	0	0	0	0	0	0	0	0	0	4	7	0	3	6	3	2.875	∞	0.0211429
	EPQVYTLPPSRDELTK	0,Carbamyl[AnyN-term]	0	0	0	0	0	0	0	2	4	14	10	3	1	2	2	4.75	∞	0.0240257
	ALPAPIEK	0,Carbamidomethyl[AnyN-term]	1	1	0	2	1	3	1.33333	0	0	0	0	0	0	0	0	0	0	0.025031
	ALPAPIEK	3,Dioxidation[P](Pro->Glu[P])	0	1	0	1	1	1	0.666667	0	0	0	0	0	0	0	0	0	0	0.025031
	GFYPSDIAVEWESNGQPENNYK	3,AEBS[Y];14,Deamidated[N];19,Deamidated[N]	0	0	0	0	0	0	0	2	1	0	0	1	3	2	0	1.125	∞	0.0255547
	GFYPSDIAVEWESNGQPENNYK	14,Deamidated[N];21,AEBS[Y]	0	0	0	0	0	0	0	3	2	0	0	1	4	5	0	1.875	∞	0.0303487
	ALPAPIEKTISK	0,Carbamyl[AnyN-term]	0	0	0	0	0	0	0	1	0	1	0	0	1	1	0	0.5	∞	0.0331455
	ALPAPIEKTISK	8,AEBS[K]	0	0	0	0	0	0	0	1	0	1	1	0	1	0	0	0.5	∞	0.0331455
	EPQVYTLPPSRDELTKNQVSLTCLVK	23,Carbamidomethyl[C]	0	0	0	0	0	0	0	0	1	1	0	0	0	1	1	0.5	∞	0.0331455
	TTPPVLDSDGSFFLYSK	7,Cation_Fe[II][D]	0	0	0	0	0	0	0	0	1	1	1	0	0	1	0	0.5	∞	0.0331455
	TTPPVLDSDGSFFLYSK	9,Dehydrated[D]	0	0	0	0	0	0	0	0	1	1	0	1	0	1	0	0.5	∞	0.0331455
	GPSVFPLAPSSK	5,Dioxidation[F]	0	2	1	0	2	2	1.16667	0	0	0	0	0	0	0	0	0	0	0.0335324
	GPSVFPLAPSSK	5,Trioxidation[F]	2	6	2	0	1	3	2.33333	0	0	0	0	0	0	0	0	0	0	0.0395058
	SCDKTHTCPPCPAPELLGGPSVFLFPPKPK	0,Carbamyl[AnyN-term];2,GG[C](Dicarbamidomethyl[C]);11,Carbamidomethyl[C]	0	0	0	0	0	0	0	2	0	2	5	0	1	2	0	1.5	∞	0.0403981
	ICNVNHKPSNTK	2,Carbamidomethyl[C]	1	2	0	1	2	0	1	0	0	0	0	0	0	0	0	0	0	0.0408594
	THTCPPCPAPELLGGPSVFLFPPKPK	4,Carbamidomethyl[C];7,GG[C](Dicarbamidomethyl[C])	2	1	1	0	0	1	0.833333	0	0	0	0	0	0	0	0	0	0	0.042194
	VVSVLTVLHQDWLNGK	12,Oxidation[W]	1	1	2	0	0	1	0.833333	0	0	0	0	0	0	0	0	0	0	0.042194
	WQQGNVFSCSVMHEALHNHYTQK	0,Carbamyl[AnyN-term];9,Carbamidomethyl[C];12,Oxidation[M]	0	0	0	0	0	0	0	0	0	11	4	2	8	1	2	3.5	∞	0.0425282
	FNWYVDGVEVHNAK	4,Oxidation[Y]	0	6	4	2	0	4	2.66667	0	0	0	0	0	0	0	0	0	0	0.042948
	NQVSLTCLVK	7,Carbamidomethyl[C]	25	14	10	17	10	13	14.8333	10	8	9	9	2	13	11	7	8.625	0.581461	0.0443378
	SCSVMHEALHNHYTQK	2,Carbamidomethyl[C]	0	0	0	1	0	0	0.166667	6	1	2	1	0	1	2	1	1.75	10.5	0.045802
	VVSVLTVLHQDWLNGKEYK	14,Deamidated[N];18,AEBS[Y]	0	0	0	0	0	0	0	3	2	0	0	0	4	5	0	1.75	∞	0.0466963
	QPREPQVYTLPPSRDELTK	0,Gln->pyro-Glu[AnyN-termQ]	0	0	0	0	0	0	0	0	1	2	2	0	0	0	1	0.75	∞	0.0479448
	GFYPSDIAVEWESNGQPENNYK	12,Glu->Phe[E]	0	0	0	0	0	0	0	0	0	0	1	1	0	1	2	0.625	∞	0.0491737
	WQQGNVFSCSVMHEALHNHYTQK	9,Carboxymethyl[C]	0	0	0	0	0	0	0	3	0	2	2	0	0	0	1	1	∞	0.0498672
P01859	NQVSLTCLVK	0,Carbamyl[AnyN-term];7,Carbamidomethyl[C]	0	0	0	0	0	0	0	2	2	2	2	2	1	2	2	1.875	∞	1.40517e-06
	FNWYVDGVEVHNAK	4,AEBS[Y]	0	0	0	0	0	0	0	3	2	2	3	2	2	2	2	2.25	∞	2.54099e-06
	VVSVLTVVHQDWLNGKEYK	14,Deamidated[N]	0	0	0	0	0	0	0	18	13	17	21	11	19	19	14	16.5	∞	2.91445e-06
	WQQGNVFSCSVMHEALHNHYTQK	0,Carbamyl[AnyN-term];9,Carbamidomethyl[C]	0	0	0	0	0	0	0	5	2	5	4	3	3	5	5	4	∞	3.0689e-05
	KCCVECPPCPAPPVAGPSVFLFPPKPK	0,Carbamyl[AnyN-term];2,GG[C](Dicarbamidomethyl[C]);6,GG[C](Dicarbamidomethyl[C])	0	0	0	0	0	0	0	3	2	1	2	3	2	3	2	2.25	∞	4.2657e-05
	VSNKGLPAPIEK	3,Deamidated[N]	0	0	0	0	0	0	0	4	4	7	3	3	5	6	4	4.5	∞	4.2657e-05
	VSNKGLPAPIEK	0,Carbamyl[AnyN-term]	0	0	0	0	0	0	0	2	4	3	5	2	3	3	4	3.25	∞	4.65213e-05
	GLPAPIEKTISK	0,Carbamyl[AnyN-term]	0	0	0	0	0	0	0	1	1	1	1	1	2	1	2	1.25	∞	0.000122396
	NQVSLTCLVK	0,Carbamyl[AnyN-term];1,Deamidated[N];7,Carbamidomethyl[C]	0	0	0	0	0	0	0	1	1	2	1	2	1	1	1	1.25	∞	0.000122396
	WQQGNVFSCSVMHEALHNHYTQK	8,Diisopropylphosphate[S]	0	0	0	0	0	0	0	3	1	3	2	1	2	2	2	2	∞	0.000139247
	FNWYVDGVEVHNAK	0,Carbamyl[AnyN-term]	0	0	0	0	0	0	0	3	3	4	6	2	5	5	2	3.75	∞	0.000188985
	VVSVLTVVHQDWLNGK	0,Carbamyl[AnyN-term]	0	0	0	0	0	1	0.166667	2	1	2	2	1	1	2	1	1.5	9	0.000192121
	GLPAPLEK	0,Carbamyl[AnyN-term]	0	0	0	0	0	0	0	1	1	2	1	3	2	2	2	1.75	∞	0.000211555
	GPSVFPLAPCSR	0,Carbamyl[AnyN-term];10,Carbamidomethyl[C]	0	0	0	0	0	0	0	2	2	4	4	3	1	3	2	2.625	∞	0.000211555
	VVSVLTVVHQDWLNGKEYK	0,Carbamyl[AnyN-term]	0	0	0	0	0	0	0	1	2	2	2	2	1	3	1	1.75	∞	0.000211555
	EPQVYTLPPSR	5,Dioxidation[Y]	3	7	6	5	5	5	5.16667	0	0	0	0	0	0	0	0	0	0	0.000216151
	GQPREPQVYTLPPSREEMTK	18,Oxidation[M]	0	0	0	0	0	0	0	3	4	9	9	3	9	8	7	6.5	∞	0.000266136
	KCCVECPPCPAPPVAGPSVFLFPPKPK	3,GG[C](Dicarbamidomethyl[C]);6,Carbamidomethyl[C];9,Carbamidomethyl[C]	4	4	3	4	0	1	2.66667	12	7	7	7	5	10	7	9	8	3	0.000293615
	SVLTVVHQDWLNGKEYK	12,Deamidated[N]	0	0	0	0	0	0	0	4	1	2	5	2	3	4	3	3	∞	0.000340247
	GPSVFPLAPCSR	10,Carboxymethyl[C]	0	0	0	0	0	0	0	2	1	2	2	3	1	1	1	1.625	∞	0.000455139
	WQQGNVFSCSVMHEALHNHYTQK	0,Carbamyl[AnyN-term];9,Carbamidomethyl[C];18,Deamidated[N]	0	0	0	0	0	0	0	1	1	2	3	1	2	2	1	1.625	∞	0.000455139
	VVSVLTVVHQDWLNGKEYK	14,Ammonia-loss[N]	0	0	0	0	0	0	0	4	1	4	3	4	3	5	1	3.125	∞	0.000509162
	SVFPLAPCSR	8,Carbamidomethyl[C]	0	0	0	0	0	0	0	4	3	3	1	4	3	1	5	3	∞	0.000542258
	WQQGNVFSCSVMHEALHNHYTQK	9,Carbamidomethyl[C];18,Deamidated[N]	0	1	0	2	0	0	0.5	5	4	2	6	3	1	5	6	4	8	0.000737129
	TTPPMLDSDGSFFLYSK	15,AEBS[Y]	0	0	0	0	0	0	0	5	2	2	2	2	1	3	2	2.375	∞	0.000769876
	VVSVLTVVHQDWLNGKEYK	0,Carbamyl[AnyN-term];14,Deamidated[N]	0	0	0	0	0	0	0	3	3	8	11	3	5	8	5	5.75	∞	0.000919248
	DTLMISR	0,Carbamyl[AnyN-term];4,Oxidation[M]	0	0	0	0	0	0	0	2	1	2	4	2	1	2	1	1.875	∞	0.00106271
	FSCSVMHEALHNHYTQK	3,Carbamidomethyl[C]	0	0	0	0	0	0	0	4	1	2	2	1	2	1	2	1.875	∞	0.00106271
	GLPAPIEKTISK	8,AEBS[K]	0	0	0	0	0	0	0	1	1	1	2	0	1	1	1	1	∞	0.00113378
	VDKTVER	0,Carbamyl[AnyN-term]	0	0	0	0	0	0	0	3	2	2	2	1	1	4	1	2	∞	0.00113378
	LTVDKSR	0,Carbamyl[AnyN-term]	0	0	0	0	0	0	0	0	4	3	2	3	1	3	3	2.375	∞	0.00131305
	STSESTAALGCLVK	0,Carbamyl[AnyN-term];11,Carbamidomethyl[C]	0	0	0	0	0	0	0	2	1	4	6	2	3	5	2	3.125	∞	0.00137124
	EPQVYTLPPSR	5,Oxidation[Y]	5	11	10	13	12	19	11.6667	0	0	0	0	0	0	0	0	0	0	0.0014972
	STSESTAALGCLVK	11,Carboxymethyl[C]	0	0	0	0	0	0	0	1	0	2	2	1	1	1	2	1.25	∞	0.00156528
	EPQVYTLPPSR	5,Trioxidation[Y]	4	7	2	8	6	5	5.33333	0	0	0	0	0	0	0	0	0	0	0.00178217
	DTLMISR	0,Carbamyl[AnyN-term]	0	0	0	0	0	2	0.333333	1	2	4	3	2	1	3	2	2.25	6.75	0.0022423
	VVSVLTVVHQDWLNGK	14,Deamidated[N]	39	23	19	24	13	25	23.8333	16	4	5	6	4	5	4	3	5.875	0.246503	0.0024243
	SVFPLAPCSR	0,Carbamyl[AnyN-term];8,Carbamidomethyl[C]	0	0	0	0	0	0	0	1	0	1	1	1	0	1	1	0.75	∞	0.002536
	VVSVLTVVHQDWLNGKEYK	18,AEBS[Y]	0	0	0	0	0	0	0	1	1	2	1	0	2	3	2	1.5	∞	0.002536
	EPQVYTLPPSREEMTK	14,Oxidation[M]	0	0	0	0	0	0	0	15	2	8	4	3	4	6	7	6.125	∞	0.00401593
	WQQGNVFSCSVMHEALHNHYTQK	9,Carbamidomethyl[C];12,Oxidation[M];18,Deamidated[N]	0	0	0	0	0	0	0	4	3	2	1	0	5	1	5	2.625	∞	0.00619752
	GPSVFPLAPCSR	11,Diisopropylphosphate[S]	0	0	0	0	0	0	0	1	0	1	1	0	1	2	1	0.875	∞	0.00619752
	WQQGNVFSCSVMHEAL	9,Carbamidomethyl[C]	0	0	0	0	0	0	0	1	1	0	1	0	2	1	1	0.875	∞	0.00619752
	KCCVECPPCPAPPVAGPSVFLFPPKPK	0,Carbamyl[AnyN-term];3,GG[C](Dicarbamidomethyl[C]);9,GG[C](Dicarbamidomethyl[C])	0	0	0	0	0	0	0	1	1	2	2	1	0	2	0	1.125	∞	0.00660266
	VSVLTVVHQDWLNGKEYK	13,Deamidated[N]	0	0	0	0	0	0	0	1	0	2	1	0	1	2	1	1	∞	0.00724699
	EPQVYTLPPSREEMTK	0,Carbamyl[AnyN-term]	0	0	0	0	0	0	0	3	0	6	9	2	5	7	1	4.125	∞	0.00746076
	GQPREPQVYTLPPSREEMTK	0,Carbamyl[AnyN-term]	0	0	0	0	0	0	0	0	2	15	13	6	6	11	3	7	∞	0.00837421
	GPSVFPLAPCSR	10,Carbamidomethyl[C]	11	8	8	10	6	15	9.66667	11	3	4	3	2	1	4	6	4.25	0.439655	0.00846248
	TTPPMLDSDGSFFLYSK	0,Carbamyl[AnyN-term]	0	0	0	0	0	0	0	1	1	4	2	0	1	1	2	1.5	∞	0.00934815
	GPSVFPLAPC	10,Carbamidomethyl[C]	0	1	2	2	2	1	1.33333	0	0	0	0	0	0	0	0	0	0	0.0103234
	DTLMISR	0,C+12[AnyN-term]	2	0	3	2	1	2	1.66667	0	0	0	0	0	0	0	0	0	0	0.0108199
	WQQGNVFSCSVMHEALHNHYTQK	10,Diisopropylphosphate[S]	0	0	0	0	0	0	0	1	0	0	1	0	1	1	1	0.625	∞	0.0112014
	EPQVYTLPPSR	4,Dioxidation[V]	0	2	1	3	3	3	2	0	0	0	0	0	0	0	0	0	0	0.0117248
	EPQVYTLPPSR	2,Dioxidation[P](Pro->Glu[P])	3	2	1	2	0	3	1.83333	0	0	0	0	0	0	0	0	0	0	0.0121069
	FNWYVDGVEVHNAK	3,Trioxidation[W]	9	6	4	4	0	4	4.5	0	0	0	0	0	0	0	0	0	0	0.0134726
	WQQGNVFSCSVMHEALHNHYTQK	9,Carbamidomethyl[C];12,Oxidation[M]	3	4	10	3	0	0	3.33333	12	5	12	3	7	16	11	8	9.25	2.775	0.0169273
	TTPPMLDSDGSFFLYSK	9,Cation_Na[D]	0	0	0	0	0	0	0	3	0	1	2	0	0	2	2	1.25	∞	0.0189833
	TTPPMLDSDGSFFLYSK	5,Carbamidomethyl[M]	4	3	2	9	1	5	4	1	0	0	0	0	0	0	0	0.125	0.03125	0.0199231
	TTPPMLDSDGSFFLYSK	7,Methyl_2H(3)[D]	0	0	0	0	0	0	0	2	0	1	1	0	1	1	0	0.75	∞	0.0199421
	WQQGNVFSCSVMHEALHNHYTQK	9,Carbamidomethyl[C];20,AEBS[Y]	0	0	0	0	0	0	0	4	4	0	0	2	3	6	0	2.375	∞	0.0208875
	SRWQQGNVFSCSVMHEALHNHYTQK	11,Carbamidomethyl[C]	0	0	0	0	0	0	0	0	0	4	7	0	3	6	3	2.875	∞	0.0211429
	STSESTAALGCLVK	11,Carbamidomethyl[C]	13	12	11	18	8	23	14.1667	10	6	9	9	3	5	8	7	7.125	0.502941	0.0227306
	VSNKGLPAPIEK	4,AEBS[K]	0	0	0	0	0	0	0	1	0	2	1	1	1	4	0	1.25	∞	0.0281614
	PSVFPLAPCSR	9,Carbamidomethyl[C]	0	0	0	0	0	0	0	0	0	1	1	0	1	1	0	0.5	∞	0.0331455
	VVSVLTVVHQDWLNGK	0,Carbamyl[AnyN-term];14,Deamidated[N]	0	0	0	0	0	0	0	1	1	0	0	0	1	1	0	0.5	∞	0.0331455
	VDKTVERK	0,Carbamyl[AnyN-term]	0	0	0	0	0	0	0	0	0	3	3	0	2	2	0	1.25	∞	0.0383337
	VVSVLTVVHQDWLNGKEYK	14,Deamidated[N];18,AEBS[Y]	0	0	0	0	0	0	0	6	3	0	0	2	8	11	0	3.75	∞	0.0383337
	VVSVLTVVHQDWLNGKEYKCK	0,Carbamyl[AnyN-term];14,Deamidated[N];20,Carbamidomethyl[C]	0	0	0	0	0	0	0	0	0	1	2	0	0	2	2	0.875	∞	0.0411562
	WQQGNVFSCSVMHEALHNHYTQK	0,Carbamyl[AnyN-term];9,Carbamidomethyl[C];12,Oxidation[M]	0	0	0	0	0	0	0	0	0	11	4	2	8	1	2	3.5	∞	0.0425282
	FNWYVDGVEVHNAK	4,Oxidation[Y]	0	6	4	2	0	4	2.66667	0	0	0	0	0	0	0	0	0	0	0.042948
	NQVSLTCLVK	7,Carbamidomethyl[C]	25	14	10	17	10	13	14.8333	10	8	9	9	2	13	11	7	8.625	0.581461	0.0443378
	SCSVMHEALHNHYTQK	2,Carbamidomethyl[C]	0	0	0	1	0	0	0.166667	6	1	2	1	0	1	2	1	1.75	10.5	0.045802
	DYFPEPVTVSWNSGALTSGVHTFPAVLQSSGLYSLSSVVTVPSSNFGTQTYTCNVDHKPSNTKVDK	53,Carbamidomethyl[C]	0	0	0	0	0	0	0	0	0	0	1	0	2	1	2	0.75	∞	0.0479448
	FGTQTYTCNVDHKPSNTKVDK	8,Carbamidomethyl[C]	0	0	0	0	0	0	0	0	0	0	1	0	2	2	1	0.75	∞	0.0479448
	KCCVECPPCPAPPVAGPSVFLFPPKPK	0,Carbamyl[AnyN-term];3,GG[C](Dicarbamidomethyl[C]);6,GG[C](Dicarbamidomethyl[C])	0	0	0	0	0	0	0	1	1	0	0	0	2	0	2	0.75	∞	0.0479448
	CPPCPAPPVAGPSVFLFPPKPK	1,maleimide[C]	0	0	0	0	0	0	0	0	2	1	0	1	0	0	1	0.625	∞	0.0491737
	TTPPMLDSDGSFFLYSK	9,Cation_Fe[II][D]	0	0	0	0	0	0	0	0	1	2	1	0	0	0	1	0.625	∞	0.0491737
	TYTCNVDHKPSNTKVDK	4,Carbamidomethyl[C]	0	0	0	0	0	0	0	0	0	0	1	0	2	1	1	0.625	∞	0.0491737
	WQQGNVFSCSVMHEALHNHYTQK	9,Carboxymethyl[C]	0	0	0	0	0	0	0	3	0	2	2	0	0	0	1	1	∞	0.0498672
P01860	NQVSLTCLVK	0,Carbamyl[AnyN-term];7,Carbamidomethyl[C]	0	0	0	0	0	0	0	2	2	2	2	2	1	2	2	1.875	∞	1.40517e-06
	STSGGTAALGCLVK	11,Carbamidomethyl[C]	12	10	8	9	10	8	9.5	3	2	4	3	1	3	4	1	2.625	0.276316	5.91262e-06
	VVSVLTVLHQDWLNGKEYK	14,Deamidated[N]	0	0	0	0	0	0	0	11	8	13	11	6	12	12	8	10.125	∞	8.11296e-06
	ALPAPIEK	0,Carbamyl[AnyN-term]	0	0	0	0	0	0	0	1	1	2	1	1	1	1	1	1.125	∞	4.2657e-05
	NQVSLTCLVK	0,Carbamyl[AnyN-term];1,Deamidated[N];7,Carbamidomethyl[C]	0	0	0	0	0	0	0	1	1	2	1	2	1	1	1	1.25	∞	0.000122396
	GPSVFPLAPCSR	0,Carbamyl[AnyN-term];10,Carbamidomethyl[C]	0	0	0	0	0	0	0	2	2	4	4	3	1	3	2	2.625	∞	0.000211555
	EPQVYTLPPSR	5,Dioxidation[Y]	3	7	6	5	5	5	5.16667	0	0	0	0	0	0	0	0	0	0	0.000216151
	GQPREPQVYTLPPSREEMTK	18,Oxidation[M]	0	0	0	0	0	0	0	3	4	9	9	3	9	8	7	6.5	∞	0.000266136
	GPSVFPLAPCSR	10,Carboxymethyl[C]	0	0	0	0	0	0	0	2	1	2	2	3	1	1	1	1.625	∞	0.000455139
	SVFPLAPCSR	8,Carbamidomethyl[C]	0	0	0	0	0	0	0	4	3	3	1	4	3	1	5	3	∞	0.000542258
	TTPPMLDSDGSFFLYSK	15,AEBS[Y]	0	0	0	0	0	0	0	5	2	2	2	2	1	3	2	2.375	∞	0.000769876
	DTLMISR	0,Carbamyl[AnyN-term];4,Oxidation[M]	0	0	0	0	0	0	0	2	1	2	4	2	1	2	1	1.875	∞	0.00106271
	LTVDKSR	0,Carbamyl[AnyN-term]	0	0	0	0	0	0	0	0	4	3	2	3	1	3	3	2.375	∞	0.00131305
	EPQVYTLPPSR	5,Oxidation[Y]	5	11	10	13	12	19	11.6667	0	0	0	0	0	0	0	0	0	0	0.0014972
	EPQVYTLPPSR	5,Trioxidation[Y]	4	7	2	8	6	5	5.33333	0	0	0	0	0	0	0	0	0	0	0.00178217
	DTLMISR	0,Carbamyl[AnyN-term]	0	0	0	0	0	2	0.333333	1	2	4	3	2	1	3	2	2.25	6.75	0.0022423
	SVFPLAPCSR	0,Carbamyl[AnyN-term];8,Carbamidomethyl[C]	0	0	0	0	0	0	0	1	0	1	1	1	0	1	1	0.75	∞	0.002536
	VVSVLTVLHQDWLNGKEYK	0,Carbamyl[AnyN-term];14,Deamidated[N]	0	0	0	0	0	0	0	2	1	3	5	1	3	2	1	2.25	∞	0.002536
	EPQVYTLPPSREEMTK	14,Oxidation[M]	0	0	0	0	0	0	0	15	2	8	4	3	4	6	7	6.125	∞	0.00401593
	VVSVLTVLHQDWLNGKEYK	14,Ammonia-loss[N]	0	0	0	0	0	0	0	0	1	2	2	1	0	2	2	1.25	∞	0.00526569
	STSGGTAALGCLVK	0,Carbamyl[AnyN-term];11,Carbamidomethyl[C]	0	0	0	0	0	0	0	3	1	3	1	0	3	1	1	1.625	∞	0.00613395
	GPSVFPLAPCSR	11,Diisopropylphosphate[S]	0	0	0	0	0	0	0	1	0	1	1	0	1	2	1	0.875	∞	0.00619752
	CPAPELLGGPSVFLFPPKPK	1,Carbamidomethyl[C]	9	5	6	8	0	8	6	2	0	0	0	0	0	0	0	0.25	0.0416667	0.00722821
	EPQVYTLPPSREEMTK	0,Carbamyl[AnyN-term]	0	0	0	0	0	0	0	3	0	6	9	2	5	7	1	4.125	∞	0.00746076
	GQPREPQVYTLPPSREEMTK	0,Carbamyl[AnyN-term]	0	0	0	0	0	0	0	0	2	15	13	6	6	11	3	7	∞	0.00837421
	GPSVFPLAPCSR	10,Carbamidomethyl[C]	11	8	8	10	6	15	9.66667	11	3	4	3	2	1	4	6	4.25	0.439655	0.00846248
	VVSVLTVLHQDWLNGK	14,Deamidated[N]	15	9	6	4	5	6	7.5	2	0	0	0	0	2	0	2	0.75	0.1	0.00853758
	TTPPMLDSDGSFFLYSK	0,Carbamyl[AnyN-term]	0	0	0	0	0	0	0	1	1	4	2	0	1	1	2	1.5	∞	0.00934815
	GPSVFPLAPC	10,Carbamidomethyl[C]	0	1	2	2	2	1	1.33333	0	0	0	0	0	0	0	0	0	0	0.0103234
	DTLMISR	0,C+12[AnyN-term]	2	0	3	2	1	2	1.66667	0	0	0	0	0	0	0	0	0	0	0.0108199
	EPQVYTLPPSR	4,Dioxidation[V]	0	2	1	3	3	3	2	0	0	0	0	0	0	0	0	0	0	0.0117248
	EPQVYTLPPSR	2,Dioxidation[P](Pro->Glu[P])	3	2	1	2	0	3	1.83333	0	0	0	0	0	0	0	0	0	0	0.0121069
	VVSVLTVLHQDWLNGKEYK	0,Carbamyl[AnyN-term]	0	0	0	0	0	0	0	1	0	3	3	3	1	1	0	1.5	∞	0.0142458
	VVSVLTVLHQDWLNGK	7,Val->Tyr[V]	2	1	6	6	2	2	3.16667	0	0	0	0	0	0	0	0	0	0	0.0176487
	TTPPMLDSDGSFFLYSK	9,Cation_Na[D]	0	0	0	0	0	0	0	3	0	1	2	0	0	2	2	1.25	∞	0.0189833
	TTPPMLDSDGSFFLYSK	5,Carbamidomethyl[M]	4	3	2	9	1	5	4	1	0	0	0	0	0	0	0	0.125	0.03125	0.0199231
	SVLTVLHQDWLNGKEYK	12,Deamidated[N]	0	0	0	0	0	0	0	0	1	0	1	0	2	1	1	0.75	∞	0.0199421
	TTPPMLDSDGSFFLYSK	7,Methyl_2H(3)[D]	0	0	0	0	0	0	0	2	0	1	1	0	1	1	0	0.75	∞	0.0199421
	ALPAPIEK	0,Carbamidomethyl[AnyN-term]	1	1	0	2	1	3	1.33333	0	0	0	0	0	0	0	0	0	0	0.025031
	ALPAPIEK	3,Dioxidation[P](Pro->Glu[P])	0	1	0	1	1	1	0.666667	0	0	0	0	0	0	0	0	0	0	0.025031
	ALPAPIEKTISK	0,Carbamyl[AnyN-term]	0	0	0	0	0	0	0	1	0	1	0	0	1	1	0	0.5	∞	0.0331455
	ALPAPIEKTISK	8,AEBS[K]	0	0	0	0	0	0	0	1	0	1	1	0	1	0	0	0.5	∞	0.0331455
	PSVFPLAPCSR	9,Carbamidomethyl[C]	0	0	0	0	0	0	0	0	0	1	1	0	1	1	0	0.5	∞	0.0331455
	VVSVLTVLHQDWLNGK	12,Oxidation[W]	1	1	2	0	0	1	0.833333	0	0	0	0	0	0	0	0	0	0	0.042194
	NQVSLTCLVK	7,Carbamidomethyl[C]	25	14	10	17	10	13	14.8333	10	8	9	9	2	13	11	7	8.625	0.581461	0.0443378
	WQQGNIFSCSVMHEALHNR	9,Carbamidomethyl[C]	3	1	2	1	0	0	1.16667	6	2	3	1	2	2	3	3	2.75	2.35714	0.0457956
	VVSVLTVLHQDWLNGKEYK	14,Deamidated[N];18,AEBS[Y]	0	0	0	0	0	0	0	3	2	0	0	0	4	5	0	1.75	∞	0.0466963
	TTPPMLDSDGSFFLYSK	9,Cation_Fe[II][D]	0	0	0	0	0	0	0	0	1	2	1	0	0	0	1	0.625	∞	0.0491737
P01861	NQVSLTCLVK	0,Carbamyl[AnyN-term];7,Carbamidomethyl[C]	0	0	0	0	0	0	0	2	2	2	2	2	1	2	2	1.875	∞	1.40517e-06
	FNWYVDGVEVHNAK	4,AEBS[Y]	0	0	0	0	0	0	0	3	2	2	3	2	2	2	2	2.25	∞	2.54099e-06
	VVSVLTVLHQDWLNGKEYK	14,Deamidated[N]	0	0	0	0	0	0	0	11	8	13	11	6	12	12	8	10.125	∞	8.11296e-06
	NQVSLTCLVK	0,Carbamyl[AnyN-term];1,Deamidated[N];7,Carbamidomethyl[C]	0	0	0	0	0	0	0	1	1	2	1	2	1	1	1	1.25	∞	0.000122396
	FNWYVDGVEVHNAK	0,Carbamyl[AnyN-term]	0	0	0	0	0	0	0	3	3	4	6	2	5	5	2	3.75	∞	0.000188985
	GPSVFPLAPCSR	0,Carbamyl[AnyN-term];10,Carbamidomethyl[C]	0	0	0	0	0	0	0	2	2	4	4	3	1	3	2	2.625	∞	0.000211555
	GPSVFPLAPCSR	10,Carboxymethyl[C]	0	0	0	0	0	0	0	2	1	2	2	3	1	1	1	1.625	∞	0.000455139
	SVFPLAPCSR	8,Carbamidomethyl[C]	0	0	0	0	0	0	0	4	3	3	1	4	3	1	5	3	∞	0.000542258
	WQEGNVFSCSVMHEALHNHYTQK	9,Carbamidomethyl[C]	2	0	0	2	0	0	0.666667	16	6	7	7	8	11	19	8	10.25	15.375	0.00060391
	DTLMISR	0,Carbamyl[AnyN-term];4,Oxidation[M]	0	0	0	0	0	0	0	2	1	2	4	2	1	2	1	1.875	∞	0.00106271
	FSCSVMHEALHNHYTQK	3,Carbamidomethyl[C]	0	0	0	0	0	0	0	4	1	2	2	1	2	1	2	1.875	∞	0.00106271
	LTVDKSR	0,Carbamyl[AnyN-term]	0	0	0	0	0	0	0	0	4	3	2	3	1	3	3	2.375	∞	0.00131305
	STSESTAALGCLVK	0,Carbamyl[AnyN-term];11,Carbamidomethyl[C]	0	0	0	0	0	0	0	2	1	4	6	2	3	5	2	3.125	∞	0.00137124
	STSESTAALGCLVK	11,Carboxymethyl[C]	0	0	0	0	0	0	0	1	0	2	2	1	1	1	2	1.25	∞	0.00156528
	DTLMISR	0,Carbamyl[AnyN-term]	0	0	0	0	0	2	0.333333	1	2	4	3	2	1	3	2	2.25	6.75	0.0022423
	SVFPLAPCSR	0,Carbamyl[AnyN-term];8,Carbamidomethyl[C]	0	0	0	0	0	0	0	1	0	1	1	1	0	1	1	0.75	∞	0.002536
	VVSVLTVLHQDWLNGKEYK	0,Carbamyl[AnyN-term];14,Deamidated[N]	0	0	0	0	0	0	0	2	1	3	5	1	3	2	1	2.25	∞	0.002536
	VVSVLTVLHQDWLNGKEYK	14,Ammonia-loss[N]	0	0	0	0	0	0	0	0	1	2	2	1	0	2	2	1.25	∞	0.00526569
	GFYPSDIAVEWESNGQPENNYK	3,AEBS[Y]	0	0	0	0	0	0	0	1	1	3	2	0	2	4	1	1.75	∞	0.00619752
	GPSVFPLAPCSR	11,Diisopropylphosphate[S]	0	0	0	0	0	0	0	1	0	1	1	0	1	2	1	0.875	∞	0.00619752
	GFYPSDIAVEWESNGQPENNYK	11,Trioxidation[W]	0	4	5	3	3	5	3.33333	0	0	0	0	0	0	0	0	0	0	0.00711922
	GFYPSDIAVEWESNGQPENNYK	0,Carbamyl[AnyN-term];14,Deamidated[N]	0	0	0	0	0	0	0	0	1	2	1	1	0	2	1	1	∞	0.00724699
	GPSVFPLAPCSR	10,Carbamidomethyl[C]	11	8	8	10	6	15	9.66667	11	3	4	3	2	1	4	6	4.25	0.439655	0.00846248
	VVSVLTVLHQDWLNGK	14,Deamidated[N]	15	9	6	4	5	6	7.5	2	0	0	0	0	2	0	2	0.75	0.1	0.00853758
	GPSVFPLAPC	10,Carbamidomethyl[C]	0	1	2	2	2	1	1.33333	0	0	0	0	0	0	0	0	0	0	0.0103234
	DTLMISR	0,C+12[AnyN-term]	2	0	3	2	1	2	1.66667	0	0	0	0	0	0	0	0	0	0	0.0108199
	FNWYVDGVEVHNAK	3,Trioxidation[W]	9	6	4	4	0	4	4.5	0	0	0	0	0	0	0	0	0	0	0.0134726
	VVSVLTVLHQDWLNGKEYK	0,Carbamyl[AnyN-term]	0	0	0	0	0	0	0	1	0	3	3	3	1	1	0	1.5	∞	0.0142458
	VVSVLTVLHQDWLNGK	7,Val->Tyr[V]	2	1	6	6	2	2	3.16667	0	0	0	0	0	0	0	0	0	0	0.0176487
	TTPPVLDSDGSFFLYSR	15,AEBS[Y]	0	0	0	0	0	0	0	1	0	0	1	2	2	2	0	1	∞	0.0184515
	GFYPSDIAVEWESNGQPENNYK	0,Carbamyl[AnyN-term]	0	0	0	0	0	0	0	0	0	1	1	1	2	0	1	0.75	∞	0.0199421
	GFYPSDIAVEWESNGQPENNYK	3,AEBS[Y];14,Deamidated[N]	0	0	0	0	0	0	0	3	1	0	0	2	3	3	0	1.5	∞	0.0199421
	IAVEWESNGQPENNYK	8,Deamidated[N]	0	0	0	0	0	0	0	0	1	2	1	1	0	0	1	0.75	∞	0.0199421
	SVLTVLHQDWLNGKEYK	12,Deamidated[N]	0	0	0	0	0	0	0	0	1	0	1	0	2	1	1	0.75	∞	0.0199421
	GFYPSDIAVEWESNGQPENNYK	14,Ammonia-loss[N]	0	0	0	0	0	0	0	2	2	1	0	0	0	1	1	0.875	∞	0.0209376
	STSESTAALGCLVK	11,Carbamidomethyl[C]	13	12	11	18	8	23	14.1667	10	6	9	9	3	5	8	7	7.125	0.502941	0.0227306
	GFYPSDIAVEWESNGQPENNYK	3,AEBS[Y];14,Deamidated[N];19,Deamidated[N]	0	0	0	0	0	0	0	2	1	0	0	1	3	2	0	1.125	∞	0.0255547
	WQEGNVFSCSVMHEALHNHYTQK	9,Carbamidomethyl[C];12,Oxidation[M]	0	0	0	0	0	0	0	1	0	2	4	6	8	0	2	2.875	∞	0.0263751
	GFYPSDIAVEWESNGQPENNYK	14,Deamidated[N];21,AEBS[Y]	0	0	0	0	0	0	0	3	2	0	0	1	4	5	0	1.875	∞	0.0303487
	PSVFPLAPCSR	9,Carbamidomethyl[C]	0	0	0	0	0	0	0	0	0	1	1	0	1	1	0	0.5	∞	0.0331455
	WQEGNVFSCSVMHEALHNHYTQK	9,Carbamidomethyl[C];18,Deamidated[N]	0	0	0	0	0	0	0	1	0	0	1	3	2	0	1	1	∞	0.0331455
	VVSVLTVLHQDWLNGK	12,Oxidation[W]	1	1	2	0	0	1	0.833333	0	0	0	0	0	0	0	0	0	0	0.042194
	FNWYVDGVEVHNAK	4,Oxidation[Y]	0	6	4	2	0	4	2.66667	0	0	0	0	0	0	0	0	0	0	0.042948
	NQVSLTCLVK	7,Carbamidomethyl[C]	25	14	10	17	10	13	14.8333	10	8	9	9	2	13	11	7	8.625	0.581461	0.0443378
	SCSVMHEALHNHYTQK	2,Carbamidomethyl[C]	0	0	0	1	0	0	0.166667	6	1	2	1	0	1	2	1	1.75	10.5	0.045802
	VVSVLTVLHQDWLNGKEYK	14,Deamidated[N];18,AEBS[Y]	0	0	0	0	0	0	0	3	2	0	0	0	4	5	0	1.75	∞	0.0466963
	GFYPSDIAVEWESNGQPENNYK	12,Glu->Phe[E]	0	0	0	0	0	0	0	0	0	0	1	1	0	1	2	0.625	∞	0.0491737
	TYTCNVDHKPSNTKVDK	4,Carbamidomethyl[C]	0	0	0	0	0	0	0	0	0	0	1	0	2	1	1	0.625	∞	0.0491737
P01871	YAATSQVLLPSKDVMQGTDEHVVCK	15,Oxidation[M];24,Carbamidomethyl[C]	0	0	0	0	0	0	0	2	2	4	4	2	2	2	2	2.5	∞	0.000122396
	YAATSQVLLPSKDVMQGTDEHVVCK	24,Carbamidomethyl[C]	0	0	0	0	0	0	0	2	2	3	4	5	1	6	4	3.375	∞	0.000762355
	YAATSQVLLPSKDVMQGTDEHVVCK	0,Carbamyl[AnyN-term];24,Carbamidomethyl[C]	0	0	0	0	0	0	0	1	1	1	2	2	0	1	1	1.125	∞	0.00162818
	YAATSQVLLPSK	1,Oxidation[Y]	3	1	3	2	2	5	2.66667	0	0	0	0	0	0	0	0	0	0	0.00496662
	GFPSVLR	0,Carbamyl[AnyN-term]	0	0	0	0	0	0	0	0	1	1	1	1	0	1	0	0.625	∞	0.0112014
	GGKYAATSQVLLPSKDVMQGTDEHVVCK	27,Carbamidomethyl[C]	0	0	0	0	0	0	0	0	2	1	0	1	0	3	2	1.125	∞	0.0255547
	LICQATGFSPR	3,Carbamidomethyl[C]	3	2	3	0	1	5	2.33333	0	0	1	0	0	0	0	1	0.25	0.107143	0.0323556
P01876	TFTCTAAYPESK	4,Carbamidomethyl[C]	9	9	8	9	10	11	9.33333	2	1	1	1	2	3	3	1	1.75	0.1875	5.68863e-08
	WLQGSQELPR	0,Carbamyl[AnyN-term]	0	0	0	0	0	0	0	3	2	2	2	2	1	2	2	2	∞	1.47079e-05
	SGNTFRPEVHLLPPPSEELALNELVTLTCLAR	0,Carbamyl[AnyN-term];29,Carbamidomethyl[C]	0	0	0	0	0	0	0	1	3	4	3	3	4	3	3	3	∞	3.78932e-05
	YLTWASR	1,Oxidation[Y]	2	3	3	2	3	3	2.66667	0	0	0	0	0	0	0	0	0	0	5.48723e-05
	KGDTFSCMVGHEALPLAFTQK	0,Carbamyl[AnyN-term];7,Carbamidomethyl[C]	0	0	0	0	0	0	0	1	2	2	2	2	2	3	1	1.875	∞	7.34017e-05
	WLQGSQELPR	1,Dioxidation[W]	4	3	4	4	5	6	4.33333	0	0	0	0	0	0	0	0	0	0	0.000149904
	SGNTFRPEVHLLPPPSEELALNELVTLTCLAR	3,Deamidated[N];29,Carbamidomethyl[C]	0	0	0	0	0	0	0	2	0	3	3	2	2	2	2	2	∞	0.00048622
	WLQGSQELPR	1,Oxidation[W]	3	3	2	2	3	5	3	0	0	0	0	0	0	0	0	0	0	0.00111444
	VAAEDWK	0,Carbamyl[AnyN-term]	0	0	0	0	0	0	0	0	1	1	2	1	1	1	1	1	∞	0.00113378
	YLTWASR	0,Carbamyl[AnyN-term]	0	0	0	0	0	0	0	0	1	1	2	1	1	1	1	1	∞	0.00113378
	DASGVTFTWTPSSGK	0,Carbamyl[AnyN-term]	0	0	0	0	0	0	0	1	2	4	4	3	2	5	1	2.75	∞	0.0012163
	SVTCHVK	0,Carbamyl[AnyN-term];4,Carbamidomethyl[C]	0	0	0	0	0	0	0	0	2	2	1	1	1	1	2	1.25	∞	0.00156528
	DASGVTFTWTPSSGK	9,Delta_O(4)[W]	2	3	2	2	4	5	3	0	0	0	0	0	0	0	0	0	0	0.00213191
	LLPPPSEELALNELVTLTCLAR	19,Carbamidomethyl[C]	7	5	3	2	4	3	4	1	0	0	0	0	0	0	0	0.125	0.03125	0.0028562
	DASGVTFTWTPSSGK	9,Trioxidation[W]	3	2	3	2	4	6	3.33333	0	0	0	0	0	0	0	0	0	0	0.00288749
	SAVQGPPERDLCGCYSVSSVLPGCAEPWNHGK	12,Carbamidomethyl[C];14,Carbamidomethyl[C];24,Carbamidomethyl[C]	0	0	0	0	0	0	0	2	5	5	0	2	2	4	2	2.75	∞	0.00301422
	TPLTATLSK	0,Carbamyl[AnyN-term]	0	0	0	0	0	0	0	0	1	3	3	2	1	2	1	1.625	∞	0.00342386
	GFSPKDVLVR	0,Carbamyl[AnyN-term]	0	0	0	0	0	0	0	2	1	2	0	2	2	2	0	1.375	∞	0.00381594
	TFTCTAAYPESK	0,Carbamyl[AnyN-term];4,Carbamidomethyl[C]	0	0	0	0	0	0	0	0	1	2	1	1	3	2	1	1.375	∞	0.00381594
	GDTFSCMVGHEALPLAFTQK	6,Carbamidomethyl[C];7,Oxidation[M]	2	2	3	1	5	3	2.66667	0	0	0	0	0	0	0	0	0	0	0.00496662
	WLQGSQELPR	1,Trioxidation[W]	3	4	3	2	8	7	4.5	0	0	0	0	0	0	0	0	0	0	0.00618015
	KGDTFSCMVGHEALPLAFTQK	0,Carbamyl[AnyN-term];7,Carbamidomethyl[C];8,Oxidation[M]	0	0	0	0	0	0	0	0	1	1	2	1	1	1	0	0.875	∞	0.00619752
	SAVQGPPERDLCGCYSVSSVLPGCAEPWNHGK	0,Carbamyl[AnyN-term];14,GG[C](Dicarbamidomethyl[C]);24,Carbamidomethyl[C]	0	0	0	0	0	0	0	0	1	1	0	1	1	2	1	0.875	∞	0.00619752
	WLQGSQELPREK	0,Carbamyl[AnyN-term]	0	0	0	0	0	0	0	0	1	1	1	4	2	3	2	1.75	∞	0.00619752
	EKYLTWASR	0,Carbamyl[AnyN-term]	0	0	0	0	0	0	0	2	0	3	2	1	2	1	0	1.375	∞	0.00799943
	TFTCTAAYPESK	4,Carbamidomethyl[C];8,Oxidation[Y]	0	5	4	3	7	6	4.16667	0	0	0	0	0	0	0	0	0	0	0.00926409
	DASGVTFTWTPSSGK	3,Ser->Phe[S]	0	0	0	0	0	0	0	0	0	1	1	1	1	1	0	0.625	∞	0.0112014
	TFTCTAAYPESKTPLTATLSK	4,Carbamidomethyl[C];8,AEBS[Y]	0	0	0	0	0	0	0	1	1	0	0	1	1	1	0	0.625	∞	0.0112014
	SGNTFRPEVHLLPPPSEELALNELVTLTCLAR	29,Carbamidomethyl[C]	46	39	33	16	5	30	28.1667	5	3	4	4	4	5	6	3	4.25	0.150888	0.0117044
	VAAEDWK	6,Dioxidation[W]	1	1	1	2	1	0	1	0	0	0	0	0	0	0	0	0	0	0.0117248
	DASGVTFTWTPSSGK	9,Oxidation[W]	3	3	1	1	4	6	3	0	0	0	0	0	0	0	0	0	0	0.0117248
	KGDTFSCMVGHEALPLAFTQK	7,Carbamidomethyl[C];8,Oxidation[M]	12	7	10	2	8	14	8.83333	3	2	4	3	2	3	2	2	2.625	0.29717	0.0149042
	KGDTFSCMVGHEALPLAF	7,Carbamidomethyl[C]	9	5	5	2	1	3	4.16667	0	0	0	0	0	0	0	0	0	0	0.0160194
	YLTWASR	1,AEBS[Y]	0	0	0	0	0	0	0	0	1	1	1	1	0	3	1	1	∞	0.0184515
	KGDTFSCMVGHEALPLAFTQK	7,Carboxymethyl[C]	0	0	0	0	0	0	0	3	0	3	1	0	3	3	0	1.625	∞	0.0185299
	GFSPKDVLVR	5,AEBS[K]	0	0	0	0	0	0	0	0	0	1	1	0	2	1	2	0.875	∞	0.0209376
	TFTCTAAYPESK	4,Carbamidomethyl[C];8,AEBS[Y]	0	0	0	0	0	0	0	1	1	0	0	1	2	2	0	0.875	∞	0.0209376
	DLCGCYSVSSVLPGCAEPWNHGK	5,GG[C](Dicarbamidomethyl[C]);6,AEBS[Y];15,Carbamidomethyl[C]	0	0	0	0	0	0	0	2	2	0	0	1	1	3	0	1.125	∞	0.0255547
	WLQGSQELPR	0,C+12[AnyN-term]	6	1	3	0	4	7	3.5	0	0	0	0	0	0	0	0	0	0	0.0259429
	QEPSQGTTTFAVTSILR	0,Gln->pyro-Glu[AnyN-termQ]	9	4	2	3	7	6	5.16667	1	1	3	4	2	2	2	1	2	0.387097	0.0310051
	KGDTFSCMVGHEALPLAFTQKTIDR	0,Carbamyl[AnyN-term];7,Carbamidomethyl[C]	0	0	0	0	0	0	0	0	0	1	1	0	1	1	0	0.5	∞	0.0331455
	QEPSQGTTTFAVTSILR	0,Carbamyl[AnyN-term]	0	0	0	0	0	0	0	0	0	3	2	1	1	1	0	1	∞	0.0331455
	SAVQGPPERDLCGCYSVSSVLPGCAEPWNHGK	12,GG[C](Dicarbamidomethyl[C]);24,Carbamidomethyl[C];29,Deamidated[N]	0	0	0	0	0	0	0	0	1	0	0	1	1	1	0	0.5	∞	0.0331455
	VAAEDWKKGDTFSCMVGHEALPLAFTQK	0,Carbamyl[AnyN-term];14,Carbamidomethyl[C]	0	0	0	0	0	0	0	0	0	1	1	0	1	1	0	0.5	∞	0.0331455
	WLQGSQELPREK	12,Carbamyl[K]	0	0	0	0	0	0	0	0	0	1	1	0	1	1	0	0.5	∞	0.0331455
	DASGVTFTWTPSSGK	9,Dioxidation[W]	0	2	0	2	2	1	1.16667	0	0	0	0	0	0	0	0	0	0	0.0335324
	SLCSTQPDGNVVIACLVQGFFPQEPLSVTWSESGQGVTAR	3,Carbamidomethyl[C];15,Carbamidomethyl[C]	0	2	2	0	1	2	1.16667	0	0	0	0	0	0	0	0	0	0	0.0335324
	SAVQGPPERDLCGCYSVSSVLPGCAEPWNHGK	0,Carbamyl[AnyN-term];14,Carbamidomethyl[C];24,Carbamidomethyl[C]	0	0	0	0	0	0	0	0	0	0	2	2	3	0	2	1.125	∞	0.0379433
	SAVQGPPERDLCGCYSVSSVLPGCAEPWNHGK	14,GG[C](Dicarbamidomethyl[C]);15,AEBS[Y];24,Carbamidomethyl[C]	0	0	0	0	0	0	0	0	2	0	0	3	2	2	0	1.125	∞	0.0379433
	VFPLSLCSTQPDGNVVIACLVQGFFPQEPLSVTWSESGQGVTAR	7,Carbamidomethyl[C];19,Carbamidomethyl[C]	3	3	2	0	0	5	2.16667	0	0	0	0	0	0	0	0	0	0	0.0410563
	TFTCTAAYPESK	3,Diisopropylphosphate[T]	0	0	0	0	0	0	0	0	1	1	1	0	3	1	0	0.875	∞	0.0411562
	SGNTFRPEVHLLPPPSEELALNELVTLTCLAR	28,Diisopropylphosphate[T]	0	0	0	0	0	0	0	2	0	1	0	0	2	1	0	0.75	∞	0.0479448
	KGDTFSCMVGHEALPLAFTQK	6,Diisopropylphosphate[S]	0	0	0	0	0	0	0	0	0	1	2	0	1	1	0	0.625	∞	0.0491737
	EKYLTWASR	2,AEBS[K]	0	0	0	0	0	0	0	0	0	1	2	0	3	2	0	1	∞	0.0498672
P01877	WLQGSQELPR	0,Carbamyl[AnyN-term]	0	0	0	0	0	0	0	3	2	2	2	2	1	2	2	2	∞	1.47079e-05
	SGNTFRPEVHLLPPPSEELALNELVTLTCLAR	0,Carbamyl[AnyN-term];29,Carbamidomethyl[C]	0	0	0	0	0	0	0	1	3	4	3	3	4	3	3	3	∞	3.78932e-05
	YLTWASR	1,Oxidation[Y]	2	3	3	2	3	3	2.66667	0	0	0	0	0	0	0	0	0	0	5.48723e-05
	WLQGSQELPR	1,Dioxidation[W]	4	3	4	4	5	6	4.33333	0	0	0	0	0	0	0	0	0	0	0.000149904
	SGNTFRPEVHLLPPPSEELALNELVTLTCLAR	3,Deamidated[N];29,Carbamidomethyl[C]	0	0	0	0	0	0	0	2	0	3	3	2	2	2	2	2	∞	0.00048622
	NFPPSQDASGDLYTTSSQLTLPATQCPDGK	26,Carbamidomethyl[C]	1	0	0	0	0	0	0.166667	1	3	3	5	7	7	4	3	4.125	24.75	0.000928428
	WLQGSQELPR	1,Oxidation[W]	3	3	2	2	3	5	3	0	0	0	0	0	0	0	0	0	0	0.00111444
	VAAEDWK	0,Carbamyl[AnyN-term]	0	0	0	0	0	0	0	0	1	1	2	1	1	1	1	1	∞	0.00113378
	YLTWASR	0,Carbamyl[AnyN-term]	0	0	0	0	0	0	0	0	1	1	2	1	1	1	1	1	∞	0.00113378
	SVTCHVK	0,Carbamyl[AnyN-term];4,Carbamidomethyl[C]	0	0	0	0	0	0	0	0	2	2	1	1	1	1	2	1.25	∞	0.00156528
	LLPPPSEELALNELVTLTCLAR	19,Carbamidomethyl[C]	7	5	3	2	4	3	4	1	0	0	0	0	0	0	0	0.125	0.03125	0.0028562
	GFSPKDVLVR	0,Carbamyl[AnyN-term]	0	0	0	0	0	0	0	2	1	2	0	2	2	2	0	1.375	∞	0.00381594
	KGETFSCMVGHEALPLAFTQK	7,Carbamidomethyl[C]	0	0	0	0	0	0	0	8	3	4	0	3	9	5	3	4.375	∞	0.00388302
	WLQGSQELPR	1,Trioxidation[W]	3	4	3	2	8	7	4.5	0	0	0	0	0	0	0	0	0	0	0.00618015
	DASGATFTWTPSSGK	0,Carbamyl[AnyN-term]	0	0	0	0	0	0	0	0	1	1	2	1	1	1	0	0.875	∞	0.00619752
	WLQGSQELPREK	0,Carbamyl[AnyN-term]	0	0	0	0	0	0	0	0	1	1	1	4	2	3	2	1.75	∞	0.00619752
	EKYLTWASR	0,Carbamyl[AnyN-term]	0	0	0	0	0	0	0	2	0	3	2	1	2	1	0	1.375	∞	0.00799943
	KGETFSCMVGHEALPLAFTQK	0,Carbamyl[AnyN-term];7,Carbamidomethyl[C]	0	0	0	0	0	0	0	1	2	2	0	3	1	1	0	1.25	∞	0.0112014
	SGNTFRPEVHLLPPPSEELALNELVTLTCLAR	29,Carbamidomethyl[C]	46	39	33	16	5	30	28.1667	5	3	4	4	4	5	6	3	4.25	0.150888	0.0117044
	VAAEDWK	6,Dioxidation[W]	1	1	1	2	1	0	1	0	0	0	0	0	0	0	0	0	0	0.0117248
	YLTWASR	1,AEBS[Y]	0	0	0	0	0	0	0	0	1	1	1	1	0	3	1	1	∞	0.0184515
	SAVQGPPERDLCGCYSVSSVLPGCAQPWNHGETFTCTAAHPELK	14,GG[C](Dicarbamidomethyl[C]);24,Carbamidomethyl[C];36,Carbamidomethyl[C]	0	0	0	0	0	0	0	0	0	0	2	3	2	2	1	1.25	∞	0.0189833
	GFSPKDVLVR	5,AEBS[K]	0	0	0	0	0	0	0	0	0	1	1	0	2	1	2	0.875	∞	0.0209376
	WLQGSQELPR	0,C+12[AnyN-term]	6	1	3	0	4	7	3.5	0	0	0	0	0	0	0	0	0	0	0.0259429
	YLTWASRQEPSQGTTTYAVTSILR	7,Arg->Gln[R]	0	0	0	0	0	0	0	2	3	2	0	0	4	0	1	1.5	∞	0.0262874
	SAVQGPPERDLCGCYSVSSVLPGCAQPWNHGETFTCTAAHPELK	12,Carbamidomethyl[C];14,Carbamidomethyl[C];36,GG[C](Dicarbamidomethyl[C])	0	0	0	0	0	0	0	0	0	0	1	1	1	1	0	0.5	∞	0.0331455
	WLQGSQELPREK	12,Carbamyl[K]	0	0	0	0	0	0	0	0	0	1	1	0	1	1	0	0.5	∞	0.0331455
	KGETFSCMVGHEALPLAFTQK	7,Carbamidomethyl[C];8,Oxidation[M]	0	0	0	0	0	1	0.166667	0	1	2	0	4	3	2	0	1.5	9	0.0433073
	SGNTFRPEVHLLPPPSEELALNELVTLTCLAR	28,Diisopropylphosphate[T]	0	0	0	0	0	0	0	2	0	1	0	0	2	1	0	0.75	∞	0.0479448
	VAAEDWKKGETFSCMVGHEALPLAFTQK	7,Xlink_EGS[226][K]	0	0	0	0	0	0	0	0	0	2	1	0	2	1	0	0.75	∞	0.0479448
	GETFSCMVGHEALPLAFTQK	6,Carbamidomethyl[C]	0	0	0	0	0	0	0	2	0	1	0	1	1	0	0	0.625	∞	0.0491737
	KGETFSCMVGHEALPLAFTQK	1,Xlink_EGS[226][K]	0	0	0	0	0	0	0	1	0	1	1	0	2	0	0	0.625	∞	0.0491737
	EKYLTWASR	2,AEBS[K]	0	0	0	0	0	0	0	0	0	1	2	0	3	2	0	1	∞	0.0498672
P02042	LLVVYPWTQR	5,Oxidation[Y]	0	2	4	6	6	5	3.83333	0	0	0	0	0	0	0	0	0	0	0.0112937
	VHLTPEEK	0,Carbamyl[AnyN-term]	0	0	0	0	0	0	0	0	1	1	1	0	0	1	0	0.5	∞	0.0331455
P02100	LLVVYPWTQR	5,Oxidation[Y]	0	2	4	6	6	5	3.83333	0	0	0	0	0	0	0	0	0	0	0.0112937
P02452	EGAPGAEGSPGR	10,Oxidation[P]	0	0	0	0	0	0	0	2	1	1	1	1	1	1	1	1.125	∞	4.2657e-05
	YHDRDVWKPEPCR	12,Carbamidomethyl[C]	0	0	0	0	0	0	0	0	2	3	3	3	2	2	3	2.25	∞	0.000468378
	EGAPGAEGSPGR	0,Unknown_420[AnyN-term]	0	0	0	0	0	0	0	1	1	1	1	2	1	0	1	1	∞	0.00113378
	VQGPPGPAGEEGKR	5,Oxidation[P]	0	0	0	0	0	0	0	0	1	1	1	2	1	1	2	1.125	∞	0.00162818
	DGSPGAKGDRGETGP	4,Oxidation[P]	0	0	0	0	0	0	0	0	8	4	4	8	8	3	9	5.5	∞	0.00185516
	EGAPGAEGSPGRDGSPGAKGDRGETGP	16,Oxidation[P]	0	0	0	0	0	0	0	0	2	2	2	2	2	0	2	1.5	∞	0.002536
	QLSYGYDEK	0,Gln->pyro-Glu[AnyN-termQ]	0	0	0	0	0	0	0	0	1	1	0	1	1	1	1	0.75	∞	0.002536
	ICVCDNGK	2,Carbamidomethyl[C];4,Carbamidomethyl[C]	0	0	0	0	0	0	0	0	2	2	0	2	1	2	1	1.25	∞	0.00526569
	EGAPGAEGSPGR	4,Oxidation[P]	0	0	0	0	0	0	0	0	1	1	0	2	1	1	1	0.875	∞	0.00619752
	GPSGPQGPGGPPGPK	12,Oxidation[P]	0	0	0	0	0	0	0	0	2	1	0	1	1	1	1	0.875	∞	0.00619752
	ICVCDNGK	2,Carbamidomethyl[C];4,Carbamidomethyl[C];6,Deamidated[N]	0	0	0	0	0	0	0	0	2	1	0	2	1	1	2	1.125	∞	0.00660266
	NGDDGEAGKPGRPGERGPPGP	18,Dioxidation[P](Pro->Glu[P])	0	0	0	0	0	0	0	0	3	3	3	4	0	1	4	2.25	∞	0.00660266
	ARGNDGATGAAGPPGPTGPAGPPGFPGAVGAKGEAGPQGPR	25,Trioxidation[F]	0	0	0	0	0	0	0	0	1	3	0	4	2	3	3	2	∞	0.00724699
	GVPGPPGAVGPAGKDGEAGAQGPPGP	6,Oxidation[P]	0	0	0	0	0	0	0	0	2	1	1	1	0	1	2	1	∞	0.00724699
	EGAPGAEGSPGRDGSPGAK	16,Dioxidation[P](Pro->Glu[P])	0	0	0	0	0	0	0	0	2	0	0	2	2	2	2	1.25	∞	0.0112014
	GVPGPPGAVGPAGK	5,Dioxidation[P](Pro->Glu[P])	0	0	0	0	0	0	0	0	1	1	1	0	0	1	1	0.625	∞	0.0112014
	GVPGPPGAVGPAGKDGEAGAQGPPGP	3,Oxidation[P]	0	0	0	0	0	0	0	0	1	0	0	1	1	1	1	0.625	∞	0.0112014
	KDGEAGAQGPPGPAGPAGER	11,Oxidation[P]	0	0	0	0	0	0	0	1	1	0	0	1	1	0	1	0.625	∞	0.0112014
	LTGPIGPPGPAGAPGDKGESGPSGPAGPTGAR	8,Dioxidation[P](Pro->Glu[P])	0	0	0	0	0	0	0	0	3	1	1	1	0	1	1	1	∞	0.0184515
	GADGQPGAKGEPGDAGAK	12,Oxidation[P]	0	0	0	0	0	0	0	0	2	1	0	1	1	0	1	0.75	∞	0.0199421
[truncated: 4,900 more rows]
